# Supplementary material for: γ-PGA Hydrolases of Phage Origin in Bacillus subtilis and Other Microbial Genomes
Source: PLoS One. 2015 Jul 9;10(7):e0130810. doi: 10.1371/journal.pone.0130810 (PMC4497714; doi:10.1371/journal.pone.0130810)
Supplement: S1 Table — Excel file listing the hits (grouped at the level of species, as specified in Methods) identified through the PghP-based BLASTp search (PghP data) followed by the relevant pivot table; PghP hits are also presented together with those identified through the PgsB-based search (PghP and PgsB data) followed by a report table in which occurrence of the two hits is differentially highlighted. Data on the localization of a subset of pghP-like genes outside prophage elements are also given. (XLSX) [file pone.0130810.s003.xlsx]

## Sheet: Legend
A color code distinguishes PghP homologues (in blue) from PgsB homologues (in green). Hits are taxonomically grouped (from Phylum to Organism) in alphabetic order
Queries color code
tr|Q852V1|Q852V1_9CAUD
sp|P96736|CAPB_BACSU
Query	PghP or PgsB
Superkingdom		TAXONOMIC CLASSIFICATION
Kingdom
Phylum
Order
Family
Genus
Species
Counts	Number of GI with identical sequence and TaxID
GI	GI number
Accession #	Accession number and version
In the worksheet "Table of PghP & PgsB" a color code identifies species with PghP (green), PgsB (purple) and both (red). Species belonging to Bacillales are shaded. From the 126 non-Bacillales bacterial species containing PghP-like ORFs only, 55 were randomly selected for analysis: their pghP-like gene was mapped on the chromosomal region, and the latter was analyzed for the presence (and localiz…

## Sheet: Data PghP
Query	Superkingdom	Kingdom	Phylum	Order	Family	Genus	Species	Counts	GI	Accession #
tr|Q852V1|Q852V1_9CAUD	Viruses	unclassified	unclassified	Caudovirales	Myoviridae	Spounalikevirus	Bacillus phage SPO1	2	209972988|209871308	YP_002300435.1|ACI91064.1
tr|Q852V1|Q852V1_9CAUD	Viruses	unclassified	unclassified	Caudovirales	Myoviridae	unclassified	Bacillus phage Bobb	2	682124196|670142384	YP_009056510.1|AII28142.1
tr|Q852V1|Q852V1_9CAUD	Viruses	unclassified	unclassified	Caudovirales	Myoviridae	unclassified	Bacillus phage CampHawk	2	552946116|557478925	AGY47041.1|YP_008770097.1
tr|Q852V1|Q852V1_9CAUD	Viruses	unclassified	unclassified	Caudovirales	Myoviridae	unclassified	Bacillus phage phiAGATE	2	448260886|437016889	YP_007349243.1|AGB62650.1
tr|Q852V1|Q852V1_9CAUD	Viruses	unclassified	unclassified	Caudovirales	Myoviridae	unclassified	Bacillus phage SIOphi	1	485725399	AGK86858.1
tr|Q852V1|Q852V1_9CAUD	Viruses	unclassified	unclassified	Caudovirales	Myoviridae	unclassified	Bacillus phage SP10	2	418489651|340545298	YP_007003466.1|BAK53021.1
tr|Q852V1|Q852V1_9CAUD	Viruses	unclassified	unclassified	Caudovirales	Siphoviridae	Lambdalikevirus	Bacillus phage SPP1	3	439639|22911995|1090458	CAA48058.1|NP_690860.1|NA
tr|Q852V1|Q852V1_9CAUD	Viruses	unclassified	unclassified	Caudovirales	Siphoviridae	Spbetalikevirus	Bacillus phage SPbeta	2	3025599|9630246	AAC13094.1|NP_046673.1
tr|Q852V1|Q852V1_9CAUD	Viruses	unclassified	unclassified	Caudovirales	Siphoviridae	unclassified	Bacillus phage PM1	2	459978483|472438284	BAM99115.1|YP_007678061.1
tr|Q852V1|Q852V1_9CAUD	Viruses	unclassified	unclassified	Caudovirales	Siphoviridae	unclassified	Staphylococcus phage StB12	1	379979914	AFD22283.1
tr|Q852V1|Q852V1_9CAUD	Viruses	unclassified	unclassified	Caudovirales	Siphoviridae	unclassified	Staphylococcus phage StB20	2	431809786|379979974	YP_007236677.1|AFD22343.1
tr|Q852V1|Q852V1_9CAUD	Viruses	unclassified	unclassified	Caudovirales	unclassified	unclassified	Bacillus phage Grass	2	568191613|552946385	YP_008771398.1|AGY47297.1
tr|Q852V1|Q852V1_9CAUD	Viruses	unclassified	unclassified	Caudovirales	unclassified	unclassified	Bacillus phage phiNIT1	6	311771984|311771985|28971694|519661682|526118446|264685649	NA|NA|BAC65290.1|BAN59524.1|YP_008318292.1|BAI49176.1
tr|Q852V1|Q852V1_9CAUD	Viruses	unclassified	unclassified	unclassified	unclassified	unclassified	Bacillus phage Bp8p-C	1	586882186	AHJ87603.1
tr|Q852V1|Q852V1_9CAUD	Viruses	unclassified	unclassified	unclassified	unclassified	unclassified	Bacillus phage Bp8p-T	1	586882398	AHJ87814.1
tr|Q852V1|Q852V1_9CAUD	Viruses	unclassified	unclassified	unclassified	unclassified	unclassified	Bacillus phage BSNPO1	1	336455589	AEI59296.1
tr|Q852V1|Q852V1_9CAUD	Viruses	unclassified	unclassified	unclassified	unclassified	unclassified	Staphylococcus phage phiIBB-SEP1	1	525336507	AGR48161.1
tr|Q852V1|Q852V1_9CAUD	Eukaryota	Fungi	Ascomycota	Dothideales	Aureobasidiaceae	Aureobasidium	Aureobasidium melanogenum	1	662500101	KEQ57754.1
tr|Q852V1|Q852V1_9CAUD	Eukaryota	Fungi	Ascomycota	Dothideales	Aureobasidiaceae	Aureobasidium	Aureobasidium namibiae	1	662517606	KEQ75168.1
tr|Q852V1|Q852V1_9CAUD	Eukaryota	Viridiplantae	Streptophyta	Malpighiales	Euphorbiaceae	Ricinus	Ricinus communis	2	255603617|223513888	XP_002538082.1|EEF24301.1
tr|Q852V1|Q852V1_9CAUD	Bacteria	unclassified	Actinobacteria	Actinomycetales	Micromonosporaceae	Actinoplanes	Actinoplanes friuliensis	3	556036959|556568834|559063234	AGZ44206.1|YP_008737259.1|WP_023560543.1
tr|Q852V1|Q852V1_9CAUD	Bacteria	unclassified	Actinobacteria	Actinomycetales	Micromonosporaceae	Dactylosporangium	Dactylosporangium aurantiacum	1	703140343	WP_033357145.1
tr|Q852V1|Q852V1_9CAUD	Bacteria	unclassified	Actinobacteria	Actinomycetales	Mycobacteriaceae	Mycobacterium	Mycobacterium africanum	28	339330342|623046996|289537984|623169410|622977768|339630986|623201782|623153801|623128468|623263788|623294522|623082923|623197472|623060438|623308142|623174294|623120961|623088646|623037036|623145592|623148054|623017696|623095141|623141158|623025713|623267624|623135985|623132000	CCC26004.1|KBG18483.1|EFD42562.1|KBH39887.1|KBF49979.1|YP_004722628.1|KBH71973.1|KBH24488.1|KBG99347.1|KBI33456.1|KBI64064.1|KBG54157.1|KBH67709.1|KBG31819.1|KBI77582.1|KBH44730.1|KBG91909.1|KBG59833.1|KBG08604.1|KBH16347.1|KBH18801.1|KBF89438.1|KBG66282.1|KBH11938.1|KBF97390.1|KBI37338.1|KBH06788.1|KBH02847.1
tr|Q852V1|Q852V1_9CAUD	Bacteria	unclassified	Actinobacteria	Actinomycetales	Mycobacteriaceae	Mycobacterium	Mycobacterium bovis	36	679068174|356593001|621191175|679045971|679070518|449062963|121636846|665453148|679081458|690295645|31792111|679043683|449031471|679043292|679081385|554801023|679057901|665454122|31617699|665453545|554797476|378770680|679054542|224772430|679068297|224989317|679057736|679081028|341600862|623086379|121492493|594544153|654316276|639034558|686002910|621196232	KFW44929.1|AET18230.1|KAN93092.1|KFW23416.1|KFW47206.1|YP_007430046.1|YP_977069.1|KEY14534.1|KFW57815.1|AIR46215.1|NP_854604.1|KFW21232.1|AGE66898.1|KFW20869.1|KFW57745.1|ESK77034.1|KFW34938.1|KEY15479.1|CAD93808.1|KEY14920.1|ESK73598.1|YP_005170413.1|KFW31681.1|BAH25236.1|KFW45049.1|YP_002644004.1|KFW34780.1|KFW57396.1|CCC63533.1|KBG57583.1|CAL70961.1|AHM06656.1|KEC53556.1|WP_024456978.1|WP_0317…
tr|Q852V1|Q852V1_9CAUD	Bacteria	unclassified	Actinobacteria	Actinomycetales	Mycobacteriaceae	Mycobacterium	Mycobacterium canettii	18	432153613|340625934|520858149|340004124|503766425|433626007|520853164|432161618|433630025|505102312|433633976|505105434|432165569|520861465|505115628|433641047|520849845|432157595	CCK50836.1|YP_004744386.1|CCI94151.1|CCC43261.1|WP_014000501.1|YP_007259636.1|CCI98642.1|CCK58963.1|YP_007263653.1|WP_015289414.1|YP_007267603.1|WP_015292536.1|CCK63047.1|CCJ02726.1|WP_015302730.1|YP_007286806.1|CCI90102.1|CCK54873.1
tr|Q852V1|Q852V1_9CAUD	Bacteria	unclassified	Actinobacteria	Actinomycetales	Mycobacteriaceae	Mycobacterium	Mycobacterium marinum	3	641307537|521814845|522806049	CDM78535.1|EPQ74056.1|WP_020729638.1
tr|Q852V1|Q852V1_9CAUD	Bacteria	unclassified	Actinobacteria	Actinomycetales	Mycobacteriaceae	Mycobacterium	Mycobacterium orygis	2	489499855|475632082	WP_003404762.1|EMT36826.1
tr|Q852V1|Q852V1_9CAUD	Bacteria	unclassified	Actinobacteria	Actinomycetales	Mycobacteriaceae	Mycobacterium	Mycobacterium tuberculosis	1655	624265910|380720766|624252569|624770700|623223258|626473527|623932935|625065402|626020429|623514887|622426117|623571216|624244321|623504885|623578023|625005487|623775420|623836677|624288539|625026433|626512463|479313808|585500606|626462716|625070753|624896308|623480812|585529702|624466094|624444797|623931996|625169035|392385633|624991797|308366862|623991666|624427200|623506688|623303732|624241036…	KBS26435.1|AFE15875.1|KBS13179.1|KBX24269.1|KBH93317.1|KCM07122.1|KBO95816.1|KCA16689.1|KCH64978.1|KBK82450.1|KBA10681.1|KBL38297.1|KBS04968.1|KBK72578.1|KBL45033.1|KBZ57253.1|KBN39722.1|KBO00499.1|KBS48901.1|KBZ78050.1|KCM44921.1|YP_007853860.1|AHJ41617.1|KCL96637.1|KCA21976.1|KBY48943.1|KBK48898.1|AHJ49917.1|KBU23762.1|KBU02758.1|KBO94879.1|KCB19507.1|YP_005307262.1|KBZ43676.1|EFP55713.1|KBP525…
tr|Q852V1|Q852V1_9CAUD	Bacteria	unclassified	Actinobacteria	Actinomycetales	Nocardiopsaceae	Nocardiopsis	Nocardiopsis xinjiangensis	1	703120028	WP_033352630.1
tr|Q852V1|Q852V1_9CAUD	Bacteria	unclassified	Actinobacteria	Actinomycetales	Pseudonocardiaceae	Lechevalieria	Lechevalieria aerocolonigenes	1	663689037	WP_030466116.1
tr|Q852V1|Q852V1_9CAUD	Bacteria	unclassified	Actinobacteria	Actinomycetales	Pseudonocardiaceae	Lentzea	Lentzea albidocapillata	2	663698416|738054920	WP_030475291.1|WP_036013807.1
tr|Q852V1|Q852V1_9CAUD	Bacteria	unclassified	Actinobacteria	Actinomycetales	Pseudonocardiaceae	Prauserella	Prauserella rugosa	1	738993371	WP_036875586.1
tr|Q852V1|Q852V1_9CAUD	Bacteria	unclassified	Actinobacteria	Actinomycetales	Pseudonocardiaceae	Prauserella	Prauserella sp. Am3	2	743317401|746465774	KID28821.1|WP_039504863.1
tr|Q852V1|Q852V1_9CAUD	Bacteria	unclassified	Actinobacteria	Actinomycetales	Pseudonocardiaceae	Saccharopolyspora	Saccharopolyspora erythraea	4	531067936|133909350|134096727|497635125	EQD84009.1|CAL99462.1|YP_001102388.1|WP_009949309.1
tr|Q852V1|Q852V1_9CAUD	Bacteria	unclassified	Actinobacteria	Actinomycetales	Streptomycetaceae	Streptacidiphilus	Streptacidiphilus oryzae	1	739727829	WP_037581381.1
tr|Q852V1|Q852V1_9CAUD	Bacteria	unclassified	Actinobacteria	Actinomycetales	Streptomycetaceae	Streptomyces	Streptomyces alboviridis	1	695843341	WP_032756630.1
tr|Q852V1|Q852V1_9CAUD	Bacteria	unclassified	Actinobacteria	Actinomycetales	Streptomycetaceae	Streptomyces	Streptomyces aureocirculatus	2	664005703|739834975	WP_030558894.1|WP_037685950.1
tr|Q852V1|Q852V1_9CAUD	Bacteria	unclassified	Actinobacteria	Actinomycetales	Streptomycetaceae	Streptomyces	Streptomyces aureofaciens	1	703097128	WP_033347314.1
tr|Q852V1|Q852V1_9CAUD	Bacteria	unclassified	Actinobacteria	Actinomycetales	Streptomycetaceae	Streptomyces	Streptomyces cyaneofuscatus	1	664022361	WP_030568031.1
tr|Q852V1|Q852V1_9CAUD	Bacteria	unclassified	Actinobacteria	Actinomycetales	Streptomycetaceae	Streptomyces	Streptomyces exfoliatus	2	663985838|739793811	WP_030548802.1|WP_037645854.1
tr|Q852V1|Q852V1_9CAUD	Bacteria	unclassified	Actinobacteria	Actinomycetales	Streptomycetaceae	Streptomyces	Streptomyces flavochromogenes	1	663324214	WP_030324056.1
tr|Q852V1|Q852V1_9CAUD	Bacteria	unclassified	Actinobacteria	Actinomycetales	Streptomycetaceae	Streptomyces	Streptomyces floridae	1	663346939	WP_030345980.1
tr|Q852V1|Q852V1_9CAUD	Bacteria	unclassified	Actinobacteria	Actinomycetales	Streptomycetaceae	Streptomyces	Streptomyces fulvissimus	3	485093283|505420739|488609015	AGK76466.1|WP_015607841.1|YP_007930351.1
tr|Q852V1|Q852V1_9CAUD	Bacteria	unclassified	Actinobacteria	Actinomycetales	Streptomycetaceae	Streptomyces	Streptomyces globisporus	1	739824159	WP_037675633.1
tr|Q852V1|Q852V1_9CAUD	Bacteria	unclassified	Actinobacteria	Actinomycetales	Streptomycetaceae	Streptomyces	Streptomyces griseoluteus	1	663179404	WP_030217987.1
tr|Q852V1|Q852V1_9CAUD	Bacteria	unclassified	Actinobacteria	Actinomycetales	Streptomycetaceae	Streptomyces	Streptomyces griseus	8	490067696|326660363|182439374|501349768|178467890|664170881|664206202|664325114	WP_003969877.1|EGE45209.1|YP_001827093.1|WP_012381403.1|BAG22410.1|WP_030705112.1|WP_030739626.1|WP_030853796.1
tr|Q852V1|Q852V1_9CAUD	Bacteria	unclassified	Actinobacteria	Actinomycetales	Streptomycetaceae	Streptomyces	Streptomyces monomycini	1	662057680	WP_030023791.1
tr|Q852V1|Q852V1_9CAUD	Bacteria	unclassified	Actinobacteria	Actinomycetales	Streptomycetaceae	Streptomyces	Streptomyces purpeofuscus	1	739929993	WP_037780278.1
tr|Q852V1|Q852V1_9CAUD	Bacteria	unclassified	Actinobacteria	Actinomycetales	Streptomycetaceae	Streptomyces	Streptomyces purpureus	1	518731250	WP_019891235.1
tr|Q852V1|Q852V1_9CAUD	Bacteria	unclassified	Actinobacteria	Actinomycetales	Streptomycetaceae	Streptomyces	Streptomyces rimosus	10	440616064|655937234|655928847|655918945|663374587|664096999|664102518|664125139|696482266|696493522	ELQ79221.1|KEF21884.1|KEF13615.1|KEF04029.1|WP_030370967.1|WP_030634832.1|WP_030640030.1|WP_030661941.1|WP_033021470.1|WP_033032012.1
tr|Q852V1|Q852V1_9CAUD	Bacteria	unclassified	Actinobacteria	Actinomycetales	Streptomycetaceae	Streptomyces	Streptomyces roseochromogenus	2	558535632|665858450	EST26986.1|WP_031225657.1
tr|Q852V1|Q852V1_9CAUD	Bacteria	unclassified	Actinobacteria	Actinomycetales	Streptomycetaceae	Streptomyces	Streptomyces sclerotialus	1	664046274	WP_030585706.1
tr|Q852V1|Q852V1_9CAUD	Bacteria	unclassified	Actinobacteria	Actinomycetales	Streptomycetaceae	Streptomyces	Streptomyces somaliensis	1	657837681	WP_029553676.1
tr|Q852V1|Q852V1_9CAUD	Bacteria	unclassified	Actinobacteria	Actinomycetales	Streptomycetaceae	Streptomyces	Streptomyces sp. Amel2xE9	1	518828224	WP_019984178.1
tr|Q852V1|Q852V1_9CAUD	Bacteria	unclassified	Actinobacteria	Actinomycetales	Streptomycetaceae	Streptomyces	Streptomyces sp. AW19M42	1	739926582	WP_037776867.1
tr|Q852V1|Q852V1_9CAUD	Bacteria	unclassified	Actinobacteria	Actinomycetales	Streptomycetaceae	Streptomyces	Streptomyces sp. CcalMP-8W	1	517299305	WP_018488123.1
tr|Q852V1|Q852V1_9CAUD	Bacteria	unclassified	Actinobacteria	Actinomycetales	Streptomycetaceae	Streptomyces	Streptomyces sp. CNR698	1	739905642	WP_037756048.1
tr|Q852V1|Q852V1_9CAUD	Bacteria	unclassified	Actinobacteria	Actinomycetales	Streptomycetaceae	Streptomyces	Streptomyces sp. CNS615	1	516573738	WP_017948802.1
tr|Q852V1|Q852V1_9CAUD	Bacteria	unclassified	Actinobacteria	Actinomycetales	Streptomycetaceae	Streptomyces	Streptomyces sp. CNS654	1	695856839	WP_032769837.1
tr|Q852V1|Q852V1_9CAUD	Bacteria	unclassified	Actinobacteria	Actinomycetales	Streptomycetaceae	Streptomyces	Streptomyces sp. CNT302	1	517720037	WP_018890245.1
tr|Q852V1|Q852V1_9CAUD	Bacteria	unclassified	Actinobacteria	Actinomycetales	Streptomycetaceae	Streptomyces	Streptomyces sp. e14	2	292831278|496484145	EFF89628.1|WP_009192715.1
tr|Q852V1|Q852V1_9CAUD	Bacteria	unclassified	Actinobacteria	Actinomycetales	Streptomycetaceae	Streptomyces	Streptomyces sp. JS01	2	674715007|695871695	KFK89619.1|WP_032784438.1
tr|Q852V1|Q852V1_9CAUD	Bacteria	unclassified	Actinobacteria	Actinomycetales	Streptomycetaceae	Streptomyces	Streptomyces sp. NRRL B-1381	1	663337195	WP_030336644.1
tr|Q852V1|Q852V1_9CAUD	Bacteria	unclassified	Actinobacteria	Actinomycetales	Streptomycetaceae	Streptomyces	Streptomyces sp. NRRL B-5680	1	739978308	WP_037828478.1
tr|Q852V1|Q852V1_9CAUD	Bacteria	unclassified	Actinobacteria	Actinomycetales	Streptomycetaceae	Streptomyces	Streptomyces sp. NRRL F-5135	1	739954016	WP_037804301.1
tr|Q852V1|Q852V1_9CAUD	Bacteria	unclassified	Actinobacteria	Actinomycetales	Streptomycetaceae	Streptomyces	Streptomyces sp. NRRL F-5727	1	664493543	WP_031013104.1
tr|Q852V1|Q852V1_9CAUD	Bacteria	unclassified	Actinobacteria	Actinomycetales	Streptomycetaceae	Streptomyces	Streptomyces sp. NRRL F-6131	1	739999849	WP_037849669.1
tr|Q852V1|Q852V1_9CAUD	Bacteria	unclassified	Actinobacteria	Actinomycetales	Streptomycetaceae	Streptomyces	Streptomyces sp. NRRL S-146	1	664588541	WP_031102311.1
tr|Q852V1|Q852V1_9CAUD	Bacteria	unclassified	Actinobacteria	Actinomycetales	Streptomycetaceae	Streptomyces	Streptomyces sp. NRRL S-244	1	739987003	WP_037837122.1
tr|Q852V1|Q852V1_9CAUD	Bacteria	unclassified	Actinobacteria	Actinomycetales	Streptomycetaceae	Streptomyces	Streptomyces sp. NRRL S-623	1	665522974	WP_031125590.1
tr|Q852V1|Q852V1_9CAUD	Bacteria	unclassified	Actinobacteria	Actinomycetales	Streptomycetaceae	Streptomyces	Streptomyces sp. NRRL S-920	1	740046768	WP_037896415.1
tr|Q852V1|Q852V1_9CAUD	Bacteria	unclassified	Actinobacteria	Actinomycetales	Streptomycetaceae	Streptomyces	Streptomyces sp. NRRL WC-3719	1	665530647	WP_031130057.1
tr|Q852V1|Q852V1_9CAUD	Bacteria	unclassified	Actinobacteria	Actinomycetales	Streptomycetaceae	Streptomyces	Streptomyces sp. NRRL WC-3725	1	664517573	WP_031034434.1
tr|Q852V1|Q852V1_9CAUD	Bacteria	unclassified	Actinobacteria	Actinomycetales	Streptomycetaceae	Streptomyces	Streptomyces sp. NRRL WC-3773	2	664489208|664489812	WP_031009258.1|WP_031009781.1
tr|Q852V1|Q852V1_9CAUD	Bacteria	unclassified	Actinobacteria	Actinomycetales	Streptomycetaceae	Streptomyces	Streptomyces sp. PCS3-D2	2	740070603|606221660	WP_037920124.1|EYU68811.1
tr|Q852V1|Q852V1_9CAUD	Bacteria	unclassified	Actinobacteria	Actinomycetales	Streptomycetaceae	Streptomyces	Streptomyces sp. PRh5	2	740097769|594134283	WP_037946981.1|EXU69517.1
tr|Q852V1|Q852V1_9CAUD	Bacteria	unclassified	Actinobacteria	Actinomycetales	Streptomycetaceae	Streptomyces	Streptomyces sp. ScaeMP-e10	1	517336659	WP_018512151.1
tr|Q852V1|Q852V1_9CAUD	Bacteria	unclassified	Actinobacteria	Actinomycetales	Streptomycetaceae	Streptomyces	Streptomyces sp. SolWspMP-sol2th	1	654969571	WP_028419306.1
tr|Q852V1|Q852V1_9CAUD	Bacteria	unclassified	Actinobacteria	Actinomycetales	Streptomycetaceae	Streptomyces	Streptomyces sp. SPB78	1	302426972	EFK98787.1
tr|Q852V1|Q852V1_9CAUD	Bacteria	unclassified	Actinobacteria	Actinomycetales	Streptomycetaceae	Streptomyces	Streptomyces sp. SS	1	515809069	WP_017239822.1
tr|Q852V1|Q852V1_9CAUD	Bacteria	unclassified	Actinobacteria	Actinomycetales	Streptomycetaceae	Streptomyces	Streptomyces sp. Tu6071	2	332748099|495104256	EGJ78540.1|WP_007829079.1
tr|Q852V1|Q852V1_9CAUD	Bacteria	unclassified	Actinobacteria	Actinomycetales	Streptomycetaceae	Streptomyces	Streptomyces sp. W007	2	364009184|695889719	EHM30152.1|WP_032790808.1
tr|Q852V1|Q852V1_9CAUD	Bacteria	unclassified	Actinobacteria	Actinomycetales	Streptomycetaceae	Streptomyces	Streptomyces sp. Wigar10	1	518592645	WP_019762852.1
tr|Q852V1|Q852V1_9CAUD	Bacteria	unclassified	Actinobacteria	Actinomycetales	Streptomycetaceae	Streptomyces	Streptomyces thermolilacinus	1	559792517	WP_023589248.1
tr|Q852V1|Q852V1_9CAUD	Bacteria	unclassified	Actinobacteria	Actinomycetales	Streptomycetaceae	Streptomyces	Streptomyces tsukubaensis	2	493393798|385665390	WP_006349939.1|EIF89075.1
tr|Q852V1|Q852V1_9CAUD	Bacteria	unclassified	Actinobacteria	Actinomycetales	Streptomycetaceae	Streptomyces	Streptomyces viridochromogenes	4	443343380|302467247|490086500|740036404	ELS57512.1|EFL30340.1|WP_003988455.1|WP_037886057.1
tr|Q852V1|Q852V1_9CAUD	Bacteria	unclassified	Actinobacteria	Actinomycetales	Streptomycetaceae	Streptomyces	Streptomyces wedmorensis	1	702577457	WP_033207622.1
tr|Q852V1|Q852V1_9CAUD	Bacteria	unclassified	Actinobacteria	Actinomycetales	Streptosporangiaceae	Streptosporangium	Streptosporangium roseum	1	740086758	WP_037936125.1
tr|Q852V1|Q852V1_9CAUD	Bacteria	unclassified	Actinobacteria	Actinomycetales	Thermomonosporaceae	Actinomadura	Actinomadura oligospora	1	651283357	WP_026415325.1
tr|Q852V1|Q852V1_9CAUD	Bacteria	unclassified	Cyanobacteria	Oscillatoriales	unclassified	Leptolyngbya	Leptolyngbya boryana	1	648457304	WP_026149055.1
tr|Q852V1|Q852V1_9CAUD	Bacteria	unclassified	Firmicutes	Bacillales	Bacillaceae	Bacillus	Bacillus altitudinis	8	635189054|635189051|635188590|728913608|746100349|728914801|728914804|746100357	KDE32955.1|KDE32952.1|KDE32491.1|KHG36468.1|WP_039166578.1|KHG37652.1|KHG37655.1|WP_039166586.1
tr|Q852V1|Q852V1_9CAUD	Bacteria	unclassified	Firmicutes	Bacillales	Bacillaceae	Bacillus	Bacillus amyloliquefaciens	166	407073771|489245844|641405333|566056510|407073815|375362371|371568365|489245905|568177399|451347392|568176912|407074306|544266360|489246713|449851150|566056023|530333145|530568985|530333676|597507332|530569516|631801032|530333630|429486870|452855675|589092511|452079935|530569470|429505280|597507377|530614434|530337488|501066141|154351533|556018931|556557002|154685682|556557499|154351992|501066397…	EKE46761.1|WP_003154015.1|KDN93335.1|AHC42258.1|EKE46805.1|YP_005130410.1|CCF05215.1|WP_003154076.1|YP_008950141.1|YP_007446023.1|YP_008949644.1|EKE47296.1|ERK83996.1|WP_003154876.1|AGF28142.1|AHC41771.1|CDG29172.1|YP_008412200.1|CDG29705.1|EYB37955.1|YP_008412731.1|AHZ15697.1|CDG29658.1|AFZ90794.1|YP_007497358.1|AHK49263.1|CCP21694.1|YP_008412685.1|YP_007186464.1|EYB38000.1|YP_008421095.1|CDG259…
tr|Q852V1|Q852V1_9CAUD	Bacteria	unclassified	Firmicutes	Bacillales	Bacillaceae	Bacillus	Bacillus aryabhattai	2	723602979|723603631	WP_033579889.1|WP_033580539.1
tr|Q852V1|Q852V1_9CAUD	Bacteria	unclassified	Firmicutes	Bacillales	Bacillaceae	Bacillus	Bacillus atrophaeus	24	485132220|311067738|673981078|388473526|310868255|311068339|388472227|673979882|489423005|310868856|388472232|310868861|673982699|311068344|388472130|310868767|673980226|311068250|485132679|498486635|485133182|498486991|498487116|485132225	EOB37018.1|YP_003972661.1|AIK47774.1|EIM10268.1|ADP31730.1|YP_003973262.1|EIM09007.1|AIK46578.1|WP_003328711.1|ADP32331.1|EIM09012.1|ADP32336.1|AIK49395.1|YP_003973267.1|EIM08916.1|ADP32242.1|AIK46922.1|YP_003973173.1|EOB37475.1|WP_010788323.1|EOB37978.1|WP_010788679.1|WP_010788804.1|EOB37023.1
tr|Q852V1|Q852V1_9CAUD	Bacteria	unclassified	Firmicutes	Bacillales	Bacillaceae	Bacillus	Bacillus cereus	3	228740800|488006870|228733841	EEL91049.1|WP_002078500.1|EEL84592.1
tr|Q852V1|Q852V1_9CAUD	Bacteria	unclassified	Firmicutes	Bacillales	Bacillaceae	Bacillus	Bacillus endophyticus	2	518223205|518224084	WP_019393413.1|WP_019394292.1
tr|Q852V1|Q852V1_9CAUD	Bacteria	unclassified	Firmicutes	Bacillales	Bacillaceae	Bacillus	Bacillus firmus	2	737348686|583921262	WP_035330953.1|EWG09934.1
tr|Q852V1|Q852V1_9CAUD	Bacteria	unclassified	Firmicutes	Bacillales	Bacillaceae	Bacillus	Bacillus flexus	6	647311851|647313016|647313136|647637249|647638230|737353434	WP_025750146.1|WP_025751082.1|WP_025751202.1|WP_025909913.1|WP_025910845.1|WP_035335639.1
tr|Q852V1|Q852V1_9CAUD	Bacteria	unclassified	Firmicutes	Bacillales	Bacillaceae	Bacillus	Bacillus licheniformis	52	383438474|489273069|52347586|532552633|404488588|383439592|489275566|52080909|52348786|532551257|404489793|383439653|52004120|532550906|52004470|404490138|383440013|52349140|52081259|499511159|163119363|145902869|145903031|499511447|404489736|163119524|52348726|516043341|675471813|510142095|511062245|521287753|510143182|511063332|521287815|510143248|511063398|511063769|510143619|521288160|5463190…	EID46249.1|WP_003180784.1|AAU40220.1|EQM28666.1|YP_006712694.1|EID47367.1|WP_003183259.1|YP_079700.1|AAU41420.1|EQM27349.1|YP_006713899.1|EID47428.1|AAU24062.1|EQM27023.1|AAU24412.1|YP_006714244.1|EID47788.1|AAU41774.1|YP_080050.1|WP_011197799.1|YP_078507.2|AAU22869.2|AAU24005.2|WP_011198087.1|YP_006713842.1|YP_079643.2|AAU41360.1|WP_017473924.1|KFM89635.1|AGN35826.1|YP_008077563.1|WP_020452021.1…
tr|Q852V1|Q852V1_9CAUD	Bacteria	unclassified	Firmicutes	Bacillales	Bacillaceae	Bacillus	Bacillus megaterium	49	294498849|294348786|502822705|294349677|294499740|294349869|294499932|294350645|294500708|502823672|294801830|295704171|502847947|502848802|295705127|294802786|294802974|295705315|502848957|294803711|295706052|502849644|345443133|384045442|504271513|345443863|384046172|504272198|504272365|384046371|345444062|345445039|384047348|504273264|515135914|515136037|515136473|694294984|675478644|736641720…	YP_003562549.1|ADE69115.1|WP_013057681.1|ADE70006.1|YP_003563440.1|ADE70198.1|YP_003563632.1|ADE70974.1|YP_003564408.1|WP_013058648.1|ADF38896.1|YP_003597246.1|WP_013082923.1|WP_013083778.1|YP_003598202.1|ADF39852.1|ADF40040.1|YP_003598390.1|WP_013083933.1|ADF40777.1|YP_003599127.1|WP_013084620.1|AEN88150.1|YP_005493459.1|WP_014458615.1|AEN88880.1|YP_005494189.1|WP_014459300.1|WP_014459467.1|YP_0…
tr|Q852V1|Q852V1_9CAUD	Bacteria	unclassified	Firmicutes	Bacillales	Bacillaceae	Bacillus	Bacillus methylotrophicus	3	700309498|700309556|700309011	AIU81861.1|AIU81919.1|AIU81374.1
tr|Q852V1|Q852V1_9CAUD	Bacteria	unclassified	Firmicutes	Bacillales	Bacillaceae	Bacillus	Bacillus mojavensis	6	498019726|498020170|498020243|570756176|570756630|570756712	WP_010333882.1|WP_010334326.1|WP_010334399.1|WP_024121051.1|WP_024121488.1|WP_024121568.1
tr|Q852V1|Q852V1_9CAUD	Bacteria	unclassified	Firmicutes	Bacillales	Bacillaceae	Bacillus	Bacillus panaciterrae	1	654948945	WP_028399073.1
tr|Q852V1|Q852V1_9CAUD	Bacteria	unclassified	Firmicutes	Bacillales	Bacillaceae	Bacillus	Bacillus pumilus	32	194013225|489303367|194013362|489303620|489304475|194013818|594023502|157680696|500858143|157691938|500858528|157692394|157681152|157681155|157692397|500858531|594023505|515936487|518573987|594023053|639691380|639691390|640668359|635273981|660484330|736654876|736654883|660484333|635273984|660483872|635274416|736655817	EDW22790.1|WP_003210818.1|EDW22927.1|WP_003211071.1|WP_003211920.1|EDW23383.1|AHL71506.1|ABV61840.1|WP_012009647.1|YP_001486400.1|WP_012010032.1|YP_001486856.1|ABV62296.1|ABV62299.1|YP_001486859.1|WP_012010035.1|AHL71509.1|WP_017367070.1|WP_019744194.1|AHL71057.1|WP_024720394.1|WP_024720397.1|WP_025093452.1|KDE51730.1|KEO49235.1|WP_034662166.1|WP_034662173.1|KEO49238.1|KDE51733.1|KEO48798.1|KDE52…
tr|Q852V1|Q852V1_9CAUD	Bacteria	unclassified	Firmicutes	Bacillales	Bacillaceae	Bacillus	Bacillus safensis	9	637159149|635183501|660807006|635183997|660806384|635183994|736150449|736615247|660806388	WP_024424095.1|KDE27422.1|KEP30017.1|KDE27918.1|KEP29414.1|KDE27915.1|WP_034281917.1|WP_034623563.1|KEP29418.1
tr|Q852V1|Q852V1_9CAUD	Bacteria	unclassified	Firmicutes	Bacillales	Bacillaceae	Bacillus	Bacillus siamensis	3	515502731|515502777|515503210	WP_016935985.1|WP_016936031.1|WP_016936464.1
tr|Q852V1|Q852V1_9CAUD	Bacteria	unclassified	Firmicutes	Bacillales	Bacillaceae	Bacillus	Bacillus simplex	2	701527616|736213856	CEG34234.1|WP_034311508.1
tr|Q852V1|Q852V1_9CAUD	Bacteria	unclassified	Firmicutes	Bacillales	Bacillaceae	Bacillus	Bacillus sonorensis	10	493686374|452976741|493687357|452974933|452975324|493687750|452974870|493688498|657607112|657608244	WP_006636475.1|EME76556.1|WP_006637440.1|EME74752.1|EME75143.1|WP_006637828.1|EME74690.1|WP_006638566.1|WP_029418325.1|WP_029419405.1
tr|Q852V1|Q852V1_9CAUD	Bacteria	unclassified	Firmicutes	Bacillales	Bacillaceae	Bacillus	Bacillus sp.	4	724426897|724427398|724427476|724427757	CEJ76816.1|CEJ77318.1|CEJ77396.1|CEJ77677.1
tr|Q852V1|Q852V1_9CAUD	Bacteria	unclassified	Firmicutes	Bacillales	Bacillaceae	Bacillus	Bacillus sp. 171095_106	4	654959324|654959443|654961161|736144388	WP_028409134.1|WP_028409253.1|WP_028410952.1|WP_034275900.1
tr|Q852V1|Q852V1_9CAUD	Bacteria	unclassified	Firmicutes	Bacillales	Bacillaceae	Bacillus	Bacillus sp. 278922_107	4	654963046|654963819|654964704|654965313	WP_028412797.1|WP_028413570.1|WP_028414454.1|WP_028415063.1
tr|Q852V1|Q852V1_9CAUD	Bacteria	unclassified	Firmicutes	Bacillales	Bacillaceae	Bacillus	Bacillus sp. 5B6	3	385148847|385149354|385149412	EIF12784.1|EIF13291.1|EIF13349.1
tr|Q852V1|Q852V1_9CAUD	Bacteria	unclassified	Firmicutes	Bacillales	Bacillaceae	Bacillus	Bacillus sp. 916	3	393808378|393804435|393804489	EJD69683.1|EJD65845.1|EJD65899.1
tr|Q852V1|Q852V1_9CAUD	Bacteria	unclassified	Firmicutes	Bacillales	Bacillaceae	Bacillus	Bacillus sp. A053	3	748277529|748277471|748278000	KIH39470.1|KIH39412.1|KIH39941.1
tr|Q852V1|Q852V1_9CAUD	Bacteria	unclassified	Firmicutes	Bacillales	Bacillaceae	Bacillus	Bacillus sp. Aph1	2	736136352|736139128	WP_034267864.1|WP_034270640.1
tr|Q852V1|Q852V1_9CAUD	Bacteria	unclassified	Firmicutes	Bacillales	Bacillaceae	Bacillus	Bacillus sp. BSC154	3	672858704|672858657|672861506	KFI01601.1|KFI01554.1|KFI04389.1
tr|Q852V1|Q852V1_9CAUD	Bacteria	unclassified	Firmicutes	Bacillales	Bacillaceae	Bacillus	Bacillus sp. BT1B_CT2	6	317392943|317393000|317392584|496687206|317391069|736170651	EFV73737.1|EFV73794.1|EFV73378.1|WP_009328749.1|EFV71867.1|WP_034291709.1
tr|Q852V1|Q852V1_9CAUD	Bacteria	unclassified	Firmicutes	Bacillales	Bacillaceae	Bacillus	Bacillus sp. CPSM8	5	564405147|564751851|564405529|564403523|564402122	ETB72613.1|WP_023855133.1|ETB72995.1|ETB71011.1|ETB69620.1
tr|Q852V1|Q852V1_9CAUD	Bacteria	unclassified	Firmicutes	Bacillales	Bacillaceae	Bacillus	Bacillus sp. DW5-4	6	736235810|660774890|660774003|736239857|736239872|660774006	WP_034322328.1|KEP26181.1|KEP25347.1|WP_034324218.1|WP_034324226.1|KEP25350.1
tr|Q852V1|Q852V1_9CAUD	Bacteria	unclassified	Firmicutes	Bacillales	Bacillaceae	Bacillus	Bacillus sp. EGD-AK10	5	542117689|545116527|542117628|542118195|545116805	ERI45446.1|WP_021479204.1|ERI45385.1|ERI45952.1|WP_021479482.1
tr|Q852V1|Q852V1_9CAUD	Bacteria	unclassified	Firmicutes	Bacillales	Bacillaceae	Bacillus	Bacillus sp. FJAT-13831	2	648268244|736147711	WP_026049393.1|WP_034279181.1
tr|Q852V1|Q852V1_9CAUD	Bacteria	unclassified	Firmicutes	Bacillales	Bacillaceae	Bacillus	Bacillus sp. FJAT-14515	1	654939867	WP_028390062.1
tr|Q852V1|Q852V1_9CAUD	Bacteria	unclassified	Firmicutes	Bacillales	Bacillaceae	Bacillus	Bacillus sp. JGI 001006-L10	2	658519062|658519823	WP_029714073.1|WP_029714783.1
tr|Q852V1|Q852V1_9CAUD	Bacteria	unclassified	Firmicutes	Bacillales	Bacillaceae	Bacillus	Bacillus sp. JS	8	504476528|386757939|384931221|384931737|386758455|386758521|504477017|384931803	WP_014663630.1|YP_006231155.1|AFI27899.1|AFI28415.1|YP_006231671.1|YP_006231737.1|WP_014664119.1|AFI28481.1
tr|Q852V1|Q852V1_9CAUD	Bacteria	unclassified	Firmicutes	Bacillales	Bacillaceae	Bacillus	Bacillus sp. M 2-6	4	388426543|495619439|388427609|388427612	EIL84357.1|WP_008344018.1|EIL85414.1|EIL85417.1
tr|Q852V1|Q852V1_9CAUD	Bacteria	unclassified	Firmicutes	Bacillales	Bacillaceae	Bacillus	Bacillus sp. MSP13	3	745779915|745780287|745780330	WP_039073648.1|WP_039074019.1|WP_039074062.1
tr|Q852V1|Q852V1_9CAUD	Bacteria	unclassified	Firmicutes	Bacillales	Bacillaceae	Bacillus	Bacillus sp. NSP9.1	4	651591602|651592710|737447934|737448071	WP_026586575.1|WP_026587683.1|WP_035428224.1|WP_035428359.1
tr|Q852V1|Q852V1_9CAUD	Bacteria	unclassified	Firmicutes	Bacillales	Bacillaceae	Bacillus	Bacillus sp. Pc3	3	743682183|743681672|743681719	AJC24315.1|AJC23804.1|AJC23851.1
tr|Q852V1|Q852V1_9CAUD	Bacteria	unclassified	Firmicutes	Bacillales	Bacillaceae	Bacillus	Bacillus sp. RP1137	2	657208219|657209467	WP_029322617.1|WP_029323865.1
tr|Q852V1|Q852V1_9CAUD	Bacteria	unclassified	Firmicutes	Bacillales	Bacillaceae	Bacillus	Bacillus sp. UNC125MFCrub1.1	1	737410925	WP_035391999.1
tr|Q852V1|Q852V1_9CAUD	Bacteria	unclassified	Firmicutes	Bacillales	Bacillaceae	Bacillus	Bacillus sp. UNC69MF	1	696295936	WP_032871536.1
tr|Q852V1|Q852V1_9CAUD	Bacteria	unclassified	Firmicutes	Bacillales	Bacillaceae	Bacillus	Bacillus sp. WP8	6	746112105|731483989|731484433|746112928|746112936|731484436	WP_039177930.1|AIZ59824.1|AIZ60268.1|WP_039178752.1|WP_039178760.1|AIZ60271.1
tr|Q852V1|Q852V1_9CAUD	Bacteria	unclassified	Firmicutes	Bacillales	Bacillaceae	Bacillus	Bacillus stratosphericus	4	460149343|460148925|460148928|494764046	EMI13723.1|EMI13316.1|EMI13319.1|WP_007499454.1
tr|Q852V1|Q852V1_9CAUD	Bacteria	unclassified	Firmicutes	Bacillales	Bacillaceae	Bacillus	Bacillus subtilis	219	351469271|351470256|700306259|674559093|296152164|745815243|305673957|489313158|305412201|489313689|305674460|674559574|745815726|296151947|305412704|674558932|489313811|745815775|305412757|305674513|296152000|351470499|489323750|351469785|489325421|489330949|443347326|489331106|443347420|489331883|443346861|402480660|81342394|723797703|459389019|649010589|649014953|407956936|655530351|728888455|…	EHA29447.1|EHA30415.1|AIU77139.1|KFK79949.1|EFG93036.1|AJD35912.1|YP_003865629.1|WP_003220550.1|ADM37320.1|WP_003221077.1|YP_003866132.1|KFK80430.1|AJD36395.1|EFG92821.1|ADM37823.1|KFK79788.1|WP_003221198.1|AJD36444.1|ADM37876.1|YP_003866185.1|EFG92874.1|EHA30633.1|WP_003231063.1|EHA29961.1|WP_003232725.1|WP_003238214.1|ELS61384.1|WP_003238370.1|ELS61478.1|WP_003239139.1|ELS60920.1|AFQ57169.1|O34…
tr|Q852V1|Q852V1_9CAUD	Bacteria	unclassified	Firmicutes	Bacillales	Bacillaceae	Bacillus	Bacillus tequilensis	3	639663106|639663300|639664866	WP_024715933.1|WP_024715978.1|WP_024716404.1
tr|Q852V1|Q852V1_9CAUD	Bacteria	unclassified	Firmicutes	Bacillales	Bacillaceae	Bacillus	Bacillus vallismortis	3	498014212|498016238|498016511	WP_010328368.1|WP_010330394.1|WP_010330667.1
tr|Q852V1|Q852V1_9CAUD	Bacteria	unclassified	Firmicutes	Bacillales	Bacillaceae	Bacillus	Bacillus xiamenensis	6	407413521|495634272|407412760|495635823|495635831|407412763	EKF35221.1|WP_008358851.1|EKF34527.1|WP_008360402.1|WP_008360410.1|EKF34530.1
tr|Q852V1|Q852V1_9CAUD	Bacteria	unclassified	Firmicutes	Bacillales	Bacillaceae	Halobacillus	Halobacillus dabanensis	1	635347720	CDQ20089.1
tr|Q852V1|Q852V1_9CAUD	Bacteria	unclassified	Firmicutes	Bacillales	Bacillaceae	Halobacillus	Halobacillus halophilus	3	504454950|386713102|384072658	WP_014642052.1|YP_006179425.1|CCG44148.1
tr|Q852V1|Q852V1_9CAUD	Bacteria	unclassified	Firmicutes	Bacillales	Bacillaceae	Halobacillus	Halobacillus karajensis	1	662981538	CDQ25248.1
tr|Q852V1|Q852V1_9CAUD	Bacteria	unclassified	Firmicutes	Bacillales	Bacillaceae	Halobacillus	Halobacillus sp. BBL2006	1	737577139	WP_035548668.1
tr|Q852V1|Q852V1_9CAUD	Bacteria	unclassified	Firmicutes	Bacillales	Bacillaceae	Halobacillus	Halobacillus trueperi	1	635343122	CDQ28391.1
tr|Q852V1|Q852V1_9CAUD	Bacteria	unclassified	Firmicutes	Bacillales	Bacillaceae	Oceanobacillus	Oceanobacillus iheyensis	3	23100800|22779034|499380171	NP_694267.1|BAC15301.1|WP_011067742.1
tr|Q852V1|Q852V1_9CAUD	Bacteria	unclassified	Firmicutes	Bacillales	Bacillaceae	Oceanobacillus	Oceanobacillus kimchii	1	516409207	WP_017798605.1
tr|Q852V1|Q852V1_9CAUD	Bacteria	unclassified	Firmicutes	Bacillales	Bacillaceae	Oceanobacillus	Oceanobacillus oncorhynchi	1	718347087	CEI80914.1
tr|Q852V1|Q852V1_9CAUD	Bacteria	unclassified	Firmicutes	Bacillales	Staphylococcaceae	Staphylococcus	Staphylococcus agnetis	2	670014645|739711968	KFE42127.1|WP_037565790.1
tr|Q852V1|Q852V1_9CAUD	Bacteria	unclassified	Firmicutes	Bacillales	Staphylococcaceae	Staphylococcus	Staphylococcus arlettae	7	403490223|403490525|488440249|403489113|403489114|488441632|739726297	EJY95770.1|EJY96062.1|WP_002509634.1|EJY94691.1|EJY94692.1|WP_002511017.1|WP_037579900.1
tr|Q852V1|Q852V1_9CAUD	Bacteria	unclassified	Firmicutes	Bacillales	Staphylococcaceae	Staphylococcus	Staphylococcus aureus	5	645284001|645288072|645282591|739716528|645287315	KDP49634.1|KDP53419.1|KDP48403.1|WP_037570261.1|KDP52731.1
tr|Q852V1|Q852V1_9CAUD	Bacteria	unclassified	Firmicutes	Bacillales	Staphylococcaceae	Staphylococcus	Staphylococcus capitis	34	341597858|222443586|341598679|488363711|488366771|222442410|488366821|222442435|488367631|222442110|341594986|488383395|313653253|488383736|313653620|313654097|488384129|488384748|313652638|488384749|313652639|341597842|488400344|515409502|556504348|555595065|555595010|556504616|555593997|556505017|555593999|556505019|662109318|739725445	EGS40383.1|EEE49683.1|EGS41179.1|WP_002433096.1|WP_002436156.1|EEE48517.1|WP_002436206.1|EEE48542.1|WP_002437016.1|EEE48228.1|EGS37664.1|WP_002452780.1|EFS17010.1|WP_002453121.1|EFS17377.1|EFS17854.1|WP_002453514.1|WP_002454133.1|EFS16401.1|WP_002454134.1|EFS16402.1|EGS40367.1|WP_002469729.1|WP_016898540.1|WP_023350370.1|CDI71844.1|CDI72300.1|WP_023350637.1|CDI72946.1|WP_023351023.1|CDI72948.1|WP…
tr|Q852V1|Q852V1_9CAUD	Bacteria	unclassified	Firmicutes	Bacillales	Staphylococcaceae	Staphylococcus	Staphylococcus caprae	7	242349189|488373231|242348946|488375207|242350062|242350063|488375208	EES40790.1|WP_002442616.1|EES40548.1|WP_002444592.1|EES41663.1|EES41664.1|WP_002444593.1
tr|Q852V1|Q852V1_9CAUD	Bacteria	unclassified	Firmicutes	Bacillales	Staphylococcaceae	Staphylococcus	Staphylococcus chromogenes	2	643338997|739723771	KDP11844.1|WP_037577427.1
tr|Q852V1|Q852V1_9CAUD	Bacteria	unclassified	Firmicutes	Bacillales	Staphylococcaceae	Staphylococcus	Staphylococcus epidermidis	379	242232945|251804760|291318610|291319644|365230429|365231593|394249949|394255032|394273997|610816284|383360386|721492352|383362097|374409930|653231730|374830023|394243598|394273089|27315042|394282309|653232988|27467499|721493847|374837154|383358541|383359938|394233769|374828150|394283594|394243127|498675084|653232802|498671637|27315432|645305719|374827733|672711228|498670605|341652522|394291588|39…	EES35257.1|EES57417.1|EFE58989.1|EFE60007.1|EHM71524.1|EHM72628.1|EJD95156.1|EJD99992.1|EJE18422.1|EZI13588.1|EID37782.1|KGY35910.1|EID39454.1|EHQ80699.1|KEA35028.1|EHR93814.1|EJD88960.1|EJE17524.1|AAO04178.1|EJE26512.1|KEA36257.1|NP_764136.1|KGY37405.1|EHS00726.1|EID35995.1|EID37346.1|EJD79363.1|EHR91990.1|EJE27759.1|EJD88501.1|EON86210.1|KEA36076.1|EON84151.1|AAO04566.1|KDP69870.1|EHR91594.1|CD…
tr|Q852V1|Q852V1_9CAUD	Bacteria	unclassified	Firmicutes	Bacillales	Staphylococcaceae	Staphylococcus	Staphylococcus equorum	10	392509609|488442594|392511068|392510873|488442647|541901838|541903286|544929673|541901784|544930553	CCI60578.1|WP_002511979.1|CCI59727.1|CCI59805.1|WP_002512032.1|ERH34623.1|ERH36057.1|WP_021338759.1|ERH34569.1|WP_021339631.1
tr|Q852V1|Q852V1_9CAUD	Bacteria	unclassified	Firmicutes	Bacillales	Staphylococcaceae	Staphylococcus	Staphylococcus haemolyticus	24	440685803|68446106|499593973|70725382|68447347|70726623|499595598|610930291|70727069|68447793|515497751|690781694|694235693|694237768|739682501|694237677|739682533|694233839|739684220|739693189|739697208|690779202|610931957|739703842	AGC23769.1|BAE03690.1|WP_011274707.1|YP_252296.1|BAE04931.1|YP_253537.1|WP_011276332.1|EZI38332.1|YP_253983.1|BAE05377.1|WP_016931005.1|KGF28689.1|KGJ26710.1|KGJ28743.1|WP_037537254.1|KGJ28654.1|WP_037537285.1|KGJ24910.1|WP_037538944.1|WP_037547632.1|WP_037551600.1|KGF26303.1|EZI39966.1|WP_037558026.1
tr|Q852V1|Q852V1_9CAUD	Bacteria	unclassified	Firmicutes	Bacillales	Staphylococcaceae	Staphylococcus	Staphylococcus hominis	9	228271678|374824605|488378733|313655503|374822674|228271013|488379423|313655167|488386015	EEK13025.1|EHR88563.1|WP_002448118.1|EFS19248.1|EHR86694.1|EEK12401.1|WP_002448808.1|EFS18912.1|WP_002455400.1
tr|Q852V1|Q852V1_9CAUD	Bacteria	unclassified	Firmicutes	Bacillales	Staphylococcaceae	Staphylococcus	Staphylococcus hyicus	2	744780310|746618085	AJC95114.1|WP_039643857.1
tr|Q852V1|Q852V1_9CAUD	Bacteria	unclassified	Firmicutes	Bacillales	Staphylococcaceae	Staphylococcus	Staphylococcus lugdunensis	39	580832252|620704513|374841671|315496748|289550916|410877854|289180448|488389868|339895199|315495972|289180872|410873584|620697365|385784943|289551340|488390285|315495413|488391258|620696996|289179223|385783269|580828489|339893525|488409111|374840854|289549691|410877189|374839218|620701030|488423664|580826601|339894799|504346211|385784543|739685666|739688398|620697871|620695998|739691157	EVI54018.1|KAK63829.1|EHS05131.1|EFU85071.1|YP_003471820.1|EKS25746.1|ADC87693.1|WP_002459253.1|CCB54520.1|EFU84300.1|ADC88117.1|EKS21518.1|KAK56813.1|YP_005761116.1|YP_003472244.1|WP_002459670.1|EFU83747.1|WP_002460643.1|KAK56450.1|ADC86468.1|YP_005759442.1|EVI50286.1|CCB52734.1|WP_002478496.1|EHS04334.1|YP_003470595.1|EKS25086.1|EHS02737.1|KAK60409.1|WP_002493049.1|EVI48440.1|CCB54095.1|WP_0145…
tr|Q852V1|Q852V1_9CAUD	Bacteria	unclassified	Firmicutes	Bacillales	Staphylococcaceae	Staphylococcus	Staphylococcus massiliensis	2	496842000|425482890	WP_009382254.1|EKU50044.1
tr|Q852V1|Q852V1_9CAUD	Bacteria	unclassified	Firmicutes	Bacillales	Staphylococcaceae	Staphylococcus	Staphylococcus pasteuri	9	556040750|556590997|556618161|556041500|556591747|556618817|556592156|556041909|556619748	AGZ25453.1|YP_008759665.1|WP_023374229.1|AGZ26203.1|YP_008760415.1|WP_023374882.1|YP_008760824.1|AGZ26612.1|WP_023375210.1
tr|Q852V1|Q852V1_9CAUD	Bacteria	unclassified	Firmicutes	Bacillales	Staphylococcaceae	Staphylococcus	Staphylococcus pettenkoferi	4	365228660|488402909|488403077|365227672	EHM69840.1|WP_002472294.1|WP_002472462.1|EHM68864.1
tr|Q852V1|Q852V1_9CAUD	Bacteria	unclassified	Firmicutes	Bacillales	Staphylococcaceae	Staphylococcus	Staphylococcus saprophyticus	17	379324241|379324351|379325384|488414044|379325385|488414045|73662783|72495298|499622505|72496129|73663614|499623172|499623213|73663661|72496176|739684404|739684427	EHY91394.1|EHY91503.1|EHY92516.1|WP_002483429.1|EHY92517.1|WP_002483430.1|YP_301564.1|BAE18619.1|WP_011303239.1|BAE19450.1|YP_302395.1|WP_011303906.1|WP_011303947.1|YP_302442.1|BAE19497.1|WP_037539122.1|WP_037539145.1
tr|Q852V1|Q852V1_9CAUD	Bacteria	unclassified	Firmicutes	Bacillales	Staphylococcaceae	Staphylococcus	Staphylococcus simulans	4	410878895|550799285|739702000|739703405	EKS26760.1|ERS94516.1|WP_037556228.1|WP_037557596.1
tr|Q852V1|Q852V1_9CAUD	Bacteria	unclassified	Firmicutes	Bacillales	Staphylococcaceae	Staphylococcus	Staphylococcus sp. AL1	1	518298999	WP_019469207.1
tr|Q852V1|Q852V1_9CAUD	Bacteria	unclassified	Firmicutes	Bacillales	Staphylococcaceae	Staphylococcus	Staphylococcus sp. DORA_6_22	3	566265026|566265495|566266358	ETJ12326.1|ETJ12683.1|ETJ13392.1
tr|Q852V1|Q852V1_9CAUD	Bacteria	unclassified	Firmicutes	Bacillales	Staphylococcaceae	Staphylococcus	Staphylococcus sp. E463	1	516233864	WP_017637827.1
tr|Q852V1|Q852V1_9CAUD	Bacteria	unclassified	Firmicutes	Bacillales	Staphylococcaceae	Staphylococcus	Staphylococcus sp. EGD-HP3	7	537624583|537623113|537624582|545089181|545089713|537623180|739704433	ERF50012.1|ERF48564.1|ERF50011.1|WP_021458843.1|WP_021459353.1|ERF48631.1|WP_037558605.1
tr|Q852V1|Q852V1_9CAUD	Bacteria	unclassified	Firmicutes	Bacillales	Staphylococcaceae	Staphylococcus	Staphylococcus sp. JGI 0001002-I23	2	516816203|648485907	WP_018113793.1|WP_026177658.1
tr|Q852V1|Q852V1_9CAUD	Bacteria	unclassified	Firmicutes	Bacillales	Staphylococcaceae	Staphylococcus	Staphylococcus sp. M0480	3	579932074|579926972|579933617	EUZ68733.1|EUZ64245.1|EUZ70247.1
tr|Q852V1|Q852V1_9CAUD	Bacteria	unclassified	Firmicutes	Bacillales	Staphylococcaceae	Staphylococcus	Staphylococcus sp. MDS7B	1	518674021	WP_019835714.1
tr|Q852V1|Q852V1_9CAUD	Bacteria	unclassified	Firmicutes	Bacillales	Staphylococcaceae	Staphylococcus	Staphylococcus sp. OJ82	5	402765001|488436622|488436691|402765070|402763476	EJX19085.1|WP_002506007.1|WP_002506076.1|EJX19154.1|EJX17569.1
tr|Q852V1|Q852V1_9CAUD	Bacteria	unclassified	Firmicutes	Bacillales	Staphylococcaceae	Staphylococcus	Staphylococcus sp. TE8	7	635705394|635706027|739694051|635706385|739694450|635705393|739696247	KDE95097.1|KDE95729.1|WP_037548481.1|KDE96087.1|WP_037548879.1|KDE95096.1|WP_037550656.1
tr|Q852V1|Q852V1_9CAUD	Bacteria	unclassified	Firmicutes	Bacillales	Staphylococcaceae	Staphylococcus	Staphylococcus sp. URHA0057	2	656016670|656016767	WP_029056557.1|WP_029056653.1
tr|Q852V1|Q852V1_9CAUD	Bacteria	unclassified	Firmicutes	Bacillales	Staphylococcaceae	Staphylococcus	Staphylococcus warneri	28	239597941|488381486|488381867|239597328|488382672|239596581|488396092|330686353|330685806|659946334|659952393|445060212|488396561|443426269|488397966|330684100|659949192|443424675|445058618|659952878|445059790|505177957|443425847|518065895|659955947|670516469|739685804|659947033	EEQ80436.1|WP_002450871.1|WP_002451252.1|EEQ79831.1|WP_002452057.1|EEQ79116.1|WP_002465477.1|EGG97956.1|EGG97439.1|KEK47167.1|KEK53039.1|YP_007385616.1|WP_002465946.1|AGC91172.1|WP_002467351.1|EGG95851.1|KEK49943.1|AGC89578.1|YP_007384022.1|KEK53512.1|YP_007385194.1|WP_015365059.1|AGC90750.1|WP_019236103.1|KEK56532.1|WP_031463960.1|WP_037540480.1|KEK47847.1
tr|Q852V1|Q852V1_9CAUD	Bacteria	unclassified	Firmicutes	Bacillales	Staphylococcaceae	Staphylococcus	Staphylococcus xylosus	24	516332717|516333671|516333672|648421768|657168706|657169511|683405057|657169585|655525497|657289404|657289986|657289987|655523769|683404183|683404184|683405123|739703062|655523770|740893146|740894302|745771100|745771102|745773208|745774031	WP_017723374.1|WP_017724328.1|WP_017724329.1|WP_026113519.1|AID42944.1|AID43749.1|CEF19855.1|AID43823.1|AID02955.1|WP_029376857.1|WP_029377438.1|WP_029377439.1|AID01227.1|CEF18974.1|CEF18975.1|CEF19921.1|WP_037557271.1|AID01228.1|WP_038678394.1|WP_038679550.1|WP_039066712.1|WP_039066714.1|WP_039068526.1|WP_039069235.1
tr|Q852V1|Q852V1_9CAUD	Bacteria	unclassified	Firmicutes	Bacillales	Thermoactinomycetaceae	Laceyella	Laceyella sacchari	1	550993804	WP_022738594.1
tr|Q852V1|Q852V1_9CAUD	Bacteria	unclassified	Firmicutes	Bacillales	Thermoactinomycetaceae	Thermoactinomyces	Thermoactinomyces daqus	1	696568275	WP_033100021.1
tr|Q852V1|Q852V1_9CAUD	Bacteria	unclassified	Firmicutes	Bacillales	Thermoactinomycetaceae	Thermoactinomyces	Thermoactinomyces sp. Gus2-1	1	740152149	WP_037996608.1
tr|Q852V1|Q852V1_9CAUD	Bacteria	unclassified	Firmicutes	Bacillales	unclassified	unclassified	Geomicrobium sp. JCM 19037	1	636729866	GAK05124.1
tr|Q852V1|Q852V1_9CAUD	Bacteria	unclassified	Firmicutes	Bacillales	unclassified	unclassified	Geomicrobium sp. JCM 19038	1	636720407	GAK10099.1
tr|Q852V1|Q852V1_9CAUD	Bacteria	unclassified	Firmicutes	Bacillales	unclassified	unclassified	Geomicrobium sp. JCM 19039	1	636725402	GAK13596.1
tr|Q852V1|Q852V1_9CAUD	Bacteria	unclassified	Firmicutes	Bacillales	unclassified	unclassified	Geomicrobium sp. JCM 19055	2	636486047|636486455	GAK01292.1|GAK00908.1
tr|Q852V1|Q852V1_9CAUD	Bacteria	unclassified	Firmicutes	Clostridiales	Peptococcaceae	Desulfitobacterium	Desulfitobacterium hafniense	20	492317150|361857374|492317154|361857375|89336586|499781061|89897138|89897139|89336587|499781062|506423391|219667002|219537262|219667003|219537263|506423392|517016244|648492426|698319974|698319975	WP_005807918.1|EHL09217.1|WP_005807920.1|EHL09218.1|BAE86181.1|WP_011461795.1|YP_520625.1|YP_520626.1|BAE86182.1|WP_011461796.1|WP_015943110.1|YP_002457437.1|ACL19001.1|YP_002457438.1|ACL19002.1|WP_015943111.1|WP_018214145.1|WP_026184177.1|CDX04651.1|CDX04652.1
tr|Q852V1|Q852V1_9CAUD	Bacteria	unclassified	Firmicutes	Clostridiales	Peptococcaceae	Desulfitobacterium	Desulfitobacterium sp. PCE1	2	518687858|654853088	WP_019849551.1|WP_028305448.1
tr|Q852V1|Q852V1_9CAUD	Bacteria	unclassified	Firmicutes	Clostridiales	Peptococcaceae	Desulfosporosinus	Desulfosporosinus orientis	3	374996149|357214515|503951947	YP_004971648.1|AET69133.1|WP_014185941.1
tr|Q852V1|Q852V1_9CAUD	Bacteria	unclassified	Firmicutes	Clostridiales	Peptococcaceae	Desulfosporosinus	Desulfosporosinus sp. OT	2	344325440|497309579	EGW36957.1|WP_009623796.1
tr|Q852V1|Q852V1_9CAUD	Bacteria	unclassified	Firmicutes	Clostridiales	Peptococcaceae	Desulfosporosinus	Desulfosporosinus youngiae	2	374418137|495060195	EHQ90572.1|WP_007785027.1
tr|Q852V1|Q852V1_9CAUD	Bacteria	unclassified	Firmicutes	Clostridiales	Peptococcaceae	Desulfotomaculum	Desulfotomaculum alcoholivorax	1	736621404	WP_034629622.1
tr|Q852V1|Q852V1_9CAUD	Bacteria	unclassified	Firmicutes	Clostridiales	Peptococcaceae	Desulfotomaculum	Desulfotomaculum gibsoniae	9	488454638|493567890|488774792|488776021|493569735|488455867|488455868|488776022|493569736	AGL00532.1|WP_006521188.1|YP_007944208.1|YP_007945437.1|WP_006523003.1|AGL01761.1|AGL01762.1|YP_007945438.1|WP_006523004.1
tr|Q852V1|Q852V1_9CAUD	Bacteria	unclassified	Firmicutes	Clostridiales	Peptococcaceae	Desulfotomaculum	Desulfotomaculum ruminis	3	503607986|334091960|334340606	WP_013842062.1|AEG60300.1|YP_004545586.1
tr|Q852V1|Q852V1_9CAUD	Bacteria	unclassified	Firmicutes	Clostridiales	Peptostreptococcaceae	Intestinibacter	Intestinibacter bartlettii	4	494497256|164602399|566232700|736721044	WP_007286723.1|EDQ95864.1|ETI95500.1|WP_034725435.1
tr|Q852V1|Q852V1_9CAUD	Bacteria	unclassified	Proteobacteria	Burkholderiales	Burkholderiaceae	Burkholderia	Burkholderia phenoliruptrix	1	737504441	WP_035483971.1
tr|Q852V1|Q852V1_9CAUD	Bacteria	unclassified	Proteobacteria	Burkholderiales	Comamonadaceae	Curvibacter	Curvibacter gracilis	1	653281832	WP_027476863.1
tr|Q852V1|Q852V1_9CAUD	Bacteria	unclassified	Proteobacteria	Burkholderiales	unclassified	Methylibium	Methylibium sp. T29	1	586623006	EWS55684.1
tr|Q852V1|Q852V1_9CAUD	Bacteria	unclassified	Proteobacteria	Burkholderiales	unclassified	Methylibium	Methylibium sp. T29-B	1	586627937	EWS59810.1
tr|Q852V1|Q852V1_9CAUD	Bacteria	unclassified	Proteobacteria	Chromatiales	Ectothiorhodospiraceae	Alkalilimnicola	Alkalilimnicola ehrlichii	3	499948797|114227338|114320944	WP_011629531.1|ABI57137.1|YP_742627.1
tr|Q852V1|Q852V1_9CAUD	Bacteria	unclassified	Proteobacteria	Desulfobacterales	Desulfobacteraceae	Desulfatiglans	Desulfatiglans anilini	1	737269190	WP_035253092.1
tr|Q852V1|Q852V1_9CAUD	Bacteria	unclassified	Proteobacteria	Desulfobacterales	Desulfobacteraceae	Desulfatirhabdium	Desulfatirhabdium butyrativorans	1	654871883	WP_028323923.1
tr|Q852V1|Q852V1_9CAUD	Bacteria	unclassified	Proteobacteria	Desulfobacterales	Desulfobacteraceae	Desulfobacterium	Desulfobacterium autotrophicum	9	223690440|501880548|224367724|506383894|224368827|223691543|224368828|506383895|223691544	ACN13723.1|WP_012662972.1|YP_002601887.1|WP_015903613.1|YP_002602988.1|ACN14826.1|YP_002602989.1|WP_015903614.1|ACN14827.1
tr|Q852V1|Q852V1_9CAUD	Bacteria	unclassified	Proteobacteria	Desulfobacterales	Desulfobacteraceae	Desulfococcus	Desulfococcus multivorans	2	523470027|527023472	EPR41846.1|WP_020876227.1
tr|Q852V1|Q852V1_9CAUD	Bacteria	unclassified	Proteobacteria	Desulfobacterales	Desulfobacteraceae	Desulfospira	Desulfospira joergensenii	1	550912434	WP_022665441.1
tr|Q852V1|Q852V1_9CAUD	Bacteria	unclassified	Proteobacteria	Desulfobacterales	Desulfobulbaceae	Desulfobulbus	Desulfobulbus sp. Tol-SR	2	700403737|737246613	KGO33916.1|WP_035230829.1
tr|Q852V1|Q852V1_9CAUD	Bacteria	unclassified	Proteobacteria	Desulfuromonadales	Pelobacteraceae	Pelobacter	Pelobacter seleniigenes	1	738791472	WP_036682690.1
tr|Q852V1|Q852V1_9CAUD	Bacteria	unclassified	Proteobacteria	Enterobacteriales	Enterobacteriaceae	Pectobacterium	Pectobacterium atrosepticum	1	641746262	AIA71733.1
tr|Q852V1|Q852V1_9CAUD	Bacteria	unclassified	Proteobacteria	Enterobacteriales	Enterobacteriaceae	Pectobacterium	Pectobacterium sp. SCC3193	3	504512324|470154138|385871248	WP_014699426.1|YP_006282640.1|AFI89768.1
tr|Q852V1|Q852V1_9CAUD	Bacteria	unclassified	Proteobacteria	Methylophilales	Methylophilaceae	Methylotenera	Methylotenera sp. 1P/1	1	519027544	WP_020183419.1
tr|Q852V1|Q852V1_9CAUD	Bacteria	unclassified	Proteobacteria	Myxococcales	Nannocystaceae	Plesiocystis	Plesiocystis pacifica	2	149820564|494028850	EDM79978.1|WP_006970990.1
tr|Q852V1|Q852V1_9CAUD	Bacteria	unclassified	Proteobacteria	Oceanospirillales	Alcanivoracaceae	Alcanivorax	Alcanivorax pacificus	2	745805426|496011483	AJD48127.1|WP_008736062.1
tr|Q852V1|Q852V1_9CAUD	Bacteria	unclassified	Proteobacteria	Oceanospirillales	Halomonadaceae	Halomonas	Halomonas sp. A3H3	2	548420010|532593150	WP_022520338.1|CDG51742.1
tr|Q852V1|Q852V1_9CAUD	Bacteria	unclassified	Proteobacteria	Pseudomonadales	Moraxellaceae	Acinetobacter	Acinetobacter baumannii	2	542026755|545155065	ERH72352.1|WP_021510348.1
tr|Q852V1|Q852V1_9CAUD	Bacteria	unclassified	Proteobacteria	Pseudomonadales	Pseudomonadaceae	Pseudomonas	Pseudomonas aeruginosa	2	727783050|730528525	WP_033880220.1|WP_034037633.1
tr|Q852V1|Q852V1_9CAUD	Bacteria	unclassified	Proteobacteria	Pseudomonadales	Pseudomonadaceae	Pseudomonas	Pseudomonas fluorescens	3	378948024|504101874|359758038	YP_005205512.1|WP_014335860.1|AEV60117.1
tr|Q852V1|Q852V1_9CAUD	Bacteria	unclassified	Proteobacteria	Pseudomonadales	Pseudomonadaceae	Pseudomonas	Pseudomonas sp. EGD-AK9	1	665937853	WP_031303900.1
tr|Q852V1|Q852V1_9CAUD	Bacteria	unclassified	Proteobacteria	Pseudomonadales	unclassified	Dasania	Dasania marina	1	737835344	WP_035802644.1
tr|Q852V1|Q852V1_9CAUD	Bacteria	unclassified	Proteobacteria	Rhizobiales	Bradyrhizobiaceae	Bradyrhizobium	Bradyrhizobium sp. CCBAU 43298	1	737746516	WP_035715193.1
tr|Q852V1|Q852V1_9CAUD	Bacteria	unclassified	Proteobacteria	Rhizobiales	Bradyrhizobiaceae	Bradyrhizobium	Bradyrhizobium sp. CCGE-LA001	1	404265536	EJZ30598.1
tr|Q852V1|Q852V1_9CAUD	Bacteria	unclassified	Proteobacteria	Rhizobiales	Brucellaceae	Ochrobactrum	Ochrobactrum anthropi	1	738677941	WP_036577745.1
tr|Q852V1|Q852V1_9CAUD	Bacteria	unclassified	Proteobacteria	Rhizobiales	Methylocystaceae	Methylocystis	Methylocystis parvus	1	648234968	WP_026016117.1
tr|Q852V1|Q852V1_9CAUD	Bacteria	unclassified	Proteobacteria	Rhizobiales	Methylocystaceae	Methylocystis	Methylocystis sp. ATCC 49242	1	738329381	WP_036282163.1
tr|Q852V1|Q852V1_9CAUD	Bacteria	unclassified	Proteobacteria	Rhizobiales	Phyllobacteriaceae	Mesorhizobium	Mesorhizobium australicum	3	433772291|433664306|505127752	YP_007302758.1|AGB43382.1|WP_015314854.1
tr|Q852V1|Q852V1_9CAUD	Bacteria	unclassified	Proteobacteria	Rhizobiales	Phyllobacteriaceae	Mesorhizobium	Mesorhizobium loti	4	499216403|14026025|13475274|696342278	WP_010913943.1|BAB52624.1|NP_106838.1|WP_032917430.1
tr|Q852V1|Q852V1_9CAUD	Bacteria	unclassified	Proteobacteria	Rhizobiales	Phyllobacteriaceae	Mesorhizobium	Mesorhizobium plurifarium	3	685095734|685110517|685121474	CDX45603.1|CDX61153.1|CDX19557.1
tr|Q852V1|Q852V1_9CAUD	Bacteria	unclassified	Proteobacteria	Rhizobiales	Phyllobacteriaceae	Mesorhizobium	Mesorhizobium sp. LNJC384A00	2	563110242|696316506	ESY34696.1|WP_032891914.1
tr|Q852V1|Q852V1_9CAUD	Bacteria	unclassified	Proteobacteria	Rhizobiales	Phyllobacteriaceae	Mesorhizobium	Mesorhizobium sp. LNJC386A00	2	563543438|563105054	WP_023749443.1|ESY29544.1
tr|Q852V1|Q852V1_9CAUD	Bacteria	unclassified	Proteobacteria	Rhizobiales	Phyllobacteriaceae	Mesorhizobium	Mesorhizobium sp. LSJC285A00	2	563443078|562956234	WP_023669936.1|ESW82163.1
tr|Q852V1|Q852V1_9CAUD	Bacteria	unclassified	Proteobacteria	Rhizobiales	Phyllobacteriaceae	Mesorhizobium	Mesorhizobium sp. ORS3359	1	685107052	CDX33494.1
tr|Q852V1|Q852V1_9CAUD	Bacteria	unclassified	Proteobacteria	Rhizobiales	Phyllobacteriaceae	Mesorhizobium	Mesorhizobium sp. SOD10	1	685086063	CDX32750.1
tr|Q852V1|Q852V1_9CAUD	Bacteria	unclassified	Proteobacteria	Rhizobiales	Phyllobacteriaceae	Mesorhizobium	Mesorhizobium sp. WSM3224	1	738304542	WP_036257571.1
tr|Q852V1|Q852V1_9CAUD	Bacteria	unclassified	Proteobacteria	Rhizobiales	Phyllobacteriaceae	Phyllobacterium	Phyllobacterium sp. YR531	2	495395870|398220329	WP_008120570.1|EJN06782.1
tr|Q852V1|Q852V1_9CAUD	Bacteria	unclassified	Proteobacteria	Rhizobiales	Rhizobiaceae	Agrobacterium	Agrobacterium rhizogenes	3	653176694|635605550|736492555	KEA03917.1|GAJ92751.1|WP_034508990.1
tr|Q852V1|Q852V1_9CAUD	Bacteria	unclassified	Proteobacteria	Rhizobiales	Rhizobiaceae	Agrobacterium	Agrobacterium tumefaciens	5	222081491|221726170|501827318|222087482|221724930	YP_002540854.1|ACM29259.1|WP_012649584.1|YP_002546019.1|ACM28086.1
tr|Q852V1|Q852V1_9CAUD	Bacteria	unclassified	Proteobacteria	Rhizobiales	Rhizobiaceae	Rhizobium	Rhizobium sp. AP16	2	397723998|494967673	EJK84477.1|WP_007693699.1
tr|Q852V1|Q852V1_9CAUD	Bacteria	unclassified	Proteobacteria	Rhizobiales	Rhizobiaceae	Rhizobium	Rhizobium sp. JGI 001013-F22	1	647214153	WP_025669712.1
tr|Q852V1|Q852V1_9CAUD	Bacteria	unclassified	Proteobacteria	Rhizobiales	Rhizobiaceae	Rhizobium	Rhizobium sp. OK494	1	739334581	WP_037196932.1
tr|Q852V1|Q852V1_9CAUD	Bacteria	unclassified	Proteobacteria	Rhizobiales	Rhizobiaceae	Rhizobium	Rhizobium sp. PDO1-076	1	375055950	EHS52160.1
tr|Q852V1|Q852V1_9CAUD	Bacteria	unclassified	Proteobacteria	Rhizobiales	Rhizobiaceae	Rhizobium	Rhizobium sp. YR060	1	739357348	WP_037218961.1
tr|Q852V1|Q852V1_9CAUD	Bacteria	unclassified	Proteobacteria	Rhizobiales	Rhizobiaceae	Rhizobium	Rhizobium tropici	3	440039718|440228207|505154329	AGB72752.1|YP_007335298.1|WP_015341431.1
tr|Q852V1|Q852V1_9CAUD	Bacteria	unclassified	Proteobacteria	Rhodobacterales	Rhodobacteraceae	Oceanibulbus	Oceanibulbus indolifex	2	494182807|161380989	WP_007117468.1|EDQ05398.1
tr|Q852V1|Q852V1_9CAUD	Bacteria	unclassified	Proteobacteria	Rhodobacterales	Rhodobacteraceae	Sulfitobacter	Sulfitobacter pontiacus	2	618797054|740114427	KAJ32055.1|WP_037963307.1
tr|Q852V1|Q852V1_9CAUD	Bacteria	unclassified	Proteobacteria	Rhodobacterales	Rhodobacteraceae	Sulfitobacter	Sulfitobacter sp. 20_GPM-1509m	1	655844849	WP_028956343.1
tr|Q852V1|Q852V1_9CAUD	Bacteria	unclassified	Proteobacteria	Rhodobacterales	Rhodobacteraceae	Sulfitobacter	Sulfitobacter sp. CB2047	2	740094437|668744367	WP_037943694.1|KFC25580.1
tr|Q852V1|Q852V1_9CAUD	Bacteria	unclassified	Proteobacteria	Rhodobacterales	Rhodobacteraceae	Sulfitobacter	Sulfitobacter sp. EE-36	2	83845464|492459552	EAP83343.1|WP_005852150.1
tr|Q852V1|Q852V1_9CAUD	Bacteria	unclassified	Proteobacteria	Rhodobacterales	Rhodobacteraceae	Sulfitobacter	Sulfitobacter sp. NAS-14.1	2	83840253|497512213	EAP79427.1|WP_009826411.1
tr|Q852V1|Q852V1_9CAUD	Bacteria	unclassified	Proteobacteria	Rhodobacterales	Rhodobacteraceae	Sulfitobacter	Sulfitobacter sp. NB-68	1	640622331	WP_025050358.1
tr|Q852V1|Q852V1_9CAUD	Bacteria	unclassified	Proteobacteria	Rhodocyclales	Rhodocyclaceae	Methyloversatilis	Methyloversatilis sp. FAM1	1	518757840	WP_019915396.1
tr|Q852V1|Q852V1_9CAUD	Bacteria	unclassified	Proteobacteria	Rhodocyclales	Rhodocyclaceae	Methyloversatilis	Methyloversatilis sp. NVD	1	517224411	WP_018413229.1
tr|Q852V1|Q852V1_9CAUD	Bacteria	unclassified	Proteobacteria	Rhodocyclales	Rhodocyclaceae	Methyloversatilis	Methyloversatilis universalis	4	333443684|495336773|517039171|519007446	EGK71646.1|WP_008061509.1|WP_018227989.1|WP_020163321.1
tr|Q852V1|Q852V1_9CAUD	Bacteria	unclassified	Proteobacteria	Rhodocyclales	Rhodocyclaceae	Thauera	Thauera sp. MZ1T	3	501580395|217969363|217506690	WP_012584721.1|YP_002354597.1|ACK53701.1
tr|Q852V1|Q852V1_9CAUD	Bacteria	unclassified	Proteobacteria	Rhodocyclales	Rhodocyclaceae	Uliginosibacterium	Uliginosibacterium gangwonense	1	703363380	WP_033407277.1
tr|Q852V1|Q852V1_9CAUD	Bacteria	unclassified	Proteobacteria	Syntrophobacterales	Syntrophobacteraceae	Syntrophobacter	Syntrophobacter fumaroxidans	3	116697423|116748359|500017064	ABK16611.1|YP_845046.1|WP_011697782.1
tr|Q852V1|Q852V1_9CAUD	Bacteria	unclassified	Proteobacteria	unclassified	unclassified	Candidatus Entotheonella	Candidatus Entotheonella sp. TSY1	1	736403737	WP_034427086.1
tr|Q852V1|Q852V1_9CAUD	Bacteria	unclassified	Proteobacteria	unclassified	unclassified	unclassified	delta proteobacterium NaphS2	2	493468136|300443995	WP_006423281.1|EFK08030.1
tr|Q852V1|Q852V1_9CAUD	Bacteria	unclassified	Proteobacteria	unclassified	unclassified	unclassified	endosymbiont of Riftia pachyptila	2	344224389|492788095	EGV50785.1|WP_005964121.1
tr|Q852V1|Q852V1_9CAUD	Bacteria	unclassified	Proteobacteria	unclassified	unclassified	unclassified	endosymbiont of Tevnia jerichonana	1	345123319	EGW53219.1
tr|Q852V1|Q852V1_9CAUD	Bacteria	unclassified	Proteobacteria	unclassified	unclassified	unclassified	gamma proteobacterium IMCC2047	1	330720748	EGG98971.1
tr|Q852V1|Q852V1_9CAUD	Bacteria	unclassified	Spirochaetes	Spirochaetales	Spirochaetaceae	Spirochaeta	Spirochaeta sp. JC202	2	699058452|739706936	KGM44080.1|WP_037560991.1
tr|Q852V1|Q852V1_9CAUD	Bacteria	unclassified	unclassified	unclassified	unclassified	unclassified	uncultured bacterium	2	406873724|406892248	EKD23822.1|EKD37651.1
tr|Q852V1|Q852V1_9CAUD	Archaea	unclassified	Euryarchaeota	Halobacteriales	Halobacteriaceae	Halogranum	Halogranum salarium	2	497419027|399237487	WP_009733225.1|EJN58419.1
tr|Q852V1|Q852V1_9CAUD	Archaea	unclassified	Euryarchaeota	Halobacteriales	Halobacteriaceae	Halostagnicola	Halostagnicola larsenii	1	573482786	AHG01197.1
tr|Q852V1|Q852V1_9CAUD	Archaea	unclassified	Euryarchaeota	Halobacteriales	Halobacteriaceae	Natrialba	Natrialba aegyptia	2	493715715|445653830	WP_006665267.1|ELZ06690.1
tr|Q852V1|Q852V1_9CAUD	Archaea	unclassified	Euryarchaeota	Halobacteriales	Halobacteriaceae	Natrialba	Natrialba taiwanensis	2	445634849|493880666	ELY88023.1|WP_006826944.1
tr|Q852V1|Q852V1_9CAUD	Archaea	unclassified	Euryarchaeota	Halobacteriales	Halobacteriaceae	Natronorubrum	Natronorubrum bangense	2	445595978|492957330	ELY50075.1|WP_006065415.1

## Sheet: Pivot Table PghP
Taxonomy
						PghP/tr|Q852V1|
Archaea
	Euryarchaeota
		Halobacteriales
			Halobacteriaceae
				Halogranum
					Halogranum salarium	1
				Halostagnicola
					Halostagnicola larsenii	1
				Natrialba
					Natrialba aegyptia	1
					Natrialba taiwanensis	1
				Natronorubrum
					Natronorubrum bangense	1
Bacteria
	Actinobacteria
		Actinomycetales
			Micromonosporaceae
				Actinoplanes
					Actinoplanes friuliensis	1
				Dactylosporangium
					Dactylosporangium aurantiacum	1
			Mycobacteriaceae
				Mycobacterium
					Mycobacterium africanum	1
					Mycobacterium bovis	1
					Mycobacterium canettii	1
					Mycobacterium marinum	1
					Mycobacterium orygis	1
					Mycobacterium tuberculosis	1
			Nocardiopsaceae
				Nocardiopsis
					Nocardiopsis xinjiangensis	1
			Pseudonocardiaceae
				Lechevalieria
					Lechevalieria aerocolonigenes	1
				Lentzea
					Lentzea albidocapillata	1
				Prauserella
					Prauserella rugosa	1
					Prauserella sp. Am3	1
				Saccharopolyspora
					Saccharopolyspora erythraea	1
			Streptomycetaceae
				Streptacidiphilus
					Streptacidiphilus oryzae	1
				Streptomyces
					Streptomyces alboviridis	1
					Streptomyces aureocirculatus	1
					Streptomyces aureofaciens	1
					Streptomyces cyaneofuscatus	1
					Streptomyces exfoliatus	1
					Streptomyces flavochromogenes	1
					Streptomyces floridae	1
					Streptomyces fulvissimus	1
					Streptomyces globisporus	1
					Streptomyces griseoluteus	1
					Streptomyces griseus	1
					Streptomyces monomycini	1
					Streptomyces purpeofuscus	1
					Streptomyces purpureus	1
					Streptomyces rimosus	1
					Streptomyces roseochromogenus	1
					Streptomyces sclerotialus	1
					Streptomyces somaliensis	1
					Streptomyces sp. Amel2xE9	1
					Streptomyces sp. AW19M42	1
					Streptomyces sp. CcalMP-8W	1
					Streptomyces sp. CNR698	1
					Streptomyces sp. CNS615	1
					Streptomyces sp. CNS654	1
					Streptomyces sp. CNT302	1
					Streptomyces sp. e14	1
					Streptomyces sp. JS01	1
					Streptomyces sp. NRRL B-1381	1
					Streptomyces sp. NRRL B-5680	1
					Streptomyces sp. NRRL F-5135	1
					Streptomyces sp. NRRL F-5727	1
					Streptomyces sp. NRRL F-6131	1
					Streptomyces sp. NRRL S-146	1
					Streptomyces sp. NRRL S-244	1
					Streptomyces sp. NRRL S-623	1
					Streptomyces sp. NRRL S-920	1
					Streptomyces sp. NRRL WC-3719	1
					Streptomyces sp. NRRL WC-3725	1
					Streptomyces sp. NRRL WC-3773	1
					Streptomyces sp. PCS3-D2	1
					Streptomyces sp. PRh5	1
					Streptomyces sp. ScaeMP-e10	1
					Streptomyces sp. SolWspMP-sol2th	1
					Streptomyces sp. SPB78	1
					Streptomyces sp. SS	1
					Streptomyces sp. Tu6071	1
					Streptomyces sp. W007	1
					Streptomyces sp. Wigar10	1
					Streptomyces thermolilacinus	1
					Streptomyces tsukubaensis	1
					Streptomyces viridochromogenes	1
					Streptomyces wedmorensis	1
			Streptosporangiaceae
				Streptosporangium
					Streptosporangium roseum	1
			Thermomonosporaceae
				Actinomadura
					Actinomadura oligospora	1
	Cyanobacteria
		Oscillatoriales
			unclassified
				Leptolyngbya
					Leptolyngbya boryana	1
	Firmicutes
		Bacillales
			Bacillaceae
				Bacillus
					Bacillus altitudinis	1
					Bacillus amyloliquefaciens	1
					Bacillus aryabhattai	1
					Bacillus atrophaeus	1
					Bacillus cereus	1
					Bacillus endophyticus	1
					Bacillus firmus	1
					Bacillus flexus	1
					Bacillus licheniformis	1
					Bacillus megaterium	1
					Bacillus methylotrophicus	1
					Bacillus mojavensis	1
					Bacillus panaciterrae	1
					Bacillus pumilus	1
					Bacillus safensis	1
					Bacillus siamensis	1
					Bacillus simplex	1
					Bacillus sonorensis	1
					Bacillus sp.	1
					Bacillus sp. 171095_106	1
					Bacillus sp. 278922_107	1
					Bacillus sp. 5B6	1
					Bacillus sp. 916	1
					Bacillus sp. A053	1
					Bacillus sp. Aph1	1
					Bacillus sp. BSC154	1
					Bacillus sp. BT1B_CT2	1
					Bacillus sp. CPSM8	1
					Bacillus sp. DW5-4	1
					Bacillus sp. EGD-AK10	1
					Bacillus sp. FJAT-13831	1
					Bacillus sp. FJAT-14515	1
					Bacillus sp. JGI 001006-L10	1
					Bacillus sp. JS	1
					Bacillus sp. M 2-6	1
					Bacillus sp. MSP13	1
					Bacillus sp. NSP9.1	1
					Bacillus sp. Pc3	1
					Bacillus sp. RP1137	1
					Bacillus sp. UNC125MFCrub1.1	1
					Bacillus sp. UNC69MF	1
					Bacillus sp. WP8	1
					Bacillus stratosphericus	1
					Bacillus subtilis	1
					Bacillus tequilensis	1
					Bacillus vallismortis	1
					Bacillus xiamenensis	1
				Halobacillus
					Halobacillus dabanensis	1
					Halobacillus halophilus	1
					Halobacillus karajensis	1
					Halobacillus sp. BBL2006	1
					Halobacillus trueperi	1
				Oceanobacillus
					Oceanobacillus iheyensis	1
					Oceanobacillus kimchii	1
					Oceanobacillus oncorhynchi	1
			Staphylococcaceae
				Staphylococcus
					Staphylococcus agnetis	1
					Staphylococcus arlettae	1
					Staphylococcus aureus	1
					Staphylococcus capitis	1
					Staphylococcus caprae	1
					Staphylococcus chromogenes	1
					Staphylococcus epidermidis	1
					Staphylococcus equorum	1
					Staphylococcus haemolyticus	1
					Staphylococcus hominis	1
					Staphylococcus hyicus	1
					Staphylococcus lugdunensis	1
					Staphylococcus massiliensis	1
					Staphylococcus pasteuri	1
					Staphylococcus pettenkoferi	1
					Staphylococcus saprophyticus	1
					Staphylococcus simulans	1
					Staphylococcus sp. AL1	1
					Staphylococcus sp. DORA_6_22	1
					Staphylococcus sp. E463	1
					Staphylococcus sp. EGD-HP3	1
					Staphylococcus sp. JGI 0001002-I23	1
					Staphylococcus sp. M0480	1
					Staphylococcus sp. MDS7B	1
					Staphylococcus sp. OJ82	1
					Staphylococcus sp. TE8	1
					Staphylococcus sp. URHA0057	1
					Staphylococcus warneri	1
					Staphylococcus xylosus	1
			Thermoactinomycetaceae
				Laceyella
					Laceyella sacchari	1
				Thermoactinomyces
					Thermoactinomyces daqus	1
					Thermoactinomyces sp. Gus2-1	1
			unclassified
				unclassified
					Geomicrobium sp. JCM 19037	1
					Geomicrobium sp. JCM 19038	1
					Geomicrobium sp. JCM 19039	1
					Geomicrobium sp. JCM 19055	1
		Clostridiales
			Peptococcaceae
				Desulfitobacterium
					Desulfitobacterium hafniense	1
					Desulfitobacterium sp. PCE1	1
				Desulfosporosinus
					Desulfosporosinus orientis	1
					Desulfosporosinus sp. OT	1
					Desulfosporosinus youngiae	1
				Desulfotomaculum
					Desulfotomaculum alcoholivorax	1
					Desulfotomaculum gibsoniae	1
					Desulfotomaculum ruminis	1
			Peptostreptococcaceae
				Intestinibacter
					Intestinibacter bartlettii	1
	Proteobacteria
		Burkholderiales
			Burkholderiaceae
				Burkholderia
					Burkholderia phenoliruptrix	1
			Comamonadaceae
				Curvibacter
					Curvibacter gracilis	1
			unclassified
				Methylibium
					Methylibium sp. T29	1
					Methylibium sp. T29-B	1
		Chromatiales
			Ectothiorhodospiraceae
				Alkalilimnicola
					Alkalilimnicola ehrlichii	1
		Desulfobacterales
			Desulfobacteraceae
				Desulfatiglans
					Desulfatiglans anilini	1
				Desulfatirhabdium
					Desulfatirhabdium butyrativorans	1
				Desulfobacterium
					Desulfobacterium autotrophicum	1
				Desulfococcus
					Desulfococcus multivorans	1
				Desulfospira
					Desulfospira joergensenii	1
			Desulfobulbaceae
				Desulfobulbus
					Desulfobulbus sp. Tol-SR	1
		Desulfuromonadales
			Pelobacteraceae
				Pelobacter
					Pelobacter seleniigenes	1
		Enterobacteriales
			Enterobacteriaceae
				Pectobacterium
					Pectobacterium atrosepticum	1
					Pectobacterium sp. SCC3193	1
		Methylophilales
			Methylophilaceae
				Methylotenera
					Methylotenera sp. 1P/1	1
		Myxococcales
			Nannocystaceae
				Plesiocystis
					Plesiocystis pacifica	1
		Oceanospirillales
			Alcanivoracaceae
				Alcanivorax
					Alcanivorax pacificus	1
			Halomonadaceae
				Halomonas
					Halomonas sp. A3H3	1
		Pseudomonadales
			Moraxellaceae
				Acinetobacter
					Acinetobacter baumannii	1
			Pseudomonadaceae
				Pseudomonas
					Pseudomonas aeruginosa	1
					Pseudomonas fluorescens	1
					Pseudomonas sp. EGD-AK9	1
			unclassified
				Dasania
					Dasania marina	1
		Rhizobiales
			Bradyrhizobiaceae
				Bradyrhizobium
					Bradyrhizobium sp. CCBAU 43298	1
					Bradyrhizobium sp. CCGE-LA001	1
			Brucellaceae
				Ochrobactrum
					Ochrobactrum anthropi	1
			Methylocystaceae
				Methylocystis
					Methylocystis parvus	1
					Methylocystis sp. ATCC 49242	1
			Phyllobacteriaceae
				Mesorhizobium
					Mesorhizobium australicum	1
					Mesorhizobium loti	1
					Mesorhizobium plurifarium	1
					Mesorhizobium sp. LNJC384A00	1
					Mesorhizobium sp. LNJC386A00	1
					Mesorhizobium sp. LSJC285A00	1
					Mesorhizobium sp. ORS3359	1
					Mesorhizobium sp. SOD10	1
					Mesorhizobium sp. WSM3224	1
				Phyllobacterium
					Phyllobacterium sp. YR531	1
			Rhizobiaceae
				Agrobacterium
					Agrobacterium rhizogenes	1
					Agrobacterium tumefaciens	1
				Rhizobium
					Rhizobium sp. AP16	1
					Rhizobium sp. JGI 001013-F22	1
					Rhizobium sp. OK494	1
					Rhizobium sp. PDO1-076	1
					Rhizobium sp. YR060	1
					Rhizobium tropici	1
		Rhodobacterales
			Rhodobacteraceae
				Oceanibulbus
					Oceanibulbus indolifex	1
				Sulfitobacter
					Sulfitobacter pontiacus	1
					Sulfitobacter sp. 20_GPM-1509m	1
					Sulfitobacter sp. CB2047	1
					Sulfitobacter sp. EE-36	1
					Sulfitobacter sp. NAS-14.1	1
					Sulfitobacter sp. NB-68	1
		Rhodocyclales
			Rhodocyclaceae
				Methyloversatilis
					Methyloversatilis sp. FAM1	1
					Methyloversatilis sp. NVD	1
					Methyloversatilis universalis	1
				Thauera
					Thauera sp. MZ1T	1
				Uliginosibacterium
					Uliginosibacterium gangwonense	1
		Syntrophobacterales
			Syntrophobacteraceae
				Syntrophobacter
					Syntrophobacter fumaroxidans	1
		unclassified
			unclassified
				Candidatus Entotheonella
					Candidatus Entotheonella sp. TSY1	1
				unclassified
					delta proteobacterium NaphS2	1
					endosymbiont of Riftia pachyptila	1
					endosymbiont of Tevnia jerichonana	1
					gamma proteobacterium IMCC2047	1
	Spirochaetes
		Spirochaetales
			Spirochaetaceae
				Spirochaeta
					Spirochaeta sp. JC202	1
	unclassified
		unclassified
			unclassified
				unclassified
					uncultured bacterium	1
Eukaryota
	Ascomycota
		Dothideales
			Aureobasidiaceae
				Aureobasidium
					Aureobasidium melanogenum	1
					Aureobasidium namibiae	1
	Streptophyta
		Malpighiales
			Euphorbiaceae
				Ricinus
					Ricinus communis	1
Viruses
	unclassified
		Caudovirales
			Myoviridae
				Spounalikevirus
					Bacillus phage SPO1	1
				unclassified
					Bacillus phage Bobb	1
					Bacillus phage CampHawk	1
					Bacillus phage phiAGATE	1
					Bacillus phage SIOphi	1
					Bacillus phage SP10	1
			Siphoviridae
				Lambdalikevirus
					Bacillus phage SPP1	1
				Spbetalikevirus
					Bacillus phage SPbeta	1
				unclassified
					Bacillus phage PM1	1
					Staphylococcus phage StB12	1
					Staphylococcus phage StB20	1
			unclassified
				unclassified
					Bacillus phage Grass	1
					Bacillus phage phiNIT1	1
		unclassified
			unclassified
				unclassified
					Bacillus phage Bp8p-C	1
					Bacillus phage Bp8p-T	1
					Bacillus phage BSNPO1	1
					Staphylococcus phage phiIBB-SEP1	1
Total number of organisms with pghP						261

## Sheet: Data PghP & PgsB
Query	Superkingdom	Kingdom	Phylum	Order	Family	Genus	Species	Counts	GI	Accession #
tr|Q852V1|Q852V1_9CAUD	Archaea	unclassified	Euryarchaeota	Halobacteriales	Halobacteriaceae	Halogranum	Halogranum salarium	2	497419027|399237487	WP_009733225.1|EJN58419.1
tr|Q852V1|Q852V1_9CAUD	Archaea	unclassified	Euryarchaeota	Halobacteriales	Halobacteriaceae	Halostagnicola	Halostagnicola larsenii	1	573482786	AHG01197.1
tr|Q852V1|Q852V1_9CAUD	Archaea	unclassified	Euryarchaeota	Halobacteriales	Halobacteriaceae	Natrialba	Natrialba aegyptia	2	493715715|445653830	WP_006665267.1|ELZ06690.1
tr|Q852V1|Q852V1_9CAUD	Archaea	unclassified	Euryarchaeota	Halobacteriales	Halobacteriaceae	Natrialba	Natrialba taiwanensis	2	445634849|493880666	ELY88023.1|WP_006826944.1
tr|Q852V1|Q852V1_9CAUD	Archaea	unclassified	Euryarchaeota	Halobacteriales	Halobacteriaceae	Natronorubrum	Natronorubrum bangense	2	445595978|492957330	ELY50075.1|WP_006065415.1
tr|Q852V1|Q852V1_9CAUD	Bacteria	unclassified	Actinobacteria	Actinomycetales	Micromonosporaceae	Actinoplanes	Actinoplanes friuliensis	3	556036959|556568834|559063234	AGZ44206.1|YP_008737259.1|WP_023560543.1
tr|Q852V1|Q852V1_9CAUD	Bacteria	unclassified	Actinobacteria	Actinomycetales	Micromonosporaceae	Dactylosporangium	Dactylosporangium aurantiacum	1	703140343	WP_033357145.1
tr|Q852V1|Q852V1_9CAUD	Bacteria	unclassified	Actinobacteria	Actinomycetales	Mycobacteriaceae	Mycobacterium	Mycobacterium africanum	28	339330342|623046996|289537984|623169410|622977768|339630986|623201782|623153801|623128468|623263788|623294522|623082923|623197472|623060438|623308142|623174294|623120961|623088646|623037036|623145592|623148054|623017696|623095141|623141158|623025713|623267624|623135985|623132000	CCC26004.1|KBG18483.1|EFD42562.1|KBH39887.1|KBF49979.1|YP_004722628.1|KBH71973.1|KBH24488.1|KBG99347.1|KBI33456.1|KBI64064.1|KBG54157.1|KBH67709.1|KBG31819.1|KBI77582.1|KBH44730.1|KBG91909.1|KBG59833.1|KBG08604.1|KBH16347.1|KBH18801.1|KBF89438.1|KBG66282.1|KBH11938.1|KBF97390.1|KBI37338.1|KBH06788.1|KBH02847.1
tr|Q852V1|Q852V1_9CAUD	Bacteria	unclassified	Actinobacteria	Actinomycetales	Mycobacteriaceae	Mycobacterium	Mycobacterium bovis	36	679068174|356593001|621191175|679045971|679070518|449062963|121636846|665453148|679081458|690295645|31792111|679043683|449031471|679043292|679081385|554801023|679057901|665454122|31617699|665453545|554797476|378770680|679054542|224772430|679068297|224989317|679057736|679081028|341600862|623086379|121492493|594544153|654316276|639034558|686002910|621196232	KFW44929.1|AET18230.1|KAN93092.1|KFW23416.1|KFW47206.1|YP_007430046.1|YP_977069.1|KEY14534.1|KFW57815.1|AIR46215.1|NP_854604.1|KFW21232.1|AGE66898.1|KFW20869.1|KFW57745.1|ESK77034.1|KFW34938.1|KEY15479.1|CAD93808.1|KEY14920.1|ESK73598.1|YP_005170413.1|KFW31681.1|BAH25236.1|KFW45049.1|YP_002644004.1|KFW34780.1|KFW57396.1|CCC63533.1|KBG57583.1|CAL70961.1|AHM06656.1|KEC53556.1|WP_024456978.1|WP_0317…
tr|Q852V1|Q852V1_9CAUD	Bacteria	unclassified	Actinobacteria	Actinomycetales	Mycobacteriaceae	Mycobacterium	Mycobacterium canettii	18	432153613|340625934|520858149|340004124|503766425|433626007|520853164|432161618|433630025|505102312|433633976|505105434|432165569|520861465|505115628|433641047|520849845|432157595	CCK50836.1|YP_004744386.1|CCI94151.1|CCC43261.1|WP_014000501.1|YP_007259636.1|CCI98642.1|CCK58963.1|YP_007263653.1|WP_015289414.1|YP_007267603.1|WP_015292536.1|CCK63047.1|CCJ02726.1|WP_015302730.1|YP_007286806.1|CCI90102.1|CCK54873.1
tr|Q852V1|Q852V1_9CAUD	Bacteria	unclassified	Actinobacteria	Actinomycetales	Mycobacteriaceae	Mycobacterium	Mycobacterium marinum	3	641307537|521814845|522806049	CDM78535.1|EPQ74056.1|WP_020729638.1
tr|Q852V1|Q852V1_9CAUD	Bacteria	unclassified	Actinobacteria	Actinomycetales	Mycobacteriaceae	Mycobacterium	Mycobacterium orygis	2	489499855|475632082	WP_003404762.1|EMT36826.1
tr|Q852V1|Q852V1_9CAUD	Bacteria	unclassified	Actinobacteria	Actinomycetales	Mycobacteriaceae	Mycobacterium	Mycobacterium tuberculosis	1655	624265910|380720766|624252569|624770700|623223258|626473527|623932935|625065402|626020429|623514887|622426117|623571216|624244321|623504885|623578023|625005487|623775420|623836677|624288539|625026433|626512463|479313808|585500606|626462716|625070753|624896308|623480812|585529702|624466094|624444797|623931996|625169035|392385633|624991797|308366862|623991666|624427200|623506688|623303732|624241036…	KBS26435.1|AFE15875.1|KBS13179.1|KBX24269.1|KBH93317.1|KCM07122.1|KBO95816.1|KCA16689.1|KCH64978.1|KBK82450.1|KBA10681.1|KBL38297.1|KBS04968.1|KBK72578.1|KBL45033.1|KBZ57253.1|KBN39722.1|KBO00499.1|KBS48901.1|KBZ78050.1|KCM44921.1|YP_007853860.1|AHJ41617.1|KCL96637.1|KCA21976.1|KBY48943.1|KBK48898.1|AHJ49917.1|KBU23762.1|KBU02758.1|KBO94879.1|KCB19507.1|YP_005307262.1|KBZ43676.1|EFP55713.1|KBP525…
tr|Q852V1|Q852V1_9CAUD	Bacteria	unclassified	Actinobacteria	Actinomycetales	Nocardiopsaceae	Nocardiopsis	Nocardiopsis xinjiangensis	1	703120028	WP_033352630.1
tr|Q852V1|Q852V1_9CAUD	Bacteria	unclassified	Actinobacteria	Actinomycetales	Pseudonocardiaceae	Lechevalieria	Lechevalieria aerocolonigenes	1	663689037	WP_030466116.1
tr|Q852V1|Q852V1_9CAUD	Bacteria	unclassified	Actinobacteria	Actinomycetales	Pseudonocardiaceae	Lentzea	Lentzea albidocapillata	2	663698416|738054920	WP_030475291.1|WP_036013807.1
tr|Q852V1|Q852V1_9CAUD	Bacteria	unclassified	Actinobacteria	Actinomycetales	Pseudonocardiaceae	Prauserella	Prauserella rugosa	1	738993371	WP_036875586.1
tr|Q852V1|Q852V1_9CAUD	Bacteria	unclassified	Actinobacteria	Actinomycetales	Pseudonocardiaceae	Prauserella	Prauserella sp. Am3	2	743317401|746465774	KID28821.1|WP_039504863.1
tr|Q852V1|Q852V1_9CAUD	Bacteria	unclassified	Actinobacteria	Actinomycetales	Pseudonocardiaceae	Saccharopolyspora	Saccharopolyspora erythraea	4	531067936|133909350|134096727|497635125	EQD84009.1|CAL99462.1|YP_001102388.1|WP_009949309.1
tr|Q852V1|Q852V1_9CAUD	Bacteria	unclassified	Actinobacteria	Actinomycetales	Streptomycetaceae	Streptacidiphilus	Streptacidiphilus oryzae	1	739727829	WP_037581381.1
tr|Q852V1|Q852V1_9CAUD	Bacteria	unclassified	Actinobacteria	Actinomycetales	Streptomycetaceae	Streptomyces	Streptomyces alboviridis	1	695843341	WP_032756630.1
tr|Q852V1|Q852V1_9CAUD	Bacteria	unclassified	Actinobacteria	Actinomycetales	Streptomycetaceae	Streptomyces	Streptomyces aureocirculatus	2	664005703|739834975	WP_030558894.1|WP_037685950.1
tr|Q852V1|Q852V1_9CAUD	Bacteria	unclassified	Actinobacteria	Actinomycetales	Streptomycetaceae	Streptomyces	Streptomyces aureofaciens	1	703097128	WP_033347314.1
tr|Q852V1|Q852V1_9CAUD	Bacteria	unclassified	Actinobacteria	Actinomycetales	Streptomycetaceae	Streptomyces	Streptomyces cyaneofuscatus	1	664022361	WP_030568031.1
tr|Q852V1|Q852V1_9CAUD	Bacteria	unclassified	Actinobacteria	Actinomycetales	Streptomycetaceae	Streptomyces	Streptomyces exfoliatus	2	663985838|739793811	WP_030548802.1|WP_037645854.1
tr|Q852V1|Q852V1_9CAUD	Bacteria	unclassified	Actinobacteria	Actinomycetales	Streptomycetaceae	Streptomyces	Streptomyces flavochromogenes	1	663324214	WP_030324056.1
tr|Q852V1|Q852V1_9CAUD	Bacteria	unclassified	Actinobacteria	Actinomycetales	Streptomycetaceae	Streptomyces	Streptomyces floridae	1	663346939	WP_030345980.1
tr|Q852V1|Q852V1_9CAUD	Bacteria	unclassified	Actinobacteria	Actinomycetales	Streptomycetaceae	Streptomyces	Streptomyces fulvissimus	3	485093283|505420739|488609015	AGK76466.1|WP_015607841.1|YP_007930351.1
tr|Q852V1|Q852V1_9CAUD	Bacteria	unclassified	Actinobacteria	Actinomycetales	Streptomycetaceae	Streptomyces	Streptomyces globisporus	1	739824159	WP_037675633.1
tr|Q852V1|Q852V1_9CAUD	Bacteria	unclassified	Actinobacteria	Actinomycetales	Streptomycetaceae	Streptomyces	Streptomyces griseoluteus	1	663179404	WP_030217987.1
tr|Q852V1|Q852V1_9CAUD	Bacteria	unclassified	Actinobacteria	Actinomycetales	Streptomycetaceae	Streptomyces	Streptomyces griseus	8	490067696|326660363|182439374|501349768|178467890|664170881|664206202|664325114	WP_003969877.1|EGE45209.1|YP_001827093.1|WP_012381403.1|BAG22410.1|WP_030705112.1|WP_030739626.1|WP_030853796.1
tr|Q852V1|Q852V1_9CAUD	Bacteria	unclassified	Actinobacteria	Actinomycetales	Streptomycetaceae	Streptomyces	Streptomyces monomycini	1	662057680	WP_030023791.1
tr|Q852V1|Q852V1_9CAUD	Bacteria	unclassified	Actinobacteria	Actinomycetales	Streptomycetaceae	Streptomyces	Streptomyces purpeofuscus	1	739929993	WP_037780278.1
tr|Q852V1|Q852V1_9CAUD	Bacteria	unclassified	Actinobacteria	Actinomycetales	Streptomycetaceae	Streptomyces	Streptomyces purpureus	1	518731250	WP_019891235.1
tr|Q852V1|Q852V1_9CAUD	Bacteria	unclassified	Actinobacteria	Actinomycetales	Streptomycetaceae	Streptomyces	Streptomyces rimosus	10	440616064|655937234|655928847|655918945|663374587|664096999|664102518|664125139|696482266|696493522	ELQ79221.1|KEF21884.1|KEF13615.1|KEF04029.1|WP_030370967.1|WP_030634832.1|WP_030640030.1|WP_030661941.1|WP_033021470.1|WP_033032012.1
tr|Q852V1|Q852V1_9CAUD	Bacteria	unclassified	Actinobacteria	Actinomycetales	Streptomycetaceae	Streptomyces	Streptomyces roseochromogenus	2	558535632|665858450	EST26986.1|WP_031225657.1
tr|Q852V1|Q852V1_9CAUD	Bacteria	unclassified	Actinobacteria	Actinomycetales	Streptomycetaceae	Streptomyces	Streptomyces sclerotialus	1	664046274	WP_030585706.1
tr|Q852V1|Q852V1_9CAUD	Bacteria	unclassified	Actinobacteria	Actinomycetales	Streptomycetaceae	Streptomyces	Streptomyces somaliensis	1	657837681	WP_029553676.1
tr|Q852V1|Q852V1_9CAUD	Bacteria	unclassified	Actinobacteria	Actinomycetales	Streptomycetaceae	Streptomyces	Streptomyces sp. Amel2xE9	1	518828224	WP_019984178.1
tr|Q852V1|Q852V1_9CAUD	Bacteria	unclassified	Actinobacteria	Actinomycetales	Streptomycetaceae	Streptomyces	Streptomyces sp. AW19M42	1	739926582	WP_037776867.1
tr|Q852V1|Q852V1_9CAUD	Bacteria	unclassified	Actinobacteria	Actinomycetales	Streptomycetaceae	Streptomyces	Streptomyces sp. CcalMP-8W	1	517299305	WP_018488123.1
tr|Q852V1|Q852V1_9CAUD	Bacteria	unclassified	Actinobacteria	Actinomycetales	Streptomycetaceae	Streptomyces	Streptomyces sp. CNR698	1	739905642	WP_037756048.1
tr|Q852V1|Q852V1_9CAUD	Bacteria	unclassified	Actinobacteria	Actinomycetales	Streptomycetaceae	Streptomyces	Streptomyces sp. CNS615	1	516573738	WP_017948802.1
tr|Q852V1|Q852V1_9CAUD	Bacteria	unclassified	Actinobacteria	Actinomycetales	Streptomycetaceae	Streptomyces	Streptomyces sp. CNS654	1	695856839	WP_032769837.1
tr|Q852V1|Q852V1_9CAUD	Bacteria	unclassified	Actinobacteria	Actinomycetales	Streptomycetaceae	Streptomyces	Streptomyces sp. CNT302	1	517720037	WP_018890245.1
tr|Q852V1|Q852V1_9CAUD	Bacteria	unclassified	Actinobacteria	Actinomycetales	Streptomycetaceae	Streptomyces	Streptomyces sp. e14	2	292831278|496484145	EFF89628.1|WP_009192715.1
tr|Q852V1|Q852V1_9CAUD	Bacteria	unclassified	Actinobacteria	Actinomycetales	Streptomycetaceae	Streptomyces	Streptomyces sp. JS01	2	674715007|695871695	KFK89619.1|WP_032784438.1
tr|Q852V1|Q852V1_9CAUD	Bacteria	unclassified	Actinobacteria	Actinomycetales	Streptomycetaceae	Streptomyces	Streptomyces sp. NRRL B-1381	1	663337195	WP_030336644.1
tr|Q852V1|Q852V1_9CAUD	Bacteria	unclassified	Actinobacteria	Actinomycetales	Streptomycetaceae	Streptomyces	Streptomyces sp. NRRL B-5680	1	739978308	WP_037828478.1
tr|Q852V1|Q852V1_9CAUD	Bacteria	unclassified	Actinobacteria	Actinomycetales	Streptomycetaceae	Streptomyces	Streptomyces sp. NRRL F-5135	1	739954016	WP_037804301.1
tr|Q852V1|Q852V1_9CAUD	Bacteria	unclassified	Actinobacteria	Actinomycetales	Streptomycetaceae	Streptomyces	Streptomyces sp. NRRL F-5727	1	664493543	WP_031013104.1
tr|Q852V1|Q852V1_9CAUD	Bacteria	unclassified	Actinobacteria	Actinomycetales	Streptomycetaceae	Streptomyces	Streptomyces sp. NRRL F-6131	1	739999849	WP_037849669.1
tr|Q852V1|Q852V1_9CAUD	Bacteria	unclassified	Actinobacteria	Actinomycetales	Streptomycetaceae	Streptomyces	Streptomyces sp. NRRL S-146	1	664588541	WP_031102311.1
tr|Q852V1|Q852V1_9CAUD	Bacteria	unclassified	Actinobacteria	Actinomycetales	Streptomycetaceae	Streptomyces	Streptomyces sp. NRRL S-244	1	739987003	WP_037837122.1
tr|Q852V1|Q852V1_9CAUD	Bacteria	unclassified	Actinobacteria	Actinomycetales	Streptomycetaceae	Streptomyces	Streptomyces sp. NRRL S-623	1	665522974	WP_031125590.1
tr|Q852V1|Q852V1_9CAUD	Bacteria	unclassified	Actinobacteria	Actinomycetales	Streptomycetaceae	Streptomyces	Streptomyces sp. NRRL S-920	1	740046768	WP_037896415.1
tr|Q852V1|Q852V1_9CAUD	Bacteria	unclassified	Actinobacteria	Actinomycetales	Streptomycetaceae	Streptomyces	Streptomyces sp. NRRL WC-3719	1	665530647	WP_031130057.1
tr|Q852V1|Q852V1_9CAUD	Bacteria	unclassified	Actinobacteria	Actinomycetales	Streptomycetaceae	Streptomyces	Streptomyces sp. NRRL WC-3725	1	664517573	WP_031034434.1
tr|Q852V1|Q852V1_9CAUD	Bacteria	unclassified	Actinobacteria	Actinomycetales	Streptomycetaceae	Streptomyces	Streptomyces sp. NRRL WC-3773	2	664489208|664489812	WP_031009258.1|WP_031009781.1
tr|Q852V1|Q852V1_9CAUD	Bacteria	unclassified	Actinobacteria	Actinomycetales	Streptomycetaceae	Streptomyces	Streptomyces sp. PCS3-D2	2	740070603|606221660	WP_037920124.1|EYU68811.1
tr|Q852V1|Q852V1_9CAUD	Bacteria	unclassified	Actinobacteria	Actinomycetales	Streptomycetaceae	Streptomyces	Streptomyces sp. PRh5	2	740097769|594134283	WP_037946981.1|EXU69517.1
tr|Q852V1|Q852V1_9CAUD	Bacteria	unclassified	Actinobacteria	Actinomycetales	Streptomycetaceae	Streptomyces	Streptomyces sp. ScaeMP-e10	1	517336659	WP_018512151.1
tr|Q852V1|Q852V1_9CAUD	Bacteria	unclassified	Actinobacteria	Actinomycetales	Streptomycetaceae	Streptomyces	Streptomyces sp. SolWspMP-sol2th	1	654969571	WP_028419306.1
tr|Q852V1|Q852V1_9CAUD	Bacteria	unclassified	Actinobacteria	Actinomycetales	Streptomycetaceae	Streptomyces	Streptomyces sp. SPB78	1	302426972	EFK98787.1
tr|Q852V1|Q852V1_9CAUD	Bacteria	unclassified	Actinobacteria	Actinomycetales	Streptomycetaceae	Streptomyces	Streptomyces sp. SS	1	515809069	WP_017239822.1
tr|Q852V1|Q852V1_9CAUD	Bacteria	unclassified	Actinobacteria	Actinomycetales	Streptomycetaceae	Streptomyces	Streptomyces sp. Tu6071	2	332748099|495104256	EGJ78540.1|WP_007829079.1
tr|Q852V1|Q852V1_9CAUD	Bacteria	unclassified	Actinobacteria	Actinomycetales	Streptomycetaceae	Streptomyces	Streptomyces sp. W007	2	364009184|695889719	EHM30152.1|WP_032790808.1
tr|Q852V1|Q852V1_9CAUD	Bacteria	unclassified	Actinobacteria	Actinomycetales	Streptomycetaceae	Streptomyces	Streptomyces sp. Wigar10	1	518592645	WP_019762852.1
tr|Q852V1|Q852V1_9CAUD	Bacteria	unclassified	Actinobacteria	Actinomycetales	Streptomycetaceae	Streptomyces	Streptomyces thermolilacinus	1	559792517	WP_023589248.1
tr|Q852V1|Q852V1_9CAUD	Bacteria	unclassified	Actinobacteria	Actinomycetales	Streptomycetaceae	Streptomyces	Streptomyces tsukubaensis	2	493393798|385665390	WP_006349939.1|EIF89075.1
tr|Q852V1|Q852V1_9CAUD	Bacteria	unclassified	Actinobacteria	Actinomycetales	Streptomycetaceae	Streptomyces	Streptomyces viridochromogenes	4	443343380|302467247|490086500|740036404	ELS57512.1|EFL30340.1|WP_003988455.1|WP_037886057.1
tr|Q852V1|Q852V1_9CAUD	Bacteria	unclassified	Actinobacteria	Actinomycetales	Streptomycetaceae	Streptomyces	Streptomyces wedmorensis	1	702577457	WP_033207622.1
tr|Q852V1|Q852V1_9CAUD	Bacteria	unclassified	Actinobacteria	Actinomycetales	Streptosporangiaceae	Streptosporangium	Streptosporangium roseum	1	740086758	WP_037936125.1
tr|Q852V1|Q852V1_9CAUD	Bacteria	unclassified	Actinobacteria	Actinomycetales	Thermomonosporaceae	Actinomadura	Actinomadura oligospora	1	651283357	WP_026415325.1
tr|Q852V1|Q852V1_9CAUD	Bacteria	unclassified	Cyanobacteria	Oscillatoriales	unclassified	Leptolyngbya	Leptolyngbya boryana	1	648457304	WP_026149055.1
tr|Q852V1|Q852V1_9CAUD	Bacteria	unclassified	Firmicutes	Bacillales	Bacillaceae	Bacillus	Bacillus altitudinis	8	635189054|635189051|635188590|728913608|746100349|728914801|728914804|746100357	KDE32955.1|KDE32952.1|KDE32491.1|KHG36468.1|WP_039166578.1|KHG37652.1|KHG37655.1|WP_039166586.1
tr|Q852V1|Q852V1_9CAUD	Bacteria	unclassified	Firmicutes	Bacillales	Bacillaceae	Bacillus	Bacillus amyloliquefaciens	166	407073771|489245844|641405333|566056510|407073815|375362371|371568365|489245905|568177399|451347392|568176912|407074306|544266360|489246713|449851150|566056023|530333145|530568985|530333676|597507332|530569516|631801032|530333630|429486870|452855675|589092511|452079935|530569470|429505280|597507377|530614434|530337488|501066141|154351533|556018931|556557002|154685682|556557499|154351992|501066397…	EKE46761.1|WP_003154015.1|KDN93335.1|AHC42258.1|EKE46805.1|YP_005130410.1|CCF05215.1|WP_003154076.1|YP_008950141.1|YP_007446023.1|YP_008949644.1|EKE47296.1|ERK83996.1|WP_003154876.1|AGF28142.1|AHC41771.1|CDG29172.1|YP_008412200.1|CDG29705.1|EYB37955.1|YP_008412731.1|AHZ15697.1|CDG29658.1|AFZ90794.1|YP_007497358.1|AHK49263.1|CCP21694.1|YP_008412685.1|YP_007186464.1|EYB38000.1|YP_008421095.1|CDG259…
tr|Q852V1|Q852V1_9CAUD	Bacteria	unclassified	Firmicutes	Bacillales	Bacillaceae	Bacillus	Bacillus aryabhattai	2	723602979|723603631	WP_033579889.1|WP_033580539.1
tr|Q852V1|Q852V1_9CAUD	Bacteria	unclassified	Firmicutes	Bacillales	Bacillaceae	Bacillus	Bacillus atrophaeus	24	485132220|311067738|673981078|388473526|310868255|311068339|388472227|673979882|489423005|310868856|388472232|310868861|673982699|311068344|388472130|310868767|673980226|311068250|485132679|498486635|485133182|498486991|498487116|485132225	EOB37018.1|YP_003972661.1|AIK47774.1|EIM10268.1|ADP31730.1|YP_003973262.1|EIM09007.1|AIK46578.1|WP_003328711.1|ADP32331.1|EIM09012.1|ADP32336.1|AIK49395.1|YP_003973267.1|EIM08916.1|ADP32242.1|AIK46922.1|YP_003973173.1|EOB37475.1|WP_010788323.1|EOB37978.1|WP_010788679.1|WP_010788804.1|EOB37023.1
tr|Q852V1|Q852V1_9CAUD	Bacteria	unclassified	Firmicutes	Bacillales	Bacillaceae	Bacillus	Bacillus cereus	3	228740800|488006870|228733841	EEL91049.1|WP_002078500.1|EEL84592.1
tr|Q852V1|Q852V1_9CAUD	Bacteria	unclassified	Firmicutes	Bacillales	Bacillaceae	Bacillus	Bacillus endophyticus	2	518223205|518224084	WP_019393413.1|WP_019394292.1
tr|Q852V1|Q852V1_9CAUD	Bacteria	unclassified	Firmicutes	Bacillales	Bacillaceae	Bacillus	Bacillus firmus	2	737348686|583921262	WP_035330953.1|EWG09934.1
tr|Q852V1|Q852V1_9CAUD	Bacteria	unclassified	Firmicutes	Bacillales	Bacillaceae	Bacillus	Bacillus flexus	6	647311851|647313016|647313136|647637249|647638230|737353434	WP_025750146.1|WP_025751082.1|WP_025751202.1|WP_025909913.1|WP_025910845.1|WP_035335639.1
tr|Q852V1|Q852V1_9CAUD	Bacteria	unclassified	Firmicutes	Bacillales	Bacillaceae	Bacillus	Bacillus licheniformis	52	383438474|489273069|52347586|532552633|404488588|383439592|489275566|52080909|52348786|532551257|404489793|383439653|52004120|532550906|52004470|404490138|383440013|52349140|52081259|499511159|163119363|145902869|145903031|499511447|404489736|163119524|52348726|516043341|675471813|510142095|511062245|521287753|510143182|511063332|521287815|510143248|511063398|511063769|510143619|521288160|5463190…	EID46249.1|WP_003180784.1|AAU40220.1|EQM28666.1|YP_006712694.1|EID47367.1|WP_003183259.1|YP_079700.1|AAU41420.1|EQM27349.1|YP_006713899.1|EID47428.1|AAU24062.1|EQM27023.1|AAU24412.1|YP_006714244.1|EID47788.1|AAU41774.1|YP_080050.1|WP_011197799.1|YP_078507.2|AAU22869.2|AAU24005.2|WP_011198087.1|YP_006713842.1|YP_079643.2|AAU41360.1|WP_017473924.1|KFM89635.1|AGN35826.1|YP_008077563.1|WP_020452021.1…
tr|Q852V1|Q852V1_9CAUD	Bacteria	unclassified	Firmicutes	Bacillales	Bacillaceae	Bacillus	Bacillus megaterium	49	294498849|294348786|502822705|294349677|294499740|294349869|294499932|294350645|294500708|502823672|294801830|295704171|502847947|502848802|295705127|294802786|294802974|295705315|502848957|294803711|295706052|502849644|345443133|384045442|504271513|345443863|384046172|504272198|504272365|384046371|345444062|345445039|384047348|504273264|515135914|515136037|515136473|694294984|675478644|736641720…	YP_003562549.1|ADE69115.1|WP_013057681.1|ADE70006.1|YP_003563440.1|ADE70198.1|YP_003563632.1|ADE70974.1|YP_003564408.1|WP_013058648.1|ADF38896.1|YP_003597246.1|WP_013082923.1|WP_013083778.1|YP_003598202.1|ADF39852.1|ADF40040.1|YP_003598390.1|WP_013083933.1|ADF40777.1|YP_003599127.1|WP_013084620.1|AEN88150.1|YP_005493459.1|WP_014458615.1|AEN88880.1|YP_005494189.1|WP_014459300.1|WP_014459467.1|YP_0…
tr|Q852V1|Q852V1_9CAUD	Bacteria	unclassified	Firmicutes	Bacillales	Bacillaceae	Bacillus	Bacillus methylotrophicus	3	700309498|700309556|700309011	AIU81861.1|AIU81919.1|AIU81374.1
tr|Q852V1|Q852V1_9CAUD	Bacteria	unclassified	Firmicutes	Bacillales	Bacillaceae	Bacillus	Bacillus mojavensis	6	498019726|498020170|498020243|570756176|570756630|570756712	WP_010333882.1|WP_010334326.1|WP_010334399.1|WP_024121051.1|WP_024121488.1|WP_024121568.1
tr|Q852V1|Q852V1_9CAUD	Bacteria	unclassified	Firmicutes	Bacillales	Bacillaceae	Bacillus	Bacillus panaciterrae	1	654948945	WP_028399073.1
tr|Q852V1|Q852V1_9CAUD	Bacteria	unclassified	Firmicutes	Bacillales	Bacillaceae	Bacillus	Bacillus pumilus	32	194013225|489303367|194013362|489303620|489304475|194013818|594023502|157680696|500858143|157691938|500858528|157692394|157681152|157681155|157692397|500858531|594023505|515936487|518573987|594023053|639691380|639691390|640668359|635273981|660484330|736654876|736654883|660484333|635273984|660483872|635274416|736655817	EDW22790.1|WP_003210818.1|EDW22927.1|WP_003211071.1|WP_003211920.1|EDW23383.1|AHL71506.1|ABV61840.1|WP_012009647.1|YP_001486400.1|WP_012010032.1|YP_001486856.1|ABV62296.1|ABV62299.1|YP_001486859.1|WP_012010035.1|AHL71509.1|WP_017367070.1|WP_019744194.1|AHL71057.1|WP_024720394.1|WP_024720397.1|WP_025093452.1|KDE51730.1|KEO49235.1|WP_034662166.1|WP_034662173.1|KEO49238.1|KDE51733.1|KEO48798.1|KDE52…
tr|Q852V1|Q852V1_9CAUD	Bacteria	unclassified	Firmicutes	Bacillales	Bacillaceae	Bacillus	Bacillus safensis	9	637159149|635183501|660807006|635183997|660806384|635183994|736150449|736615247|660806388	WP_024424095.1|KDE27422.1|KEP30017.1|KDE27918.1|KEP29414.1|KDE27915.1|WP_034281917.1|WP_034623563.1|KEP29418.1
tr|Q852V1|Q852V1_9CAUD	Bacteria	unclassified	Firmicutes	Bacillales	Bacillaceae	Bacillus	Bacillus siamensis	3	515502731|515502777|515503210	WP_016935985.1|WP_016936031.1|WP_016936464.1
tr|Q852V1|Q852V1_9CAUD	Bacteria	unclassified	Firmicutes	Bacillales	Bacillaceae	Bacillus	Bacillus simplex	2	701527616|736213856	CEG34234.1|WP_034311508.1
tr|Q852V1|Q852V1_9CAUD	Bacteria	unclassified	Firmicutes	Bacillales	Bacillaceae	Bacillus	Bacillus sonorensis	10	493686374|452976741|493687357|452974933|452975324|493687750|452974870|493688498|657607112|657608244	WP_006636475.1|EME76556.1|WP_006637440.1|EME74752.1|EME75143.1|WP_006637828.1|EME74690.1|WP_006638566.1|WP_029418325.1|WP_029419405.1
tr|Q852V1|Q852V1_9CAUD	Bacteria	unclassified	Firmicutes	Bacillales	Bacillaceae	Bacillus	Bacillus sp.	4	724426897|724427398|724427476|724427757	CEJ76816.1|CEJ77318.1|CEJ77396.1|CEJ77677.1
tr|Q852V1|Q852V1_9CAUD	Bacteria	unclassified	Firmicutes	Bacillales	Bacillaceae	Bacillus	Bacillus sp. 171095_106	4	654959324|654959443|654961161|736144388	WP_028409134.1|WP_028409253.1|WP_028410952.1|WP_034275900.1
tr|Q852V1|Q852V1_9CAUD	Bacteria	unclassified	Firmicutes	Bacillales	Bacillaceae	Bacillus	Bacillus sp. 278922_107	4	654963046|654963819|654964704|654965313	WP_028412797.1|WP_028413570.1|WP_028414454.1|WP_028415063.1
tr|Q852V1|Q852V1_9CAUD	Bacteria	unclassified	Firmicutes	Bacillales	Bacillaceae	Bacillus	Bacillus sp. 5B6	3	385148847|385149354|385149412	EIF12784.1|EIF13291.1|EIF13349.1
tr|Q852V1|Q852V1_9CAUD	Bacteria	unclassified	Firmicutes	Bacillales	Bacillaceae	Bacillus	Bacillus sp. 916	3	393808378|393804435|393804489	EJD69683.1|EJD65845.1|EJD65899.1
tr|Q852V1|Q852V1_9CAUD	Bacteria	unclassified	Firmicutes	Bacillales	Bacillaceae	Bacillus	Bacillus sp. A053	3	748277529|748277471|748278000	KIH39470.1|KIH39412.1|KIH39941.1
tr|Q852V1|Q852V1_9CAUD	Bacteria	unclassified	Firmicutes	Bacillales	Bacillaceae	Bacillus	Bacillus sp. Aph1	2	736136352|736139128	WP_034267864.1|WP_034270640.1
tr|Q852V1|Q852V1_9CAUD	Bacteria	unclassified	Firmicutes	Bacillales	Bacillaceae	Bacillus	Bacillus sp. BSC154	3	672858704|672858657|672861506	KFI01601.1|KFI01554.1|KFI04389.1
tr|Q852V1|Q852V1_9CAUD	Bacteria	unclassified	Firmicutes	Bacillales	Bacillaceae	Bacillus	Bacillus sp. BT1B_CT2	6	317392943|317393000|317392584|496687206|317391069|736170651	EFV73737.1|EFV73794.1|EFV73378.1|WP_009328749.1|EFV71867.1|WP_034291709.1
tr|Q852V1|Q852V1_9CAUD	Bacteria	unclassified	Firmicutes	Bacillales	Bacillaceae	Bacillus	Bacillus sp. CPSM8	5	564405147|564751851|564405529|564403523|564402122	ETB72613.1|WP_023855133.1|ETB72995.1|ETB71011.1|ETB69620.1
tr|Q852V1|Q852V1_9CAUD	Bacteria	unclassified	Firmicutes	Bacillales	Bacillaceae	Bacillus	Bacillus sp. DW5-4	6	736235810|660774890|660774003|736239857|736239872|660774006	WP_034322328.1|KEP26181.1|KEP25347.1|WP_034324218.1|WP_034324226.1|KEP25350.1
tr|Q852V1|Q852V1_9CAUD	Bacteria	unclassified	Firmicutes	Bacillales	Bacillaceae	Bacillus	Bacillus sp. EGD-AK10	5	542117689|545116527|542117628|542118195|545116805	ERI45446.1|WP_021479204.1|ERI45385.1|ERI45952.1|WP_021479482.1
tr|Q852V1|Q852V1_9CAUD	Bacteria	unclassified	Firmicutes	Bacillales	Bacillaceae	Bacillus	Bacillus sp. FJAT-13831	2	648268244|736147711	WP_026049393.1|WP_034279181.1
tr|Q852V1|Q852V1_9CAUD	Bacteria	unclassified	Firmicutes	Bacillales	Bacillaceae	Bacillus	Bacillus sp. FJAT-14515	1	654939867	WP_028390062.1
tr|Q852V1|Q852V1_9CAUD	Bacteria	unclassified	Firmicutes	Bacillales	Bacillaceae	Bacillus	Bacillus sp. JGI 001006-L10	2	658519062|658519823	WP_029714073.1|WP_029714783.1
tr|Q852V1|Q852V1_9CAUD	Bacteria	unclassified	Firmicutes	Bacillales	Bacillaceae	Bacillus	Bacillus sp. JS	8	504476528|386757939|384931221|384931737|386758455|386758521|504477017|384931803	WP_014663630.1|YP_006231155.1|AFI27899.1|AFI28415.1|YP_006231671.1|YP_006231737.1|WP_014664119.1|AFI28481.1
tr|Q852V1|Q852V1_9CAUD	Bacteria	unclassified	Firmicutes	Bacillales	Bacillaceae	Bacillus	Bacillus sp. M 2-6	4	388426543|495619439|388427609|388427612	EIL84357.1|WP_008344018.1|EIL85414.1|EIL85417.1
tr|Q852V1|Q852V1_9CAUD	Bacteria	unclassified	Firmicutes	Bacillales	Bacillaceae	Bacillus	Bacillus sp. MSP13	3	745779915|745780287|745780330	WP_039073648.1|WP_039074019.1|WP_039074062.1
tr|Q852V1|Q852V1_9CAUD	Bacteria	unclassified	Firmicutes	Bacillales	Bacillaceae	Bacillus	Bacillus sp. NSP9.1	4	651591602|651592710|737447934|737448071	WP_026586575.1|WP_026587683.1|WP_035428224.1|WP_035428359.1
tr|Q852V1|Q852V1_9CAUD	Bacteria	unclassified	Firmicutes	Bacillales	Bacillaceae	Bacillus	Bacillus sp. Pc3	3	743682183|743681672|743681719	AJC24315.1|AJC23804.1|AJC23851.1
tr|Q852V1|Q852V1_9CAUD	Bacteria	unclassified	Firmicutes	Bacillales	Bacillaceae	Bacillus	Bacillus sp. RP1137	2	657208219|657209467	WP_029322617.1|WP_029323865.1
tr|Q852V1|Q852V1_9CAUD	Bacteria	unclassified	Firmicutes	Bacillales	Bacillaceae	Bacillus	Bacillus sp. UNC125MFCrub1.1	1	737410925	WP_035391999.1
tr|Q852V1|Q852V1_9CAUD	Bacteria	unclassified	Firmicutes	Bacillales	Bacillaceae	Bacillus	Bacillus sp. UNC69MF	1	696295936	WP_032871536.1
tr|Q852V1|Q852V1_9CAUD	Bacteria	unclassified	Firmicutes	Bacillales	Bacillaceae	Bacillus	Bacillus sp. WP8	6	746112105|731483989|731484433|746112928|746112936|731484436	WP_039177930.1|AIZ59824.1|AIZ60268.1|WP_039178752.1|WP_039178760.1|AIZ60271.1
tr|Q852V1|Q852V1_9CAUD	Bacteria	unclassified	Firmicutes	Bacillales	Bacillaceae	Bacillus	Bacillus stratosphericus	4	460149343|460148925|460148928|494764046	EMI13723.1|EMI13316.1|EMI13319.1|WP_007499454.1
tr|Q852V1|Q852V1_9CAUD	Bacteria	unclassified	Firmicutes	Bacillales	Bacillaceae	Bacillus	Bacillus subtilis	219	351469271|351470256|700306259|674559093|296152164|745815243|305673957|489313158|305412201|489313689|305674460|674559574|745815726|296151947|305412704|674558932|489313811|745815775|305412757|305674513|296152000|351470499|489323750|351469785|489325421|489330949|443347326|489331106|443347420|489331883|443346861|402480660|81342394|723797703|459389019|649010589|649014953|407956936|655530351|728888455|…	EHA29447.1|EHA30415.1|AIU77139.1|KFK79949.1|EFG93036.1|AJD35912.1|YP_003865629.1|WP_003220550.1|ADM37320.1|WP_003221077.1|YP_003866132.1|KFK80430.1|AJD36395.1|EFG92821.1|ADM37823.1|KFK79788.1|WP_003221198.1|AJD36444.1|ADM37876.1|YP_003866185.1|EFG92874.1|EHA30633.1|WP_003231063.1|EHA29961.1|WP_003232725.1|WP_003238214.1|ELS61384.1|WP_003238370.1|ELS61478.1|WP_003239139.1|ELS60920.1|AFQ57169.1|O34…
tr|Q852V1|Q852V1_9CAUD	Bacteria	unclassified	Firmicutes	Bacillales	Bacillaceae	Bacillus	Bacillus tequilensis	3	639663106|639663300|639664866	WP_024715933.1|WP_024715978.1|WP_024716404.1
tr|Q852V1|Q852V1_9CAUD	Bacteria	unclassified	Firmicutes	Bacillales	Bacillaceae	Bacillus	Bacillus vallismortis	3	498014212|498016238|498016511	WP_010328368.1|WP_010330394.1|WP_010330667.1
tr|Q852V1|Q852V1_9CAUD	Bacteria	unclassified	Firmicutes	Bacillales	Bacillaceae	Bacillus	Bacillus xiamenensis	6	407413521|495634272|407412760|495635823|495635831|407412763	EKF35221.1|WP_008358851.1|EKF34527.1|WP_008360402.1|WP_008360410.1|EKF34530.1
tr|Q852V1|Q852V1_9CAUD	Bacteria	unclassified	Firmicutes	Bacillales	Bacillaceae	Halobacillus	Halobacillus dabanensis	1	635347720	CDQ20089.1
tr|Q852V1|Q852V1_9CAUD	Bacteria	unclassified	Firmicutes	Bacillales	Bacillaceae	Halobacillus	Halobacillus halophilus	3	504454950|386713102|384072658	WP_014642052.1|YP_006179425.1|CCG44148.1
tr|Q852V1|Q852V1_9CAUD	Bacteria	unclassified	Firmicutes	Bacillales	Bacillaceae	Halobacillus	Halobacillus karajensis	1	662981538	CDQ25248.1
tr|Q852V1|Q852V1_9CAUD	Bacteria	unclassified	Firmicutes	Bacillales	Bacillaceae	Halobacillus	Halobacillus sp. BBL2006	1	737577139	WP_035548668.1
tr|Q852V1|Q852V1_9CAUD	Bacteria	unclassified	Firmicutes	Bacillales	Bacillaceae	Halobacillus	Halobacillus trueperi	1	635343122	CDQ28391.1
tr|Q852V1|Q852V1_9CAUD	Bacteria	unclassified	Firmicutes	Bacillales	Bacillaceae	Oceanobacillus	Oceanobacillus iheyensis	3	23100800|22779034|499380171	NP_694267.1|BAC15301.1|WP_011067742.1
tr|Q852V1|Q852V1_9CAUD	Bacteria	unclassified	Firmicutes	Bacillales	Bacillaceae	Oceanobacillus	Oceanobacillus kimchii	1	516409207	WP_017798605.1
tr|Q852V1|Q852V1_9CAUD	Bacteria	unclassified	Firmicutes	Bacillales	Bacillaceae	Oceanobacillus	Oceanobacillus oncorhynchi	1	718347087	CEI80914.1
tr|Q852V1|Q852V1_9CAUD	Bacteria	unclassified	Firmicutes	Bacillales	Staphylococcaceae	Staphylococcus	Staphylococcus agnetis	2	670014645|739711968	KFE42127.1|WP_037565790.1
tr|Q852V1|Q852V1_9CAUD	Bacteria	unclassified	Firmicutes	Bacillales	Staphylococcaceae	Staphylococcus	Staphylococcus arlettae	7	403490223|403490525|488440249|403489113|403489114|488441632|739726297	EJY95770.1|EJY96062.1|WP_002509634.1|EJY94691.1|EJY94692.1|WP_002511017.1|WP_037579900.1
tr|Q852V1|Q852V1_9CAUD	Bacteria	unclassified	Firmicutes	Bacillales	Staphylococcaceae	Staphylococcus	Staphylococcus aureus	5	645284001|645288072|645282591|739716528|645287315	KDP49634.1|KDP53419.1|KDP48403.1|WP_037570261.1|KDP52731.1
tr|Q852V1|Q852V1_9CAUD	Bacteria	unclassified	Firmicutes	Bacillales	Staphylococcaceae	Staphylococcus	Staphylococcus capitis	34	341597858|222443586|341598679|488363711|488366771|222442410|488366821|222442435|488367631|222442110|341594986|488383395|313653253|488383736|313653620|313654097|488384129|488384748|313652638|488384749|313652639|341597842|488400344|515409502|556504348|555595065|555595010|556504616|555593997|556505017|555593999|556505019|662109318|739725445	EGS40383.1|EEE49683.1|EGS41179.1|WP_002433096.1|WP_002436156.1|EEE48517.1|WP_002436206.1|EEE48542.1|WP_002437016.1|EEE48228.1|EGS37664.1|WP_002452780.1|EFS17010.1|WP_002453121.1|EFS17377.1|EFS17854.1|WP_002453514.1|WP_002454133.1|EFS16401.1|WP_002454134.1|EFS16402.1|EGS40367.1|WP_002469729.1|WP_016898540.1|WP_023350370.1|CDI71844.1|CDI72300.1|WP_023350637.1|CDI72946.1|WP_023351023.1|CDI72948.1|WP…
tr|Q852V1|Q852V1_9CAUD	Bacteria	unclassified	Firmicutes	Bacillales	Staphylococcaceae	Staphylococcus	Staphylococcus caprae	7	242349189|488373231|242348946|488375207|242350062|242350063|488375208	EES40790.1|WP_002442616.1|EES40548.1|WP_002444592.1|EES41663.1|EES41664.1|WP_002444593.1
tr|Q852V1|Q852V1_9CAUD	Bacteria	unclassified	Firmicutes	Bacillales	Staphylococcaceae	Staphylococcus	Staphylococcus chromogenes	2	643338997|739723771	KDP11844.1|WP_037577427.1
tr|Q852V1|Q852V1_9CAUD	Bacteria	unclassified	Firmicutes	Bacillales	Staphylococcaceae	Staphylococcus	Staphylococcus epidermidis	379	242232945|251804760|291318610|291319644|365230429|365231593|394249949|394255032|394273997|610816284|383360386|721492352|383362097|374409930|653231730|374830023|394243598|394273089|27315042|394282309|653232988|27467499|721493847|374837154|383358541|383359938|394233769|374828150|394283594|394243127|498675084|653232802|498671637|27315432|645305719|374827733|672711228|498670605|341652522|394291588|39…	EES35257.1|EES57417.1|EFE58989.1|EFE60007.1|EHM71524.1|EHM72628.1|EJD95156.1|EJD99992.1|EJE18422.1|EZI13588.1|EID37782.1|KGY35910.1|EID39454.1|EHQ80699.1|KEA35028.1|EHR93814.1|EJD88960.1|EJE17524.1|AAO04178.1|EJE26512.1|KEA36257.1|NP_764136.1|KGY37405.1|EHS00726.1|EID35995.1|EID37346.1|EJD79363.1|EHR91990.1|EJE27759.1|EJD88501.1|EON86210.1|KEA36076.1|EON84151.1|AAO04566.1|KDP69870.1|EHR91594.1|CD…
tr|Q852V1|Q852V1_9CAUD	Bacteria	unclassified	Firmicutes	Bacillales	Staphylococcaceae	Staphylococcus	Staphylococcus equorum	10	392509609|488442594|392511068|392510873|488442647|541901838|541903286|544929673|541901784|544930553	CCI60578.1|WP_002511979.1|CCI59727.1|CCI59805.1|WP_002512032.1|ERH34623.1|ERH36057.1|WP_021338759.1|ERH34569.1|WP_021339631.1
tr|Q852V1|Q852V1_9CAUD	Bacteria	unclassified	Firmicutes	Bacillales	Staphylococcaceae	Staphylococcus	Staphylococcus haemolyticus	24	440685803|68446106|499593973|70725382|68447347|70726623|499595598|610930291|70727069|68447793|515497751|690781694|694235693|694237768|739682501|694237677|739682533|694233839|739684220|739693189|739697208|690779202|610931957|739703842	AGC23769.1|BAE03690.1|WP_011274707.1|YP_252296.1|BAE04931.1|YP_253537.1|WP_011276332.1|EZI38332.1|YP_253983.1|BAE05377.1|WP_016931005.1|KGF28689.1|KGJ26710.1|KGJ28743.1|WP_037537254.1|KGJ28654.1|WP_037537285.1|KGJ24910.1|WP_037538944.1|WP_037547632.1|WP_037551600.1|KGF26303.1|EZI39966.1|WP_037558026.1
tr|Q852V1|Q852V1_9CAUD	Bacteria	unclassified	Firmicutes	Bacillales	Staphylococcaceae	Staphylococcus	Staphylococcus hominis	9	228271678|374824605|488378733|313655503|374822674|228271013|488379423|313655167|488386015	EEK13025.1|EHR88563.1|WP_002448118.1|EFS19248.1|EHR86694.1|EEK12401.1|WP_002448808.1|EFS18912.1|WP_002455400.1
tr|Q852V1|Q852V1_9CAUD	Bacteria	unclassified	Firmicutes	Bacillales	Staphylococcaceae	Staphylococcus	Staphylococcus hyicus	2	744780310|746618085	AJC95114.1|WP_039643857.1
tr|Q852V1|Q852V1_9CAUD	Bacteria	unclassified	Firmicutes	Bacillales	Staphylococcaceae	Staphylococcus	Staphylococcus lugdunensis	39	580832252|620704513|374841671|315496748|289550916|410877854|289180448|488389868|339895199|315495972|289180872|410873584|620697365|385784943|289551340|488390285|315495413|488391258|620696996|289179223|385783269|580828489|339893525|488409111|374840854|289549691|410877189|374839218|620701030|488423664|580826601|339894799|504346211|385784543|739685666|739688398|620697871|620695998|739691157	EVI54018.1|KAK63829.1|EHS05131.1|EFU85071.1|YP_003471820.1|EKS25746.1|ADC87693.1|WP_002459253.1|CCB54520.1|EFU84300.1|ADC88117.1|EKS21518.1|KAK56813.1|YP_005761116.1|YP_003472244.1|WP_002459670.1|EFU83747.1|WP_002460643.1|KAK56450.1|ADC86468.1|YP_005759442.1|EVI50286.1|CCB52734.1|WP_002478496.1|EHS04334.1|YP_003470595.1|EKS25086.1|EHS02737.1|KAK60409.1|WP_002493049.1|EVI48440.1|CCB54095.1|WP_0145…
tr|Q852V1|Q852V1_9CAUD	Bacteria	unclassified	Firmicutes	Bacillales	Staphylococcaceae	Staphylococcus	Staphylococcus massiliensis	2	496842000|425482890	WP_009382254.1|EKU50044.1
tr|Q852V1|Q852V1_9CAUD	Bacteria	unclassified	Firmicutes	Bacillales	Staphylococcaceae	Staphylococcus	Staphylococcus pasteuri	9	556040750|556590997|556618161|556041500|556591747|556618817|556592156|556041909|556619748	AGZ25453.1|YP_008759665.1|WP_023374229.1|AGZ26203.1|YP_008760415.1|WP_023374882.1|YP_008760824.1|AGZ26612.1|WP_023375210.1
tr|Q852V1|Q852V1_9CAUD	Bacteria	unclassified	Firmicutes	Bacillales	Staphylococcaceae	Staphylococcus	Staphylococcus pettenkoferi	4	365228660|488402909|488403077|365227672	EHM69840.1|WP_002472294.1|WP_002472462.1|EHM68864.1
tr|Q852V1|Q852V1_9CAUD	Bacteria	unclassified	Firmicutes	Bacillales	Staphylococcaceae	Staphylococcus	Staphylococcus saprophyticus	17	379324241|379324351|379325384|488414044|379325385|488414045|73662783|72495298|499622505|72496129|73663614|499623172|499623213|73663661|72496176|739684404|739684427	EHY91394.1|EHY91503.1|EHY92516.1|WP_002483429.1|EHY92517.1|WP_002483430.1|YP_301564.1|BAE18619.1|WP_011303239.1|BAE19450.1|YP_302395.1|WP_011303906.1|WP_011303947.1|YP_302442.1|BAE19497.1|WP_037539122.1|WP_037539145.1
tr|Q852V1|Q852V1_9CAUD	Bacteria	unclassified	Firmicutes	Bacillales	Staphylococcaceae	Staphylococcus	Staphylococcus simulans	4	410878895|550799285|739702000|739703405	EKS26760.1|ERS94516.1|WP_037556228.1|WP_037557596.1
tr|Q852V1|Q852V1_9CAUD	Bacteria	unclassified	Firmicutes	Bacillales	Staphylococcaceae	Staphylococcus	Staphylococcus sp. AL1	1	518298999	WP_019469207.1
tr|Q852V1|Q852V1_9CAUD	Bacteria	unclassified	Firmicutes	Bacillales	Staphylococcaceae	Staphylococcus	Staphylococcus sp. DORA_6_22	3	566265026|566265495|566266358	ETJ12326.1|ETJ12683.1|ETJ13392.1
tr|Q852V1|Q852V1_9CAUD	Bacteria	unclassified	Firmicutes	Bacillales	Staphylococcaceae	Staphylococcus	Staphylococcus sp. E463	1	516233864	WP_017637827.1
tr|Q852V1|Q852V1_9CAUD	Bacteria	unclassified	Firmicutes	Bacillales	Staphylococcaceae	Staphylococcus	Staphylococcus sp. EGD-HP3	7	537624583|537623113|537624582|545089181|545089713|537623180|739704433	ERF50012.1|ERF48564.1|ERF50011.1|WP_021458843.1|WP_021459353.1|ERF48631.1|WP_037558605.1
tr|Q852V1|Q852V1_9CAUD	Bacteria	unclassified	Firmicutes	Bacillales	Staphylococcaceae	Staphylococcus	Staphylococcus sp. JGI 0001002-I23	2	516816203|648485907	WP_018113793.1|WP_026177658.1
tr|Q852V1|Q852V1_9CAUD	Bacteria	unclassified	Firmicutes	Bacillales	Staphylococcaceae	Staphylococcus	Staphylococcus sp. M0480	3	579932074|579926972|579933617	EUZ68733.1|EUZ64245.1|EUZ70247.1
tr|Q852V1|Q852V1_9CAUD	Bacteria	unclassified	Firmicutes	Bacillales	Staphylococcaceae	Staphylococcus	Staphylococcus sp. MDS7B	1	518674021	WP_019835714.1
tr|Q852V1|Q852V1_9CAUD	Bacteria	unclassified	Firmicutes	Bacillales	Staphylococcaceae	Staphylococcus	Staphylococcus sp. OJ82	5	402765001|488436622|488436691|402765070|402763476	EJX19085.1|WP_002506007.1|WP_002506076.1|EJX19154.1|EJX17569.1
tr|Q852V1|Q852V1_9CAUD	Bacteria	unclassified	Firmicutes	Bacillales	Staphylococcaceae	Staphylococcus	Staphylococcus sp. TE8	7	635705394|635706027|739694051|635706385|739694450|635705393|739696247	KDE95097.1|KDE95729.1|WP_037548481.1|KDE96087.1|WP_037548879.1|KDE95096.1|WP_037550656.1
tr|Q852V1|Q852V1_9CAUD	Bacteria	unclassified	Firmicutes	Bacillales	Staphylococcaceae	Staphylococcus	Staphylococcus sp. URHA0057	2	656016670|656016767	WP_029056557.1|WP_029056653.1
tr|Q852V1|Q852V1_9CAUD	Bacteria	unclassified	Firmicutes	Bacillales	Staphylococcaceae	Staphylococcus	Staphylococcus warneri	28	239597941|488381486|488381867|239597328|488382672|239596581|488396092|330686353|330685806|659946334|659952393|445060212|488396561|443426269|488397966|330684100|659949192|443424675|445058618|659952878|445059790|505177957|443425847|518065895|659955947|670516469|739685804|659947033	EEQ80436.1|WP_002450871.1|WP_002451252.1|EEQ79831.1|WP_002452057.1|EEQ79116.1|WP_002465477.1|EGG97956.1|EGG97439.1|KEK47167.1|KEK53039.1|YP_007385616.1|WP_002465946.1|AGC91172.1|WP_002467351.1|EGG95851.1|KEK49943.1|AGC89578.1|YP_007384022.1|KEK53512.1|YP_007385194.1|WP_015365059.1|AGC90750.1|WP_019236103.1|KEK56532.1|WP_031463960.1|WP_037540480.1|KEK47847.1
tr|Q852V1|Q852V1_9CAUD	Bacteria	unclassified	Firmicutes	Bacillales	Staphylococcaceae	Staphylococcus	Staphylococcus xylosus	24	516332717|516333671|516333672|648421768|657168706|657169511|683405057|657169585|655525497|657289404|657289986|657289987|655523769|683404183|683404184|683405123|739703062|655523770|740893146|740894302|745771100|745771102|745773208|745774031	WP_017723374.1|WP_017724328.1|WP_017724329.1|WP_026113519.1|AID42944.1|AID43749.1|CEF19855.1|AID43823.1|AID02955.1|WP_029376857.1|WP_029377438.1|WP_029377439.1|AID01227.1|CEF18974.1|CEF18975.1|CEF19921.1|WP_037557271.1|AID01228.1|WP_038678394.1|WP_038679550.1|WP_039066712.1|WP_039066714.1|WP_039068526.1|WP_039069235.1
tr|Q852V1|Q852V1_9CAUD	Bacteria	unclassified	Firmicutes	Bacillales	Thermoactinomycetaceae	Laceyella	Laceyella sacchari	1	550993804	WP_022738594.1
tr|Q852V1|Q852V1_9CAUD	Bacteria	unclassified	Firmicutes	Bacillales	Thermoactinomycetaceae	Thermoactinomyces	Thermoactinomyces daqus	1	696568275	WP_033100021.1
tr|Q852V1|Q852V1_9CAUD	Bacteria	unclassified	Firmicutes	Bacillales	Thermoactinomycetaceae	Thermoactinomyces	Thermoactinomyces sp. Gus2-1	1	740152149	WP_037996608.1
tr|Q852V1|Q852V1_9CAUD	Bacteria	unclassified	Firmicutes	Bacillales	unclassified	unclassified	Geomicrobium sp. JCM 19037	1	636729866	GAK05124.1
tr|Q852V1|Q852V1_9CAUD	Bacteria	unclassified	Firmicutes	Bacillales	unclassified	unclassified	Geomicrobium sp. JCM 19038	1	636720407	GAK10099.1
tr|Q852V1|Q852V1_9CAUD	Bacteria	unclassified	Firmicutes	Bacillales	unclassified	unclassified	Geomicrobium sp. JCM 19039	1	636725402	GAK13596.1
tr|Q852V1|Q852V1_9CAUD	Bacteria	unclassified	Firmicutes	Bacillales	unclassified	unclassified	Geomicrobium sp. JCM 19055	2	636486047|636486455	GAK01292.1|GAK00908.1
tr|Q852V1|Q852V1_9CAUD	Bacteria	unclassified	Firmicutes	Clostridiales	Peptococcaceae	Desulfitobacterium	Desulfitobacterium hafniense	20	492317150|361857374|492317154|361857375|89336586|499781061|89897138|89897139|89336587|499781062|506423391|219667002|219537262|219667003|219537263|506423392|517016244|648492426|698319974|698319975	WP_005807918.1|EHL09217.1|WP_005807920.1|EHL09218.1|BAE86181.1|WP_011461795.1|YP_520625.1|YP_520626.1|BAE86182.1|WP_011461796.1|WP_015943110.1|YP_002457437.1|ACL19001.1|YP_002457438.1|ACL19002.1|WP_015943111.1|WP_018214145.1|WP_026184177.1|CDX04651.1|CDX04652.1
tr|Q852V1|Q852V1_9CAUD	Bacteria	unclassified	Firmicutes	Clostridiales	Peptococcaceae	Desulfitobacterium	Desulfitobacterium sp. PCE1	2	518687858|654853088	WP_019849551.1|WP_028305448.1
tr|Q852V1|Q852V1_9CAUD	Bacteria	unclassified	Firmicutes	Clostridiales	Peptococcaceae	Desulfosporosinus	Desulfosporosinus orientis	3	374996149|357214515|503951947	YP_004971648.1|AET69133.1|WP_014185941.1
tr|Q852V1|Q852V1_9CAUD	Bacteria	unclassified	Firmicutes	Clostridiales	Peptococcaceae	Desulfosporosinus	Desulfosporosinus sp. OT	2	344325440|497309579	EGW36957.1|WP_009623796.1
tr|Q852V1|Q852V1_9CAUD	Bacteria	unclassified	Firmicutes	Clostridiales	Peptococcaceae	Desulfosporosinus	Desulfosporosinus youngiae	2	374418137|495060195	EHQ90572.1|WP_007785027.1
tr|Q852V1|Q852V1_9CAUD	Bacteria	unclassified	Firmicutes	Clostridiales	Peptococcaceae	Desulfotomaculum	Desulfotomaculum alcoholivorax	1	736621404	WP_034629622.1
tr|Q852V1|Q852V1_9CAUD	Bacteria	unclassified	Firmicutes	Clostridiales	Peptococcaceae	Desulfotomaculum	Desulfotomaculum gibsoniae	9	488454638|493567890|488774792|488776021|493569735|488455867|488455868|488776022|493569736	AGL00532.1|WP_006521188.1|YP_007944208.1|YP_007945437.1|WP_006523003.1|AGL01761.1|AGL01762.1|YP_007945438.1|WP_006523004.1
tr|Q852V1|Q852V1_9CAUD	Bacteria	unclassified	Firmicutes	Clostridiales	Peptococcaceae	Desulfotomaculum	Desulfotomaculum ruminis	3	503607986|334091960|334340606	WP_013842062.1|AEG60300.1|YP_004545586.1
tr|Q852V1|Q852V1_9CAUD	Bacteria	unclassified	Firmicutes	Clostridiales	Peptostreptococcaceae	Intestinibacter	Intestinibacter bartlettii	4	494497256|164602399|566232700|736721044	WP_007286723.1|EDQ95864.1|ETI95500.1|WP_034725435.1
tr|Q852V1|Q852V1_9CAUD	Bacteria	unclassified	Proteobacteria	Burkholderiales	Burkholderiaceae	Burkholderia	Burkholderia phenoliruptrix	1	737504441	WP_035483971.1
tr|Q852V1|Q852V1_9CAUD	Bacteria	unclassified	Proteobacteria	Burkholderiales	Comamonadaceae	Curvibacter	Curvibacter gracilis	1	653281832	WP_027476863.1
tr|Q852V1|Q852V1_9CAUD	Bacteria	unclassified	Proteobacteria	Burkholderiales	unclassified	Methylibium	Methylibium sp. T29	1	586623006	EWS55684.1
tr|Q852V1|Q852V1_9CAUD	Bacteria	unclassified	Proteobacteria	Burkholderiales	unclassified	Methylibium	Methylibium sp. T29-B	1	586627937	EWS59810.1
tr|Q852V1|Q852V1_9CAUD	Bacteria	unclassified	Proteobacteria	Chromatiales	Ectothiorhodospiraceae	Alkalilimnicola	Alkalilimnicola ehrlichii	3	499948797|114227338|114320944	WP_011629531.1|ABI57137.1|YP_742627.1
tr|Q852V1|Q852V1_9CAUD	Bacteria	unclassified	Proteobacteria	Desulfobacterales	Desulfobacteraceae	Desulfatiglans	Desulfatiglans anilini	1	737269190	WP_035253092.1
tr|Q852V1|Q852V1_9CAUD	Bacteria	unclassified	Proteobacteria	Desulfobacterales	Desulfobacteraceae	Desulfatirhabdium	Desulfatirhabdium butyrativorans	1	654871883	WP_028323923.1
tr|Q852V1|Q852V1_9CAUD	Bacteria	unclassified	Proteobacteria	Desulfobacterales	Desulfobacteraceae	Desulfobacterium	Desulfobacterium autotrophicum	9	223690440|501880548|224367724|506383894|224368827|223691543|224368828|506383895|223691544	ACN13723.1|WP_012662972.1|YP_002601887.1|WP_015903613.1|YP_002602988.1|ACN14826.1|YP_002602989.1|WP_015903614.1|ACN14827.1
tr|Q852V1|Q852V1_9CAUD	Bacteria	unclassified	Proteobacteria	Desulfobacterales	Desulfobacteraceae	Desulfococcus	Desulfococcus multivorans	2	523470027|527023472	EPR41846.1|WP_020876227.1
tr|Q852V1|Q852V1_9CAUD	Bacteria	unclassified	Proteobacteria	Desulfobacterales	Desulfobacteraceae	Desulfospira	Desulfospira joergensenii	1	550912434	WP_022665441.1
tr|Q852V1|Q852V1_9CAUD	Bacteria	unclassified	Proteobacteria	Desulfobacterales	Desulfobulbaceae	Desulfobulbus	Desulfobulbus sp. Tol-SR	2	700403737|737246613	KGO33916.1|WP_035230829.1
tr|Q852V1|Q852V1_9CAUD	Bacteria	unclassified	Proteobacteria	Desulfuromonadales	Pelobacteraceae	Pelobacter	Pelobacter seleniigenes	1	738791472	WP_036682690.1
tr|Q852V1|Q852V1_9CAUD	Bacteria	unclassified	Proteobacteria	Enterobacteriales	Enterobacteriaceae	Pectobacterium	Pectobacterium atrosepticum	1	641746262	AIA71733.1
tr|Q852V1|Q852V1_9CAUD	Bacteria	unclassified	Proteobacteria	Enterobacteriales	Enterobacteriaceae	Pectobacterium	Pectobacterium sp. SCC3193	3	504512324|470154138|385871248	WP_014699426.1|YP_006282640.1|AFI89768.1
tr|Q852V1|Q852V1_9CAUD	Bacteria	unclassified	Proteobacteria	Methylophilales	Methylophilaceae	Methylotenera	Methylotenera sp. 1P/1	1	519027544	WP_020183419.1
tr|Q852V1|Q852V1_9CAUD	Bacteria	unclassified	Proteobacteria	Myxococcales	Nannocystaceae	Plesiocystis	Plesiocystis pacifica	2	149820564|494028850	EDM79978.1|WP_006970990.1
tr|Q852V1|Q852V1_9CAUD	Bacteria	unclassified	Proteobacteria	Oceanospirillales	Alcanivoracaceae	Alcanivorax	Alcanivorax pacificus	2	745805426|496011483	AJD48127.1|WP_008736062.1
tr|Q852V1|Q852V1_9CAUD	Bacteria	unclassified	Proteobacteria	Oceanospirillales	Halomonadaceae	Halomonas	Halomonas sp. A3H3	2	548420010|532593150	WP_022520338.1|CDG51742.1
tr|Q852V1|Q852V1_9CAUD	Bacteria	unclassified	Proteobacteria	Pseudomonadales	Moraxellaceae	Acinetobacter	Acinetobacter baumannii	2	542026755|545155065	ERH72352.1|WP_021510348.1
tr|Q852V1|Q852V1_9CAUD	Bacteria	unclassified	Proteobacteria	Pseudomonadales	Pseudomonadaceae	Pseudomonas	Pseudomonas aeruginosa	2	727783050|730528525	WP_033880220.1|WP_034037633.1
tr|Q852V1|Q852V1_9CAUD	Bacteria	unclassified	Proteobacteria	Pseudomonadales	Pseudomonadaceae	Pseudomonas	Pseudomonas fluorescens	3	378948024|504101874|359758038	YP_005205512.1|WP_014335860.1|AEV60117.1
tr|Q852V1|Q852V1_9CAUD	Bacteria	unclassified	Proteobacteria	Pseudomonadales	Pseudomonadaceae	Pseudomonas	Pseudomonas sp. EGD-AK9	1	665937853	WP_031303900.1
tr|Q852V1|Q852V1_9CAUD	Bacteria	unclassified	Proteobacteria	Pseudomonadales	unclassified	Dasania	Dasania marina	1	737835344	WP_035802644.1
tr|Q852V1|Q852V1_9CAUD	Bacteria	unclassified	Proteobacteria	Rhizobiales	Bradyrhizobiaceae	Bradyrhizobium	Bradyrhizobium sp. CCBAU 43298	1	737746516	WP_035715193.1
tr|Q852V1|Q852V1_9CAUD	Bacteria	unclassified	Proteobacteria	Rhizobiales	Bradyrhizobiaceae	Bradyrhizobium	Bradyrhizobium sp. CCGE-LA001	1	404265536	EJZ30598.1
tr|Q852V1|Q852V1_9CAUD	Bacteria	unclassified	Proteobacteria	Rhizobiales	Brucellaceae	Ochrobactrum	Ochrobactrum anthropi	1	738677941	WP_036577745.1
tr|Q852V1|Q852V1_9CAUD	Bacteria	unclassified	Proteobacteria	Rhizobiales	Methylocystaceae	Methylocystis	Methylocystis parvus	1	648234968	WP_026016117.1
tr|Q852V1|Q852V1_9CAUD	Bacteria	unclassified	Proteobacteria	Rhizobiales	Methylocystaceae	Methylocystis	Methylocystis sp. ATCC 49242	1	738329381	WP_036282163.1
tr|Q852V1|Q852V1_9CAUD	Bacteria	unclassified	Proteobacteria	Rhizobiales	Phyllobacteriaceae	Mesorhizobium	Mesorhizobium australicum	3	433772291|433664306|505127752	YP_007302758.1|AGB43382.1|WP_015314854.1
tr|Q852V1|Q852V1_9CAUD	Bacteria	unclassified	Proteobacteria	Rhizobiales	Phyllobacteriaceae	Mesorhizobium	Mesorhizobium loti	4	499216403|14026025|13475274|696342278	WP_010913943.1|BAB52624.1|NP_106838.1|WP_032917430.1
tr|Q852V1|Q852V1_9CAUD	Bacteria	unclassified	Proteobacteria	Rhizobiales	Phyllobacteriaceae	Mesorhizobium	Mesorhizobium plurifarium	3	685095734|685110517|685121474	CDX45603.1|CDX61153.1|CDX19557.1
tr|Q852V1|Q852V1_9CAUD	Bacteria	unclassified	Proteobacteria	Rhizobiales	Phyllobacteriaceae	Mesorhizobium	Mesorhizobium sp. LNJC384A00	2	563110242|696316506	ESY34696.1|WP_032891914.1
tr|Q852V1|Q852V1_9CAUD	Bacteria	unclassified	Proteobacteria	Rhizobiales	Phyllobacteriaceae	Mesorhizobium	Mesorhizobium sp. LNJC386A00	2	563543438|563105054	WP_023749443.1|ESY29544.1
tr|Q852V1|Q852V1_9CAUD	Bacteria	unclassified	Proteobacteria	Rhizobiales	Phyllobacteriaceae	Mesorhizobium	Mesorhizobium sp. LSJC285A00	2	563443078|562956234	WP_023669936.1|ESW82163.1
tr|Q852V1|Q852V1_9CAUD	Bacteria	unclassified	Proteobacteria	Rhizobiales	Phyllobacteriaceae	Mesorhizobium	Mesorhizobium sp. ORS3359	1	685107052	CDX33494.1
tr|Q852V1|Q852V1_9CAUD	Bacteria	unclassified	Proteobacteria	Rhizobiales	Phyllobacteriaceae	Mesorhizobium	Mesorhizobium sp. SOD10	1	685086063	CDX32750.1
tr|Q852V1|Q852V1_9CAUD	Bacteria	unclassified	Proteobacteria	Rhizobiales	Phyllobacteriaceae	Mesorhizobium	Mesorhizobium sp. WSM3224	1	738304542	WP_036257571.1
tr|Q852V1|Q852V1_9CAUD	Bacteria	unclassified	Proteobacteria	Rhizobiales	Phyllobacteriaceae	Phyllobacterium	Phyllobacterium sp. YR531	2	495395870|398220329	WP_008120570.1|EJN06782.1
tr|Q852V1|Q852V1_9CAUD	Bacteria	unclassified	Proteobacteria	Rhizobiales	Rhizobiaceae	Agrobacterium	Agrobacterium rhizogenes	3	653176694|635605550|736492555	KEA03917.1|GAJ92751.1|WP_034508990.1
tr|Q852V1|Q852V1_9CAUD	Bacteria	unclassified	Proteobacteria	Rhizobiales	Rhizobiaceae	Agrobacterium	Agrobacterium tumefaciens	5	222081491|221726170|501827318|222087482|221724930	YP_002540854.1|ACM29259.1|WP_012649584.1|YP_002546019.1|ACM28086.1
tr|Q852V1|Q852V1_9CAUD	Bacteria	unclassified	Proteobacteria	Rhizobiales	Rhizobiaceae	Rhizobium	Rhizobium sp. AP16	2	397723998|494967673	EJK84477.1|WP_007693699.1
tr|Q852V1|Q852V1_9CAUD	Bacteria	unclassified	Proteobacteria	Rhizobiales	Rhizobiaceae	Rhizobium	Rhizobium sp. JGI 001013-F22	1	647214153	WP_025669712.1
tr|Q852V1|Q852V1_9CAUD	Bacteria	unclassified	Proteobacteria	Rhizobiales	Rhizobiaceae	Rhizobium	Rhizobium sp. OK494	1	739334581	WP_037196932.1
tr|Q852V1|Q852V1_9CAUD	Bacteria	unclassified	Proteobacteria	Rhizobiales	Rhizobiaceae	Rhizobium	Rhizobium sp. PDO1-076	1	375055950	EHS52160.1
tr|Q852V1|Q852V1_9CAUD	Bacteria	unclassified	Proteobacteria	Rhizobiales	Rhizobiaceae	Rhizobium	Rhizobium sp. YR060	1	739357348	WP_037218961.1
tr|Q852V1|Q852V1_9CAUD	Bacteria	unclassified	Proteobacteria	Rhizobiales	Rhizobiaceae	Rhizobium	Rhizobium tropici	3	440039718|440228207|505154329	AGB72752.1|YP_007335298.1|WP_015341431.1
tr|Q852V1|Q852V1_9CAUD	Bacteria	unclassified	Proteobacteria	Rhodobacterales	Rhodobacteraceae	Oceanibulbus	Oceanibulbus indolifex	2	494182807|161380989	WP_007117468.1|EDQ05398.1
tr|Q852V1|Q852V1_9CAUD	Bacteria	unclassified	Proteobacteria	Rhodobacterales	Rhodobacteraceae	Sulfitobacter	Sulfitobacter pontiacus	2	618797054|740114427	KAJ32055.1|WP_037963307.1
tr|Q852V1|Q852V1_9CAUD	Bacteria	unclassified	Proteobacteria	Rhodobacterales	Rhodobacteraceae	Sulfitobacter	Sulfitobacter sp. 20_GPM-1509m	1	655844849	WP_028956343.1
tr|Q852V1|Q852V1_9CAUD	Bacteria	unclassified	Proteobacteria	Rhodobacterales	Rhodobacteraceae	Sulfitobacter	Sulfitobacter sp. CB2047	2	740094437|668744367	WP_037943694.1|KFC25580.1
tr|Q852V1|Q852V1_9CAUD	Bacteria	unclassified	Proteobacteria	Rhodobacterales	Rhodobacteraceae	Sulfitobacter	Sulfitobacter sp. EE-36	2	83845464|492459552	EAP83343.1|WP_005852150.1
tr|Q852V1|Q852V1_9CAUD	Bacteria	unclassified	Proteobacteria	Rhodobacterales	Rhodobacteraceae	Sulfitobacter	Sulfitobacter sp. NAS-14.1	2	83840253|497512213	EAP79427.1|WP_009826411.1
tr|Q852V1|Q852V1_9CAUD	Bacteria	unclassified	Proteobacteria	Rhodobacterales	Rhodobacteraceae	Sulfitobacter	Sulfitobacter sp. NB-68	1	640622331	WP_025050358.1
tr|Q852V1|Q852V1_9CAUD	Bacteria	unclassified	Proteobacteria	Rhodocyclales	Rhodocyclaceae	Methyloversatilis	Methyloversatilis sp. FAM1	1	518757840	WP_019915396.1
tr|Q852V1|Q852V1_9CAUD	Bacteria	unclassified	Proteobacteria	Rhodocyclales	Rhodocyclaceae	Methyloversatilis	Methyloversatilis sp. NVD	1	517224411	WP_018413229.1
tr|Q852V1|Q852V1_9CAUD	Bacteria	unclassified	Proteobacteria	Rhodocyclales	Rhodocyclaceae	Methyloversatilis	Methyloversatilis universalis	4	333443684|495336773|517039171|519007446	EGK71646.1|WP_008061509.1|WP_018227989.1|WP_020163321.1
tr|Q852V1|Q852V1_9CAUD	Bacteria	unclassified	Proteobacteria	Rhodocyclales	Rhodocyclaceae	Thauera	Thauera sp. MZ1T	3	501580395|217969363|217506690	WP_012584721.1|YP_002354597.1|ACK53701.1
tr|Q852V1|Q852V1_9CAUD	Bacteria	unclassified	Proteobacteria	Rhodocyclales	Rhodocyclaceae	Uliginosibacterium	Uliginosibacterium gangwonense	1	703363380	WP_033407277.1
tr|Q852V1|Q852V1_9CAUD	Bacteria	unclassified	Proteobacteria	Syntrophobacterales	Syntrophobacteraceae	Syntrophobacter	Syntrophobacter fumaroxidans	3	116697423|116748359|500017064	ABK16611.1|YP_845046.1|WP_011697782.1
tr|Q852V1|Q852V1_9CAUD	Bacteria	unclassified	Proteobacteria	unclassified	unclassified	Candidatus Entotheonella	Candidatus Entotheonella sp. TSY1	1	736403737	WP_034427086.1
tr|Q852V1|Q852V1_9CAUD	Bacteria	unclassified	Proteobacteria	unclassified	unclassified	unclassified	delta proteobacterium NaphS2	2	493468136|300443995	WP_006423281.1|EFK08030.1
tr|Q852V1|Q852V1_9CAUD	Bacteria	unclassified	Proteobacteria	unclassified	unclassified	unclassified	endosymbiont of Riftia pachyptila	2	344224389|492788095	EGV50785.1|WP_005964121.1
tr|Q852V1|Q852V1_9CAUD	Bacteria	unclassified	Proteobacteria	unclassified	unclassified	unclassified	endosymbiont of Tevnia jerichonana	1	345123319	EGW53219.1
tr|Q852V1|Q852V1_9CAUD	Bacteria	unclassified	Proteobacteria	unclassified	unclassified	unclassified	gamma proteobacterium IMCC2047	1	330720748	EGG98971.1
tr|Q852V1|Q852V1_9CAUD	Bacteria	unclassified	Spirochaetes	Spirochaetales	Spirochaetaceae	Spirochaeta	Spirochaeta sp. JC202	2	699058452|739706936	KGM44080.1|WP_037560991.1
tr|Q852V1|Q852V1_9CAUD	Bacteria	unclassified	unclassified	unclassified	unclassified	unclassified	uncultured bacterium	2	406873724|406892248	EKD23822.1|EKD37651.1
tr|Q852V1|Q852V1_9CAUD	Eukaryota	Fungi	Ascomycota	Dothideales	Aureobasidiaceae	Aureobasidium	Aureobasidium melanogenum	1	662500101	KEQ57754.1
tr|Q852V1|Q852V1_9CAUD	Eukaryota	Fungi	Ascomycota	Dothideales	Aureobasidiaceae	Aureobasidium	Aureobasidium namibiae	1	662517606	KEQ75168.1
tr|Q852V1|Q852V1_9CAUD	Eukaryota	Viridiplantae	Streptophyta	Malpighiales	Euphorbiaceae	Ricinus	Ricinus communis	2	255603617|223513888	XP_002538082.1|EEF24301.1
tr|Q852V1|Q852V1_9CAUD	Viruses	unclassified	unclassified	Caudovirales	Myoviridae	Spounalikevirus	Bacillus phage SPO1	2	209972988|209871308	YP_002300435.1|ACI91064.1
tr|Q852V1|Q852V1_9CAUD	Viruses	unclassified	unclassified	Caudovirales	Myoviridae	unclassified	Bacillus phage Bobb	2	682124196|670142384	YP_009056510.1|AII28142.1
tr|Q852V1|Q852V1_9CAUD	Viruses	unclassified	unclassified	Caudovirales	Myoviridae	unclassified	Bacillus phage CampHawk	2	552946116|557478925	AGY47041.1|YP_008770097.1
tr|Q852V1|Q852V1_9CAUD	Viruses	unclassified	unclassified	Caudovirales	Myoviridae	unclassified	Bacillus phage phiAGATE	2	448260886|437016889	YP_007349243.1|AGB62650.1
tr|Q852V1|Q852V1_9CAUD	Viruses	unclassified	unclassified	Caudovirales	Myoviridae	unclassified	Bacillus phage SIOphi	1	485725399	AGK86858.1
tr|Q852V1|Q852V1_9CAUD	Viruses	unclassified	unclassified	Caudovirales	Myoviridae	unclassified	Bacillus phage SP10	2	418489651|340545298	YP_007003466.1|BAK53021.1
tr|Q852V1|Q852V1_9CAUD	Viruses	unclassified	unclassified	Caudovirales	Siphoviridae	Lambdalikevirus	Bacillus phage SPP1	3	439639|22911995|1090458	CAA48058.1|NP_690860.1|NA
tr|Q852V1|Q852V1_9CAUD	Viruses	unclassified	unclassified	Caudovirales	Siphoviridae	Spbetalikevirus	Bacillus phage SPbeta	2	3025599|9630246	AAC13094.1|NP_046673.1
tr|Q852V1|Q852V1_9CAUD	Viruses	unclassified	unclassified	Caudovirales	Siphoviridae	unclassified	Bacillus phage PM1	2	459978483|472438284	BAM99115.1|YP_007678061.1
tr|Q852V1|Q852V1_9CAUD	Viruses	unclassified	unclassified	Caudovirales	Siphoviridae	unclassified	Staphylococcus phage StB12	1	379979914	AFD22283.1
tr|Q852V1|Q852V1_9CAUD	Viruses	unclassified	unclassified	Caudovirales	Siphoviridae	unclassified	Staphylococcus phage StB20	2	431809786|379979974	YP_007236677.1|AFD22343.1
tr|Q852V1|Q852V1_9CAUD	Viruses	unclassified	unclassified	Caudovirales	unclassified	unclassified	Bacillus phage Grass	2	568191613|552946385	YP_008771398.1|AGY47297.1
tr|Q852V1|Q852V1_9CAUD	Viruses	unclassified	unclassified	Caudovirales	unclassified	unclassified	Bacillus phage phiNIT1	6	311771984|311771985|28971694|519661682|526118446|264685649	NA|NA|BAC65290.1|BAN59524.1|YP_008318292.1|BAI49176.1
tr|Q852V1|Q852V1_9CAUD	Viruses	unclassified	unclassified	unclassified	unclassified	unclassified	Bacillus phage Bp8p-C	1	586882186	AHJ87603.1
tr|Q852V1|Q852V1_9CAUD	Viruses	unclassified	unclassified	unclassified	unclassified	unclassified	Bacillus phage Bp8p-T	1	586882398	AHJ87814.1
tr|Q852V1|Q852V1_9CAUD	Viruses	unclassified	unclassified	unclassified	unclassified	unclassified	Bacillus phage BSNPO1	1	336455589	AEI59296.1
tr|Q852V1|Q852V1_9CAUD	Viruses	unclassified	unclassified	unclassified	unclassified	unclassified	Staphylococcus phage phiIBB-SEP1	1	525336507	AGR48161.1
sp|P96736|CAPB_BACSU	Archaea	unclassified	Euryarchaeota	Halobacteriales	Halobacteriaceae	Haloarcula	Haloarcula argentinensis	2	491677653|445774156	WP_005533795.1|EMA25178.1
sp|P96736|CAPB_BACSU	Archaea	unclassified	Euryarchaeota	Halobacteriales	Halobacteriaceae	Haloarcula	Haloarcula californiae	2	445762910|494348262	EMA14121.1|WP_007189946.1
sp|P96736|CAPB_BACSU	Archaea	unclassified	Euryarchaeota	Halobacteriales	Halobacteriaceae	Haloarcula	Haloarcula hispanica	5	564287909|503796708|343784850|564124638|344209633	YP_008874123.1|WP_014030702.1|AEM58826.1|AHB67958.1|YP_004785810.1
sp|P96736|CAPB_BACSU	Archaea	unclassified	Euryarchaeota	Halobacteriales	Halobacteriaceae	Haloferax	Haloferax alexandrinus	2	493648619|445742964	WP_006600190.1|ELZ94452.1
sp|P96736|CAPB_BACSU	Archaea	unclassified	Euryarchaeota	Halobacteriales	Halobacteriaceae	Haloferax	Haloferax gibbonsii	2	445724601|491119232	ELZ76232.1|WP_004977675.1
sp|P96736|CAPB_BACSU	Archaea	unclassified	Euryarchaeota	Halobacteriales	Halobacteriaceae	Haloferax	Haloferax lucentense	2	490163474|445725023	WP_004062128.1|ELZ76648.1
sp|P96736|CAPB_BACSU	Archaea	unclassified	Euryarchaeota	Halobacteriales	Halobacteriaceae	Haloferax	Haloferax prahovense	2	445717621|495369251	ELZ69335.1|WP_008093964.1
sp|P96736|CAPB_BACSU	Archaea	unclassified	Euryarchaeota	Halobacteriales	Halobacteriaceae	Haloferax	Haloferax sp. ATCC BAA-645	2	445709683|495854108	ELZ61508.1|WP_008578687.1
sp|P96736|CAPB_BACSU	Archaea	unclassified	Euryarchaeota	Halobacteriales	Halobacteriaceae	Haloferax	Haloferax sp. BAB2207	2	432198056|495882047	ELK54381.1|WP_008606626.1
sp|P96736|CAPB_BACSU	Archaea	unclassified	Euryarchaeota	Halobacteriales	Halobacteriaceae	Haloferax	Haloferax volcanii	5	490141037|445581816|502800013|291369352|292494090	WP_004041385.1|ELY36166.1|WP_013034989.1|ADE01582.1|YP_003533233.1
sp|P96736|CAPB_BACSU	Archaea	unclassified	Euryarchaeota	Halobacteriales	Halobacteriaceae	Halogranum	Halogranum salarium	2	497419029|399237489	WP_009733227.1|EJN58421.1
sp|P96736|CAPB_BACSU	Archaea	unclassified	Euryarchaeota	Halobacteriales	Halobacteriaceae	Haloquadratum	Haloquadratum sp. J07HQX50	4	544618672|541190604|541189172|544620109	WP_021057009.1|ERG98990.1|ERG97560.1|WP_021058445.1
sp|P96736|CAPB_BACSU	Archaea	unclassified	Euryarchaeota	Halobacteriales	Halobacteriaceae	Haloquadratum	Haloquadratum walsbyi	10	109624805|110667058|499889645|504367919|385802471|339727963|544611411|541181728|544611495|541181812	CAJ51212.1|YP_656869.1|WP_011570379.1|WP_014555021.1|YP_005838871.1|CCC39080.1|WP_021049762.1|ERG90238.1|WP_021049846.1|ERG90322.1
sp|P96736|CAPB_BACSU	Archaea	unclassified	Euryarchaeota	Halobacteriales	Halobacteriaceae	Halorubrum	Halorubrum aidingense	2	495276719|445816419	WP_008001474.1|EMA66316.1
sp|P96736|CAPB_BACSU	Archaea	unclassified	Euryarchaeota	Halobacteriales	Halobacteriaceae	Halorubrum	Halorubrum lacusprofundi	6	222481524|222454900|501864921|506391816|222454323|222475952	YP_002567760.1|ACM59163.1|WP_012660348.1|WP_015911535.1|ACM58587.1|YP_002564473.1
sp|P96736|CAPB_BACSU	Archaea	unclassified	Euryarchaeota	Halobacteriales	Halobacteriaceae	Halorubrum	Halorubrum litoreum	2	495643610|445807423	WP_008368189.1|EMA57508.1
sp|P96736|CAPB_BACSU	Archaea	unclassified	Euryarchaeota	Halobacteriales	Halobacteriaceae	Halorubrum	Halorubrum saccharovorum	2	490151961|445683897	WP_004050644.1|ELZ36287.1
sp|P96736|CAPB_BACSU	Archaea	unclassified	Euryarchaeota	Halobacteriales	Halobacteriaceae	Halorubrum	Halorubrum sp. T3	1	648264971	WP_026046120.1
sp|P96736|CAPB_BACSU	Archaea	unclassified	Euryarchaeota	Halobacteriales	Halobacteriaceae	Halostagnicola	Halostagnicola larsenii	2	573481669|573482124	AHG00080.1|AHG00535.1
sp|P96736|CAPB_BACSU	Archaea	unclassified	Euryarchaeota	Halobacteriales	Halobacteriaceae	Halostagnicola	Halostagnicola sp. A56	1	635284259	KDE60600.1
sp|P96736|CAPB_BACSU	Archaea	unclassified	Euryarchaeota	Halobacteriales	Halobacteriaceae	Natrialba	Natrialba aegyptia	4	493714134|445657599|493717379|445649219	WP_006663711.1|ELZ10424.1|WP_006666912.1|ELZ02161.1
sp|P96736|CAPB_BACSU	Archaea	unclassified	Euryarchaeota	Halobacteriales	Halobacteriaceae	Natrialba	Natrialba asiatica	2	445648315|493047973	ELZ01274.1|WP_006109121.1
sp|P96736|CAPB_BACSU	Archaea	unclassified	Euryarchaeota	Halobacteriales	Halobacteriaceae	Natrialba	Natrialba taiwanensis	4	445639123|493879388|445632270|493881178	ELY92241.1|WP_006825687.1|ELY85482.1|WP_006827447.1
sp|P96736|CAPB_BACSU	Archaea	unclassified	Euryarchaeota	Halobacteriales	Halobacteriaceae	Natronorubrum	Natronorubrum bangense	2	492957233|445596188	WP_006065318.1|ELY50281.1
sp|P96736|CAPB_BACSU	Archaea	unclassified	Euryarchaeota	Halobacteriales	unclassified	unclassified	halophilic archaeon J07HX64	2	544605040|541202073	WP_021043405.1|ERH10138.1
sp|P96736|CAPB_BACSU	Archaea	unclassified	Euryarchaeota	Methanosarcinales	Methanosarcinaceae	Methanococcoides	Methanococcoides methylutens	1	695944397	KGK98355.1
sp|P96736|CAPB_BACSU	Archaea	unclassified	Korarchaeota	unclassified	unclassified	Candidatus Korarchaeum	Candidatus Korarchaeum cryptofilum	3	170289716|501265728|170173796	YP_001736532.1|WP_012308746.1|ACB06849.1
sp|P96736|CAPB_BACSU	Bacteria	unclassified	Actinobacteria	Acidimicrobiales	Acidimicrobiaceae	Ilumatobacter	Ilumatobacter coccineus	3	505253830|464098803|470177579	WP_015440932.1|BAN01685.1|YP_007563623.1
sp|P96736|CAPB_BACSU	Bacteria	unclassified	Actinobacteria	Actinomycetales	Corynebacteriaceae	Corynebacterium	Corynebacterium auriscanis	1	737127712	WP_035115237.1
sp|P96736|CAPB_BACSU	Bacteria	unclassified	Actinobacteria	Actinomycetales	Corynebacteriaceae	Corynebacterium	Corynebacterium bovis	1	497952871	WP_010267027.1
sp|P96736|CAPB_BACSU	Bacteria	unclassified	Actinobacteria	Actinomycetales	Corynebacteriaceae	Corynebacterium	Corynebacterium glycinophilum	1	610395031	AHW65660.1
sp|P96736|CAPB_BACSU	Bacteria	unclassified	Actinobacteria	Actinomycetales	Corynebacteriaceae	Corynebacterium	Corynebacterium kroppenstedtii	3	237759275|502206951|237786363	ACR18525.1|WP_012732412.1|YP_002907068.1
sp|P96736|CAPB_BACSU	Bacteria	unclassified	Actinobacteria	Actinomycetales	Corynebacteriaceae	Corynebacterium	Corynebacterium lipophiloflavum	2	493894819|227079522	WP_006840753.1|EEI17485.1
sp|P96736|CAPB_BACSU	Bacteria	unclassified	Actinobacteria	Actinomycetales	Corynebacteriaceae	Corynebacterium	Corynebacterium massiliense	1	703311767	WP_033399427.1
sp|P96736|CAPB_BACSU	Bacteria	unclassified	Actinobacteria	Actinomycetales	Corynebacteriaceae	Corynebacterium	Corynebacterium mastitidis	1	516823757	WP_018117393.1
sp|P96736|CAPB_BACSU	Bacteria	unclassified	Actinobacteria	Actinomycetales	Corynebacteriaceae	Corynebacterium	Corynebacterium nuruki	1	657645848	WP_029450312.1
sp|P96736|CAPB_BACSU	Bacteria	unclassified	Actinobacteria	Actinomycetales	Corynebacteriaceae	Corynebacterium	Corynebacterium resistens	6	503655310|336326602|336102584|336326603|503655311|336102585	WP_013889386.1|YP_004606568.1|AEI10404.1|YP_004606569.1|WP_013889387.1|AEI10405.1
sp|P96736|CAPB_BACSU	Bacteria	unclassified	Actinobacteria	Actinomycetales	Corynebacteriaceae	Corynebacterium	Corynebacterium sputi	1	736639535	WP_034647345.1
sp|P96736|CAPB_BACSU	Bacteria	unclassified	Actinobacteria	Actinomycetales	Corynebacteriaceae	Corynebacterium	Corynebacterium ureicelerivorans	1	740828580	WP_038613863.1
sp|P96736|CAPB_BACSU	Bacteria	unclassified	Actinobacteria	Actinomycetales	Intrasporangiaceae	Arsenicicoccus	Arsenicicoccus bolidensis	1	736121550	WP_034253232.1
sp|P96736|CAPB_BACSU	Bacteria	unclassified	Actinobacteria	Actinomycetales	Intrasporangiaceae	Intrasporangium	Intrasporangium oryzae	2	586967626|736798721	EWT03509.1|WP_034800819.1
sp|P96736|CAPB_BACSU	Bacteria	unclassified	Actinobacteria	Actinomycetales	Micromonosporaceae	Actinoplanes	Actinoplanes sp. SE50/110	3	504508182|359840791|386853287	WP_014695284.1|AEV89232.1|YP_006271300.1
sp|P96736|CAPB_BACSU	Bacteria	unclassified	Actinobacteria	Actinomycetales	Micromonosporaceae	Micromonospora	Micromonospora chokoriensis	1	663709802	WP_030486507.1
sp|P96736|CAPB_BACSU	Bacteria	unclassified	Actinobacteria	Actinomycetales	Micromonosporaceae	Salinispora	Salinispora pacifica	1	517562449	WP_018732657.1
sp|P96736|CAPB_BACSU	Bacteria	unclassified	Actinobacteria	Actinomycetales	Micromonosporaceae	Verrucosispora	Verrucosispora maris	3	330465081|328808052|503496236	YP_004402824.1|AEB42224.1|WP_013730897.1
sp|P96736|CAPB_BACSU	Bacteria	unclassified	Actinobacteria	Actinomycetales	Micromonosporaceae	Verrucosispora	Verrucosispora sp. MS100047	1	695116929	AIS85254.1
sp|P96736|CAPB_BACSU	Bacteria	unclassified	Actinobacteria	Actinomycetales	Nocardiaceae	Rhodococcus	Rhodococcus rhodnii	4	498796950|488682336|739401102|739414916	WP_010838579.1|EOM76161.1|WP_037261657.1|WP_037275271.1
sp|P96736|CAPB_BACSU	Bacteria	unclassified	Actinobacteria	Actinomycetales	Nocardiaceae	Rhodococcus	Rhodococcus sp. R04	1	518113992	WP_019284200.1
sp|P96736|CAPB_BACSU	Bacteria	unclassified	Actinobacteria	Actinomycetales	Pseudonocardiaceae	Actinokineospora	Actinokineospora inagensis	1	737323236	WP_035306054.1
sp|P96736|CAPB_BACSU	Bacteria	unclassified	Actinobacteria	Actinomycetales	Pseudonocardiaceae	Actinokineospora	Actinokineospora sp. EG49	2	583001352|737301440	EWC60896.1|WP_035284434.1
sp|P96736|CAPB_BACSU	Bacteria	unclassified	Actinobacteria	Actinomycetales	Pseudonocardiaceae	Amycolatopsis	Amycolatopsis balhimycina	1	522127533	WP_020638742.1
sp|P96736|CAPB_BACSU	Bacteria	unclassified	Actinobacteria	Actinomycetales	Pseudonocardiaceae	Amycolatopsis	Amycolatopsis decaplanina	2	494090720|452953174	WP_007031553.1|EME58597.1
sp|P96736|CAPB_BACSU	Bacteria	unclassified	Actinobacteria	Actinomycetales	Pseudonocardiaceae	Amycolatopsis	Amycolatopsis halophila	1	736144032	WP_034275544.1
sp|P96736|CAPB_BACSU	Bacteria	unclassified	Actinobacteria	Actinomycetales	Pseudonocardiaceae	Amycolatopsis	Amycolatopsis japonica	2	667680245|740724565	AIG74861.1|WP_038509851.1
sp|P96736|CAPB_BACSU	Bacteria	unclassified	Actinobacteria	Actinomycetales	Pseudonocardiaceae	Amycolatopsis	Amycolatopsis orientalis	1	739443531	WP_037303514.1
sp|P96736|CAPB_BACSU	Bacteria	unclassified	Actinobacteria	Actinomycetales	Pseudonocardiaceae	Amycolatopsis	Amycolatopsis sp. MJM2582	2	683980091|739482502	KFZ80631.1|WP_037342309.1
sp|P96736|CAPB_BACSU	Bacteria	unclassified	Actinobacteria	Actinomycetales	Pseudonocardiaceae	Amycolatopsis	Amycolatopsis vancoresmycina	2	489157233|486087014	WP_003066906.1|EOD69069.1
sp|P96736|CAPB_BACSU	Bacteria	unclassified	Actinobacteria	Actinomycetales	Pseudonocardiaceae	Kibdelosporangium	Kibdelosporangium aridum	2	703210373|703252870	WP_033380492.1|WP_033393951.1
sp|P96736|CAPB_BACSU	Bacteria	unclassified	Actinobacteria	Actinomycetales	Pseudonocardiaceae	Kibdelosporangium	Kibdelosporangium sp. MJ126-NF4	1	747655712	CEL18705.1
sp|P96736|CAPB_BACSU	Bacteria	unclassified	Actinobacteria	Actinomycetales	Pseudonocardiaceae	Kutzneria	Kutzneria albida	2	578012801|644695411	AHI01060.1|WP_025360889.1
sp|P96736|CAPB_BACSU	Bacteria	unclassified	Actinobacteria	Actinomycetales	Pseudonocardiaceae	Kutzneria	Kutzneria sp. 744	1	585096333	EWM18274.1
sp|P96736|CAPB_BACSU	Bacteria	unclassified	Actinobacteria	Actinomycetales	Pseudonocardiaceae	Lechevalieria	Lechevalieria aerocolonigenes	1	737945405	WP_035909440.1
sp|P96736|CAPB_BACSU	Bacteria	unclassified	Actinobacteria	Actinomycetales	Pseudonocardiaceae	Saccharothrix	Saccharothrix espanaensis	3	433604727|407882580|504913233	YP_007037096.1|CCH30223.1|WP_015100335.1
sp|P96736|CAPB_BACSU	Bacteria	unclassified	Actinobacteria	Actinomycetales	Streptomycetaceae	Streptacidiphilus	Streptacidiphilus oryzae	1	739726419	WP_037580014.1
sp|P96736|CAPB_BACSU	Bacteria	unclassified	Actinobacteria	Actinomycetales	Streptomycetaceae	Streptacidiphilus	Streptacidiphilus rugosus	1	739752721	WP_037605552.1
sp|P96736|CAPB_BACSU	Bacteria	unclassified	Actinobacteria	Actinomycetales	Streptomycetaceae	Streptomyces	Streptomyces acidiscabies	1	498040624	WP_010354780.1
sp|P96736|CAPB_BACSU	Bacteria	unclassified	Actinobacteria	Actinomycetales	Streptomycetaceae	Streptomyces	Streptomyces afghaniensis	2	514936436|739821198	EPJ35521.1|WP_037672679.1
sp|P96736|CAPB_BACSU	Bacteria	unclassified	Actinobacteria	Actinomycetales	Streptomycetaceae	Streptomyces	Streptomyces albus	2	664093491|695864547	WP_030631522.1|WP_032777380.1
sp|P96736|CAPB_BACSU	Bacteria	unclassified	Actinobacteria	Actinomycetales	Streptomycetaceae	Streptomyces	Streptomyces anulatus	1	664037070	WP_030577509.1
sp|P96736|CAPB_BACSU	Bacteria	unclassified	Actinobacteria	Actinomycetales	Streptomycetaceae	Streptomyces	Streptomyces aurantiacus	2	514326600|514924248	EPH39768.1|WP_016645299.1
sp|P96736|CAPB_BACSU	Bacteria	unclassified	Actinobacteria	Actinomycetales	Streptomycetaceae	Streptomyces	Streptomyces auratus	2	396997276|493650990	EJJ08244.1|WP_006602509.1
sp|P96736|CAPB_BACSU	Bacteria	unclassified	Actinobacteria	Actinomycetales	Streptomycetaceae	Streptomyces	Streptomyces aureocirculatus	1	664031942	WP_030574390.1
sp|P96736|CAPB_BACSU	Bacteria	unclassified	Actinobacteria	Actinomycetales	Streptomycetaceae	Streptomyces	Streptomyces aureus	2	739769557|739775684	WP_037621836.1|WP_037627789.1
sp|P96736|CAPB_BACSU	Bacteria	unclassified	Actinobacteria	Actinomycetales	Streptomycetaceae	Streptomyces	Streptomyces baarnensis	1	662128296	WP_030079957.1
sp|P96736|CAPB_BACSU	Bacteria	unclassified	Actinobacteria	Actinomycetales	Streptomycetaceae	Streptomyces	Streptomyces bingchenggensis	3	297159446|374988794|503944626	ADI09158.1|YP_004964289.1|WP_014178620.1
sp|P96736|CAPB_BACSU	Bacteria	unclassified	Actinobacteria	Actinomycetales	Streptomycetaceae	Streptomyces	Streptomyces canus	1	518963129	WP_020119004.1
sp|P96736|CAPB_BACSU	Bacteria	unclassified	Actinobacteria	Actinomycetales	Streptomycetaceae	Streptomyces	Streptomyces cellulosae	1	664124527	WP_030661332.1
sp|P96736|CAPB_BACSU	Bacteria	unclassified	Actinobacteria	Actinomycetales	Streptomycetaceae	Streptomyces	Streptomyces chartreusis	1	497718039	WP_010032223.1
sp|P96736|CAPB_BACSU	Bacteria	unclassified	Actinobacteria	Actinomycetales	Streptomycetaceae	Streptomyces	Streptomyces clavuligerus	3	294322814|197701475|490050335	EFG04949.1|EDY47287.1|WP_003952683.1
sp|P96736|CAPB_BACSU	Bacteria	unclassified	Actinobacteria	Actinomycetales	Streptomycetaceae	Streptomyces	Streptomyces collinus	8	529195519|529223255|529229420|529240381|529201684|529200870|529228606|529245657	AGS67265.1|YP_008384076.1|YP_008390241.1|WP_020937750.1|AGS73430.1|AGS72616.1|YP_008389427.1|WP_020943026.1
sp|P96736|CAPB_BACSU	Bacteria	unclassified	Actinobacteria	Actinomycetales	Streptomycetaceae	Streptomyces	Streptomyces decoyicus	1	662123738	WP_030075451.1
sp|P96736|CAPB_BACSU	Bacteria	unclassified	Actinobacteria	Actinomycetales	Streptomycetaceae	Streptomyces	Streptomyces durhamensis	1	665600984	WP_031169212.1
sp|P96736|CAPB_BACSU	Bacteria	unclassified	Actinobacteria	Actinomycetales	Streptomycetaceae	Streptomyces	Streptomyces exfoliatus	1	739783534	WP_037635594.1
sp|P96736|CAPB_BACSU	Bacteria	unclassified	Actinobacteria	Actinomycetales	Streptomycetaceae	Streptomyces	Streptomyces filamentosus	2	291351328|586917927	EFE78232.1|EWS95133.1
sp|P96736|CAPB_BACSU	Bacteria	unclassified	Actinobacteria	Actinomycetales	Streptomycetaceae	Streptomyces	Streptomyces flavidovirens	1	655412168	WP_028810970.1
sp|P96736|CAPB_BACSU	Bacteria	unclassified	Actinobacteria	Actinomycetales	Streptomycetaceae	Streptomyces	Streptomyces flavotricini	1	662062360	WP_030028215.1
sp|P96736|CAPB_BACSU	Bacteria	unclassified	Actinobacteria	Actinomycetales	Streptomycetaceae	Streptomyces	Streptomyces ghanaensis	2	491126059|291340701	WP_004984496.1|EFE67657.1
sp|P96736|CAPB_BACSU	Bacteria	unclassified	Actinobacteria	Actinomycetales	Streptomycetaceae	Streptomyces	Streptomyces globisporus	3	497745386|664041885|739824480	WP_010059570.1|WP_030581356.1|WP_037675954.1
sp|P96736|CAPB_BACSU	Bacteria	unclassified	Actinobacteria	Actinomycetales	Streptomycetaceae	Streptomyces	Streptomyces griseoluteus	1	739778159	WP_037630219.1
sp|P96736|CAPB_BACSU	Bacteria	unclassified	Actinobacteria	Actinomycetales	Streptomycetaceae	Streptomyces	Streptomyces hygroscopicus	1	664301515	WP_030830934.1
sp|P96736|CAPB_BACSU	Bacteria	unclassified	Actinobacteria	Actinomycetales	Streptomycetaceae	Streptomyces	Streptomyces iranensis	1	642951578	CDR04798.1
sp|P96736|CAPB_BACSU	Bacteria	unclassified	Actinobacteria	Actinomycetales	Streptomycetaceae	Streptomyces	Streptomyces lavendulae	2	739837116|739861561	WP_037688090.1|WP_037712329.1
sp|P96736|CAPB_BACSU	Bacteria	unclassified	Actinobacteria	Actinomycetales	Streptomycetaceae	Streptomyces	Streptomyces lydicus	1	702801959	WP_033269074.1
sp|P96736|CAPB_BACSU	Bacteria	unclassified	Actinobacteria	Actinomycetales	Streptomycetaceae	Streptomyces	Streptomyces mediolani	1	664271936	WP_030802156.1
sp|P96736|CAPB_BACSU	Bacteria	unclassified	Actinobacteria	Actinomycetales	Streptomycetaceae	Streptomyces	Streptomyces mirabilis	2	739885246|739892724	WP_037735882.1|WP_037743340.1
sp|P96736|CAPB_BACSU	Bacteria	unclassified	Actinobacteria	Actinomycetales	Streptomycetaceae	Streptomyces	Streptomyces natalensis	1	739938923	WP_037789208.1
sp|P96736|CAPB_BACSU	Bacteria	unclassified	Actinobacteria	Actinomycetales	Streptomycetaceae	Streptomyces	Streptomyces niveus	2	558533375|739934594	EST24854.1|WP_037784879.1
sp|P96736|CAPB_BACSU	Bacteria	unclassified	Actinobacteria	Actinomycetales	Streptomycetaceae	Streptomyces	Streptomyces peruviensis	1	662091779	WP_030050282.1
sp|P96736|CAPB_BACSU	Bacteria	unclassified	Actinobacteria	Actinomycetales	Streptomycetaceae	Streptomyces	Streptomyces rapamycinicus	3	557684785|521355072|526987651	YP_008788252.1|AGP53389.1|WP_020866791.1
sp|P96736|CAPB_BACSU	Bacteria	unclassified	Actinobacteria	Actinomycetales	Streptomycetaceae	Streptomyces	Streptomyces roseochromogenus	6	558543556|559005703|558538470|559005933|558538227|739879879	EST34498.1|WP_023548025.1|EST29688.1|WP_023548070.1|EST29456.1|WP_037730518.1
sp|P96736|CAPB_BACSU	Bacteria	unclassified	Actinobacteria	Actinomycetales	Streptomycetaceae	Streptomyces	Streptomyces roseoverticillatus	1	663367888	WP_030365938.1
sp|P96736|CAPB_BACSU	Bacteria	unclassified	Actinobacteria	Actinomycetales	Streptomycetaceae	Streptomyces	Streptomyces scopuliridis	1	663352462	WP_030351233.1
sp|P96736|CAPB_BACSU	Bacteria	unclassified	Actinobacteria	Actinomycetales	Streptomycetaceae	Streptomyces	Streptomyces sp. 142MFCol3.1	1	655403303	WP_028802193.1
sp|P96736|CAPB_BACSU	Bacteria	unclassified	Actinobacteria	Actinomycetales	Streptomycetaceae	Streptomyces	Streptomyces sp. CNH287	1	654227135	WP_027748263.1
sp|P96736|CAPB_BACSU	Bacteria	unclassified	Actinobacteria	Actinomycetales	Streptomycetaceae	Streptomyces	Streptomyces sp. CNR698	1	654185893	WP_027731849.1
sp|P96736|CAPB_BACSU	Bacteria	unclassified	Actinobacteria	Actinomycetales	Streptomycetaceae	Streptomyces	Streptomyces sp. CNS654	1	695855725	WP_032768738.1
sp|P96736|CAPB_BACSU	Bacteria	unclassified	Actinobacteria	Actinomycetales	Streptomycetaceae	Streptomyces	Streptomyces sp. CNT302	1	517719126	WP_018889334.1
sp|P96736|CAPB_BACSU	Bacteria	unclassified	Actinobacteria	Actinomycetales	Streptomycetaceae	Streptomyces	Streptomyces sp. CNT372	1	517677723	WP_018847931.1
sp|P96736|CAPB_BACSU	Bacteria	unclassified	Actinobacteria	Actinomycetales	Streptomycetaceae	Streptomyces	Streptomyces sp. FxanaC1	1	516759382	WP_018087473.1
sp|P96736|CAPB_BACSU	Bacteria	unclassified	Actinobacteria	Actinomycetales	Streptomycetaceae	Streptomyces	Streptomyces sp. HCCB10043	1	559244245	ESU50361.1
sp|P96736|CAPB_BACSU	Bacteria	unclassified	Actinobacteria	Actinomycetales	Streptomycetaceae	Streptomyces	Streptomyces sp. Mg1	2	194344504|739943889	EDX25470.1|WP_037794174.1
sp|P96736|CAPB_BACSU	Bacteria	unclassified	Actinobacteria	Actinomycetales	Streptomycetaceae	Streptomyces	Streptomyces sp. MspMP-M5	1	648555546	WP_026247297.1
sp|P96736|CAPB_BACSU	Bacteria	unclassified	Actinobacteria	Actinomycetales	Streptomycetaceae	Streptomyces	Streptomyces sp. NRRL B-1347	1	664146201	WP_030682585.1
sp|P96736|CAPB_BACSU	Bacteria	unclassified	Actinobacteria	Actinomycetales	Streptomycetaceae	Streptomyces	Streptomyces sp. NRRL F-2664	1	664231249	WP_030763820.1
sp|P96736|CAPB_BACSU	Bacteria	unclassified	Actinobacteria	Actinomycetales	Streptomycetaceae	Streptomyces	Streptomyces sp. NRRL F-4474	1	664317289	WP_030846052.1
sp|P96736|CAPB_BACSU	Bacteria	unclassified	Actinobacteria	Actinomycetales	Streptomycetaceae	Streptomyces	Streptomyces sp. NRRL F-5140	1	740015819	WP_037865476.1
sp|P96736|CAPB_BACSU	Bacteria	unclassified	Actinobacteria	Actinomycetales	Streptomycetaceae	Streptomyces	Streptomyces sp. NRRL S-1448	2	663414797|663415367	WP_030410104.1|WP_030410672.1
sp|P96736|CAPB_BACSU	Bacteria	unclassified	Actinobacteria	Actinomycetales	Streptomycetaceae	Streptomyces	Streptomyces sp. NRRL S-1813	1	664472353	WP_030993458.1
sp|P96736|CAPB_BACSU	Bacteria	unclassified	Actinobacteria	Actinomycetales	Streptomycetaceae	Streptomyces	Streptomyces sp. NRRL S-237	1	740012665	WP_037862435.1
sp|P96736|CAPB_BACSU	Bacteria	unclassified	Actinobacteria	Actinomycetales	Streptomycetaceae	Streptomyces	Streptomyces sp. NRRL S-241	1	740010784	WP_037860570.1
sp|P96736|CAPB_BACSU	Bacteria	unclassified	Actinobacteria	Actinomycetales	Streptomycetaceae	Streptomyces	Streptomyces sp. NRRL S-31	1	740005740	WP_037855547.1
sp|P96736|CAPB_BACSU	Bacteria	unclassified	Actinobacteria	Actinomycetales	Streptomycetaceae	Streptomyces	Streptomyces sp. NRRL S-337	1	664265353	WP_030796436.1
sp|P96736|CAPB_BACSU	Bacteria	unclassified	Actinobacteria	Actinomycetales	Streptomycetaceae	Streptomyces	Streptomyces sp. NRRL S-475	1	739983315	WP_037833434.1
sp|P96736|CAPB_BACSU	Bacteria	unclassified	Actinobacteria	Actinomycetales	Streptomycetaceae	Streptomyces	Streptomyces sp. NRRL S-481	1	739984723	WP_037834842.1
sp|P96736|CAPB_BACSU	Bacteria	unclassified	Actinobacteria	Actinomycetales	Streptomycetaceae	Streptomyces	Streptomyces sp. NRRL S-646	2	664400568|664413716	WP_030926554.1|WP_030939365.1
sp|P96736|CAPB_BACSU	Bacteria	unclassified	Actinobacteria	Actinomycetales	Streptomycetaceae	Streptomyces	Streptomyces sp. NRRL S-87	1	740041474	WP_037891127.1
sp|P96736|CAPB_BACSU	Bacteria	unclassified	Actinobacteria	Actinomycetales	Streptomycetaceae	Streptomyces	Streptomyces sp. NRRL S-920	1	664248286	WP_030779804.1
sp|P96736|CAPB_BACSU	Bacteria	unclassified	Actinobacteria	Actinomycetales	Streptomycetaceae	Streptomyces	Streptomyces sp. PRh5	2	740104642|594131397	WP_037953631.1|EXU66652.1
sp|P96736|CAPB_BACSU	Bacteria	unclassified	Actinobacteria	Actinomycetales	Streptomycetaceae	Streptomyces	Streptomyces sp. URHA0041	1	697207937	WP_033173342.1
sp|P96736|CAPB_BACSU	Bacteria	unclassified	Actinobacteria	Actinomycetales	Streptomycetaceae	Streptomyces	Streptomyces sviceus	2	494622483|197714246	WP_007380427.1|EDY58280.1
sp|P96736|CAPB_BACSU	Bacteria	unclassified	Actinobacteria	Actinomycetales	Streptomycetaceae	Streptomyces	Streptomyces varsoviensis	1	740117278	WP_037966081.1
sp|P96736|CAPB_BACSU	Bacteria	unclassified	Actinobacteria	Actinomycetales	Streptomycetaceae	Streptomyces	Streptomyces violaceusniger	3	503822465|345010887|344037236	WP_014056459.1|YP_004813241.1|AEM82961.1
sp|P96736|CAPB_BACSU	Bacteria	unclassified	Actinobacteria	Actinomycetales	Streptomycetaceae	Streptomyces	Streptomyces violens	1	740111496	WP_037960431.1
sp|P96736|CAPB_BACSU	Bacteria	unclassified	Actinobacteria	Actinomycetales	Streptomycetaceae	Streptomyces	Streptomyces viridosporus	1	515246880	WP_016825005.1
sp|P96736|CAPB_BACSU	Bacteria	unclassified	Actinobacteria	Actinomycetales	Streptomycetaceae	Streptomyces	Streptomyces yerevanensis	1	703014332	WP_033329156.1
sp|P96736|CAPB_BACSU	Bacteria	unclassified	Actinobacteria	Actinomycetales	Streptosporangiaceae	Microtetraspora	Microtetraspora glauca	1	738464396	WP_036415148.1
sp|P96736|CAPB_BACSU	Bacteria	unclassified	Actinobacteria	Actinomycetales	Tsukamurellaceae	Tsukamurella	Tsukamurella paurometabola	3	296138047|502890021|296026181	YP_003645290.1|WP_013124997.1|ADG76951.1
sp|P96736|CAPB_BACSU	Bacteria	unclassified	Aminicenantes	unclassified	unclassified	Candidatus Aminicenans	Candidatus Aminicenans sakinawicola	1	519102635	WP_020258510.1
sp|P96736|CAPB_BACSU	Bacteria	unclassified	Aminicenantes	unclassified	unclassified	unclassified	Aminicenantes bacterium SCGC AAA252-G21	1	519104711	WP_020260586.1
sp|P96736|CAPB_BACSU	Bacteria	unclassified	Aminicenantes	unclassified	unclassified	unclassified	Aminicenantes bacterium SCGC AAA252-I14	1	658435449	WP_029661786.1
sp|P96736|CAPB_BACSU	Bacteria	unclassified	Aminicenantes	unclassified	unclassified	unclassified	Aminicenantes bacterium SCGC AAA252-L10	1	740483965	WP_038314901.1
sp|P96736|CAPB_BACSU	Bacteria	unclassified	Atribacteria	unclassified	unclassified	unclassified	Atribacteria bacterium JGI 0000059-I14	1	519109188	WP_020265063.1
sp|P96736|CAPB_BACSU	Bacteria	unclassified	Atribacteria	unclassified	unclassified	unclassified	Atribacteria bacterium SCGC AAA255-G05	1	658521845	WP_029716618.1
sp|P96736|CAPB_BACSU	Bacteria	unclassified	Bacteroidetes	Flavobacteriales	Flavobacteriaceae	Empedobacter	Empedobacter falsenii	1	740504339	WP_038335182.1
sp|P96736|CAPB_BACSU	Bacteria	unclassified	Cloacimonetes	unclassified	unclassified	Candidatus Cloacimonas	Candidatus Cloacimonas acidaminovorans	3	505237497|167729829|218961172	WP_015424599.1|CAO80741.1|YP_001740947.1
sp|P96736|CAPB_BACSU	Bacteria	unclassified	Cloacimonetes	unclassified	unclassified	unclassified	Cloacimonetes bacterium SCGC AAA252-P14	2	656222085|658545129	WP_029170507.1|WP_029737865.1
sp|P96736|CAPB_BACSU	Bacteria	unclassified	Cyanobacteria	Nostocales	Scytonemataceae	Scytonema	Scytonema millei	2	746955746|748143026	KIF13296.1|WP_039718229.1
sp|P96736|CAPB_BACSU	Bacteria	unclassified	Cyanobacteria	Oscillatoriales	unclassified	Moorea	Moorea producens	2	495460904|332352271	WP_008185596.1|EGJ31840.1
sp|P96736|CAPB_BACSU	Bacteria	unclassified	Cyanobacteria	Pleurocapsales	unclassified	Chroococcidiopsis	Chroococcidiopsis thermalis	3	428205045|428013164|504976115	YP_007100671.1|AFY91280.1|WP_015163217.1
sp|P96736|CAPB_BACSU	Bacteria	unclassified	Firmicutes	Bacillales	Bacillaceae	Bacillus	Bacillus altitudinis	2	635187174|728915960	KDE31078.1|KHG38808.1
sp|P96736|CAPB_BACSU	Bacteria	unclassified	Firmicutes	Bacillales	Bacillaceae	Bacillus	Bacillus amyloliquefaciens	45	315111066|451345259|597505178|631802934|407075978|530571203|296239762|542008782|566058124|429488473|341829577|544266958|384170298|371570018|530615967|384267123|530339021|568179013|387900220|384166102|387174330|589094047|154353555|154687704|328913657|328555294|530335363|380500476|384161206|375364024|556021105|556559176|679908389|449849017|429506883|308175321|307608185|503119143|505231259|452857211…	ADT79198.1|YP_007443890.1|EYB35801.1|AHZ17599.1|EKE48962.1|YP_008414418.1|ADH01688.1|ERH54681.1|AHC43872.1|AFZ92397.1|AEK90828.1|ERK84593.1|YP_005551676.1|CCF06868.1|YP_008422628.1|YP_005422830.1|CDG27502.1|YP_008951809.1|YP_006330516.1|YP_005547481.1|AFJ63791.1|AHK50799.1|ABS75634.1|YP_001422865.1|AEB65253.1|AEB25786.1|CDG31410.1|CCG51514.1|YP_005543279.1|YP_005132063.1|AGZ58133.1|YP_008728711.1…
sp|P96736|CAPB_BACSU	Bacteria	unclassified	Firmicutes	Bacillales	Bacillaceae	Bacillus	Bacillus anthracis	60	721792909|674823428|728967963|673983615|721846199|721846893|673992180|741051540|721886891|446498366|142631|582085936|721809144|721793808|728974923|721885440|576737586|721830477|721860638|582078973|721880200|673961229|728973798|582072874|721846868|721827316|673617275|721856612|721807160|721793099|674827196|721871877|721813222|721871009|167527610|167509689|229599691|164710668|47566735|190559191|170…	KGZ53877.1|KFL75982.1|KHG57158.1|AIK55031.1|KHA05835.1|KHA06492.1|AIK60791.1|AJA89817.1|KHA45695.1|WP_000576220.1|AAA22286.1|EVU01874.1|KGZ69319.1|KGZ54751.1|KHG64006.1|KHA44336.1|GAF01321.1|KGZ90311.1|KHA19953.1|EVT95188.1|KHA39203.1|AIK29642.1|KHG62970.1|EVT89227.1|KHA06468.1|KGZ87230.1|KFJ83886.1|KHA16015.1|KGZ67375.1|KGZ54061.1|KFL79738.1|KHA30998.1|KGZ73334.1|KHA30167.1|EDR90456.1|EDR85114.1…
sp|P96736|CAPB_BACSU	Bacteria	unclassified	Firmicutes	Bacillales	Bacillaceae	Bacillus	Bacillus atrophaeus	5	673981847|310870612|485130965|388474502|311070095	AIK48543.1|ADP34087.1|EOB35771.1|EIM11231.1|YP_003975018.1
sp|P96736|CAPB_BACSU	Bacteria	unclassified	Firmicutes	Bacillales	Bacillaceae	Bacillus	Bacillus aurantiacus	3	651976249|651976328|737202341	WP_026691518.1|WP_026691556.1|WP_035187560.1
sp|P96736|CAPB_BACSU	Bacteria	unclassified	Firmicutes	Bacillales	Bacillaceae	Bacillus	Bacillus cereus	22	228709634|228733846|228740805|401251052|225871581|225785506|446153423|446505912|446505913|446541213|487922751|196020996|300379406|301067993|500526631|500526632|500364736|500279788|506987213|727205508|727206066|727207712	EEL61678.1|EEL84597.1|EEL91054.1|EJR57337.1|YP_002752939.1|ACO25724.1|WP_000231278.1|WP_000583766.1|WP_000583767.1|WP_000618559.1|WP_001996217.1|EDX59726.1|ADK08308.1|YP_003787084.1|EOP91878.1|EOP91879.1|EOO81562.1|EOO04900.1|WP_016078625.1|WP_033666968.1|WP_033667526.1|WP_033669172.1
sp|P96736|CAPB_BACSU	Bacteria	unclassified	Firmicutes	Bacillales	Bacillaceae	Bacillus	Bacillus chagannorensis	1	651990287	WP_026698119.1
sp|P96736|CAPB_BACSU	Bacteria	unclassified	Firmicutes	Bacillales	Bacillaceae	Bacillus	Bacillus endophyticus	1	518223185	WP_019393393.1
sp|P96736|CAPB_BACSU	Bacteria	unclassified	Firmicutes	Bacillales	Bacillaceae	Bacillus	Bacillus firmus	3	1813463|737348693|583921267	AAB41841.1|WP_035330960.1|EWG09939.1
sp|P96736|CAPB_BACSU	Bacteria	unclassified	Firmicutes	Bacillales	Bacillaceae	Bacillus	Bacillus flexus	1	647635497	WP_025908235.1
sp|P96736|CAPB_BACSU	Bacteria	unclassified	Firmicutes	Bacillales	Bacillaceae	Bacillus	Bacillus licheniformis	19	510144432|575003841|52082129|636576971|636576965|113926960|511064582|113926953|52005340|383440913|254028682|117957971|404491011|499515108|52350021|532549939|529272985|675467046|584582957	AGN38163.1|AHG55196.1|YP_080920.1|AIA08849.1|AIA08846.1|CAJ77630.1|YP_008079900.1|CAJ77624.1|AAU25282.1|EID48688.1|ACT53270.1|ABK59323.1|YP_006715117.1|WP_011201748.1|AAU42655.1|EQM26102.1|AGS77945.1|KFM84874.1|EWH22307.1
sp|P96736|CAPB_BACSU	Bacteria	unclassified	Firmicutes	Bacillales	Bacillaceae	Bacillus	Bacillus marmarensis	2	549460514|665945709	ERN51867.1|WP_031311754.1
sp|P96736|CAPB_BACSU	Bacteria	unclassified	Firmicutes	Bacillales	Bacillaceae	Bacillus	Bacillus megaterium	17	294497765|502820730|294347702|294800798|502847035|370980823|295703139|294800887|502847113|295703228|345446005|504274119|384048314|384048414|345446105|694297414|675478847	YP_003561465.1|WP_013055706.1|ADE68031.1|ADF37864.1|WP_013082011.1|BAL43164.1|YP_003596214.1|ADF37953.1|WP_013082089.1|YP_003596303.1|AEN91022.1|WP_014461221.1|YP_005496331.1|YP_005496431.1|AEN91122.1|KGJ76092.1|KFM96581.1
sp|P96736|CAPB_BACSU	Bacteria	unclassified	Firmicutes	Bacillales	Bacillaceae	Bacillus	Bacillus methylotrophicus	1	700311124	AIU83487.1
sp|P96736|CAPB_BACSU	Bacteria	unclassified	Firmicutes	Bacillales	Bacillaceae	Bacillus	Bacillus mojavensis	1	498017961	WP_010332117.1
sp|P96736|CAPB_BACSU	Bacteria	unclassified	Firmicutes	Bacillales	Bacillaceae	Bacillus	Bacillus pseudofirmus	3	288554347|288545507|502725679	YP_003426282.1|ADC49390.1|WP_012960663.1
sp|P96736|CAPB_BACSU	Bacteria	unclassified	Firmicutes	Bacillales	Bacillaceae	Bacillus	Bacillus pumilus	7	594025065|157682768|157694010|500860078|660484095|635276103|736652915	AHL73069.1|ABV63912.1|YP_001488472.1|WP_012011489.1|KEO49014.1|KDE53850.1|WP_034660210.1
sp|P96736|CAPB_BACSU	Bacteria	unclassified	Firmicutes	Bacillales	Bacillaceae	Bacillus	Bacillus safensis	2	635184432|660805375	KDE28350.1|KEP28500.1
sp|P96736|CAPB_BACSU	Bacteria	unclassified	Firmicutes	Bacillales	Bacillaceae	Bacillus	Bacillus siamensis	1	515504478	WP_016937732.1
sp|P96736|CAPB_BACSU	Bacteria	unclassified	Firmicutes	Bacillales	Bacillaceae	Bacillus	Bacillus simplex	2	701527611|736209420	CEG34229.1|WP_034309408.1
sp|P96736|CAPB_BACSU	Bacteria	unclassified	Firmicutes	Bacillales	Bacillaceae	Bacillus	Bacillus sonorensis	2	493689263|452973583	WP_006639318.1|EME73405.1
sp|P96736|CAPB_BACSU	Bacteria	unclassified	Firmicutes	Bacillales	Bacillaceae	Bacillus	Bacillus sp.	1	724429334	CEJ79254.1
sp|P96736|CAPB_BACSU	Bacteria	unclassified	Firmicutes	Bacillales	Bacillaceae	Bacillus	Bacillus sp. 5B6	1	385150982	EIF14919.1
sp|P96736|CAPB_BACSU	Bacteria	unclassified	Firmicutes	Bacillales	Bacillaceae	Bacillus	Bacillus sp. 916	1	393807904	EJD69216.1
sp|P96736|CAPB_BACSU	Bacteria	unclassified	Firmicutes	Bacillales	Bacillaceae	Bacillus	Bacillus sp. A053	1	748279192	KIH41127.1
sp|P96736|CAPB_BACSU	Bacteria	unclassified	Firmicutes	Bacillales	Bacillaceae	Bacillus	Bacillus sp. BSC154	1	672859840	KFI02732.1
sp|P96736|CAPB_BACSU	Bacteria	unclassified	Firmicutes	Bacillales	Bacillaceae	Bacillus	Bacillus sp. BT1B_CT2	1	317389639	EFV70449.1
sp|P96736|CAPB_BACSU	Bacteria	unclassified	Firmicutes	Bacillales	Bacillaceae	Bacillus	Bacillus sp. CBD 118	2	695211858|109138599	YP_009080740.1|ABG25870.1
sp|P96736|CAPB_BACSU	Bacteria	unclassified	Firmicutes	Bacillales	Bacillaceae	Bacillus	Bacillus sp. CBD119	2	109138603|695211862	ABG25873.1|YP_009080743.1
sp|P96736|CAPB_BACSU	Bacteria	unclassified	Firmicutes	Bacillales	Bacillaceae	Bacillus	Bacillus sp. CPSM8	1	564403034	ETB70530.1
sp|P96736|CAPB_BACSU	Bacteria	unclassified	Firmicutes	Bacillales	Bacillaceae	Bacillus	Bacillus sp. DW5-4	2	660776415|736227726	KEP27649.1|WP_034318457.1
sp|P96736|CAPB_BACSU	Bacteria	unclassified	Firmicutes	Bacillales	Bacillaceae	Bacillus	Bacillus sp. EGD-AK10	1	542116145	ERI43961.1
sp|P96736|CAPB_BACSU	Bacteria	unclassified	Firmicutes	Bacillales	Bacillaceae	Bacillus	Bacillus sp. FJAT-14515	1	736189210	WP_034300382.1
sp|P96736|CAPB_BACSU	Bacteria	unclassified	Firmicutes	Bacillales	Bacillaceae	Bacillus	Bacillus sp. JS	3	386760218|504478507|384933501	YP_006233435.1|WP_014665609.1|AFI30179.1
sp|P96736|CAPB_BACSU	Bacteria	unclassified	Firmicutes	Bacillales	Bacillaceae	Bacillus	Bacillus sp. M 2-6	1	388427869	EIL85669.1
sp|P96736|CAPB_BACSU	Bacteria	unclassified	Firmicutes	Bacillales	Bacillaceae	Bacillus	Bacillus sp. MSP13	1	745781580	WP_039075305.1
sp|P96736|CAPB_BACSU	Bacteria	unclassified	Firmicutes	Bacillales	Bacillaceae	Bacillus	Bacillus sp. NSP9.1	1	651594026	WP_026588998.1
sp|P96736|CAPB_BACSU	Bacteria	unclassified	Firmicutes	Bacillales	Bacillaceae	Bacillus	Bacillus sp. Pc3	1	743683740	AJC25872.1
sp|P96736|CAPB_BACSU	Bacteria	unclassified	Firmicutes	Bacillales	Bacillaceae	Bacillus	Bacillus sp. RP1137	2	657210536|657210600	WP_029324922.1|WP_029324986.1
sp|P96736|CAPB_BACSU	Bacteria	unclassified	Firmicutes	Bacillales	Bacillaceae	Bacillus	Bacillus sp. SB49	1	651582934	WP_026578124.1
sp|P96736|CAPB_BACSU	Bacteria	unclassified	Firmicutes	Bacillales	Bacillaceae	Bacillus	Bacillus sp. SJS	2	737432833|666916649	WP_035413486.1|KEZ54733.1
sp|P96736|CAPB_BACSU	Bacteria	unclassified	Firmicutes	Bacillales	Bacillaceae	Bacillus	Bacillus sp. WP8	2	731485911|746116150	AIZ61746.1|WP_039181962.1
sp|P96736|CAPB_BACSU	Bacteria	unclassified	Firmicutes	Bacillales	Bacillaceae	Bacillus	Bacillus stratosphericus	1	460149801	EMI14157.1
sp|P96736|CAPB_BACSU	Bacteria	unclassified	Firmicutes	Bacillales	Bacillaceae	Bacillus	Bacillus subtilis	63	10119861|13591557|1894763|1894765|253993236|343129285|700304677|703583062|703586664|703575604|672873020|674558230|305676201|350267844|305414445|349600731|443348803|296152463|745817343|659923526|320019408|407962429|430756619|452117669|254763425|649017379|655532447|560130604|291486157|428281200|407966442|675435822|721331216|402777753|321313134|588502592|723800156|351472247|672772520|459391415|22518…	BAB13484.1|BAB40948.1|CAB07466.1|CAB07475.1|ACT52835.1|AEL88493.1|AIU75557.1|AIW35423.1|AIW39024.1|AIW31493.1|KFI15447.1|KFK79087.1|YP_003867873.1|YP_004879151.1|ADM39564.1|AEP88519.1|ELS62859.1|EFG93331.1|AJD38012.1|CCU60672.1|ADV94394.1|BAM55669.1|YP_007207899.1|EME08063.1|P96736.3|AIC46301.1|AIC99888.1|YP_008831745.1|BAI87232.1|YP_005562935.1|BAM59681.1|GAK80890.1|AIX09215.1|YP_006631697.1|YP_…
sp|P96736|CAPB_BACSU	Bacteria	unclassified	Firmicutes	Bacillales	Bacillaceae	Bacillus	Bacillus thuringiensis	5	695213498|169641549|446523346|489384090|228809806	YP_009082017.1|ACA61496.1|WP_000600692.1|WP_003290739.1|EEM56225.1
sp|P96736|CAPB_BACSU	Bacteria	unclassified	Firmicutes	Bacillales	Bacillaceae	Bacillus	Bacillus vallismortis	1	498014669	WP_010328825.1
sp|P96736|CAPB_BACSU	Bacteria	unclassified	Firmicutes	Bacillales	Bacillaceae	Bacillus	Bacillus xiamenensis	2	495630223|407415617	WP_008354802.1|EKF37205.1
sp|P96736|CAPB_BACSU	Bacteria	unclassified	Firmicutes	Bacillales	Bacillaceae	Halobacillus	Halobacillus dabanensis	1	635346425	CDQ20659.1
sp|P96736|CAPB_BACSU	Bacteria	unclassified	Firmicutes	Bacillales	Bacillaceae	Halobacillus	Halobacillus halophilus	6	386715350|384074906|504457186|386715526|384075082|504457361	YP_006181673.1|CCG46399.1|WP_014644288.1|YP_006181849.1|CCG46575.1|WP_014644463.1
sp|P96736|CAPB_BACSU	Bacteria	unclassified	Firmicutes	Bacillales	Bacillaceae	Halobacillus	Halobacillus karajensis	1	662982509	CDQ23871.1
sp|P96736|CAPB_BACSU	Bacteria	unclassified	Firmicutes	Bacillales	Bacillaceae	Halobacillus	Halobacillus kuroshimensis	1	654484984	WP_027954935.1
sp|P96736|CAPB_BACSU	Bacteria	unclassified	Firmicutes	Bacillales	Bacillaceae	Halobacillus	Halobacillus sp. BAB-2008	2	495912196|432189287	WP_008636775.1|ELK46407.1
sp|P96736|CAPB_BACSU	Bacteria	unclassified	Firmicutes	Bacillales	Bacillaceae	Halobacillus	Halobacillus sp. BBL2006	4	725820898|737570496|725813846|737580053	KHE72779.1|WP_035542650.1|KHE67279.1|WP_035551376.1
sp|P96736|CAPB_BACSU	Bacteria	unclassified	Firmicutes	Bacillales	Bacillaceae	Halobacillus	Halobacillus trueperi	1	635343964	CDQ27349.1
sp|P96736|CAPB_BACSU	Bacteria	unclassified	Firmicutes	Bacillales	Bacillaceae	Marinococcus	Marinococcus halotolerans	1	551054885	WP_022792184.1
sp|P96736|CAPB_BACSU	Bacteria	unclassified	Firmicutes	Bacillales	Bacillaceae	Oceanobacillus	Oceanobacillus iheyensis	3	23097656|499377024|22775879	NP_691122.1|WP_011064602.1|BAC12157.1
sp|P96736|CAPB_BACSU	Bacteria	unclassified	Firmicutes	Bacillales	Bacillaceae	Oceanobacillus	Oceanobacillus kimchii	1	516405833	WP_017795231.1
sp|P96736|CAPB_BACSU	Bacteria	unclassified	Firmicutes	Bacillales	Bacillaceae	Oceanobacillus	Oceanobacillus oncorhynchi	1	718349012	CEI82839.1
sp|P96736|CAPB_BACSU	Bacteria	unclassified	Firmicutes	Bacillales	Sporolactobacillaceae	unclassified	[Bacillus] selenitireducens	6	297141627|297583170|502936833|297143804|297585347|502938990	ADH98384.1|YP_003698950.1|WP_013171809.1|ADI00562.1|YP_003701127.1|WP_013173966.1
sp|P96736|CAPB_BACSU	Bacteria	unclassified	Firmicutes	Bacillales	Staphylococcaceae	Staphylococcus	Staphylococcus agnetis	2	670014652|739711976	KFE42134.1|WP_037565798.1
sp|P96736|CAPB_BACSU	Bacteria	unclassified	Firmicutes	Bacillales	Staphylococcaceae	Staphylococcus	Staphylococcus arlettae	1	403490626	EJY96161.1
sp|P96736|CAPB_BACSU	Bacteria	unclassified	Firmicutes	Bacillales	Staphylococcaceae	Staphylococcus	Staphylococcus aureus	1	645284678	KDP50291.1
sp|P96736|CAPB_BACSU	Bacteria	unclassified	Firmicutes	Bacillales	Staphylococcaceae	Staphylococcus	Staphylococcus capitis	5	555594132|341596526|222443994|488384629|313652506	CDI73083.1|EGS39125.1|EEE50090.1|WP_002454014.1|EFS16269.1
sp|P96736|CAPB_BACSU	Bacteria	unclassified	Firmicutes	Bacillales	Staphylococcaceae	Staphylococcus	Staphylococcus caprae	2	242350111|739687093	EES41712.1|WP_037541665.1
sp|P96736|CAPB_BACSU	Bacteria	unclassified	Firmicutes	Bacillales	Staphylococcaceae	Staphylococcus	Staphylococcus chromogenes	2	643339003|739723765	KDP11850.1|WP_037577421.1
sp|P96736|CAPB_BACSU	Bacteria	unclassified	Firmicutes	Bacillales	Staphylococcaceae	Staphylococcus	Staphylococcus epidermidis	108	374821338|653234638|394243942|57865531|394295071|383358726|394303305|341652753|394283345|721493749|394254864|394287940|645302238|394297842|57636189|374409506|394289311|579148621|558749853|394288049|498669356|329737544|694233166|394296074|645294611|610817887|558746431|610812885|653230432|374406381|394248041|341655608|374829238|394263535|691218754|394300948|394264519|374830900|329735017|498668580|3…	EHR85402.1|KEA37870.1|EJD89299.1|YP_189663.1|EJE38726.1|EID36174.1|EJE46732.1|EGS76533.1|EJE27515.1|KGY37307.1|EJD99828.1|EJE31887.1|KDP66705.1|EJE41433.1|AAW52977.1|EHQ80295.1|EJE33197.1|EUR96787.1|EST98695.1|EJE31995.1|EON81962.1|EGG73793.1|KGJ24282.1|EJE39706.1|KDP59589.1|EZI15135.1|EST93416.1|EZI10344.1|KEA33792.1|EHQ77280.1|EJD93282.1|EGS79333.1|EHR93043.1|EJE08263.1|AIR82041.1|EJE44424.1|EJ…
sp|P96736|CAPB_BACSU	Bacteria	unclassified	Firmicutes	Bacillales	Staphylococcaceae	Staphylococcus	Staphylococcus equorum	2	541903745|392511559	ERH36503.1|CCI59050.1
sp|P96736|CAPB_BACSU	Bacteria	unclassified	Firmicutes	Bacillales	Staphylococcaceae	Staphylococcus	Staphylococcus haemolyticus	9	690780622|68446256|70725532|515497549|739683827|694234661|694234479|610929217|739704635	KGF27671.1|BAE03840.1|YP_252446.1|WP_016930803.1|WP_037538559.1|KGJ25708.1|KGJ25532.1|EZI37291.1|WP_037558802.1
sp|P96736|CAPB_BACSU	Bacteria	unclassified	Firmicutes	Bacillales	Staphylococcaceae	Staphylococcus	Staphylococcus hominis	6	228270474|488380072|488385454|313656139|374825021|488418901	EEK11909.1|WP_002449457.1|WP_002454839.1|EFS19879.1|EHR88971.1|WP_002488286.1
sp|P96736|CAPB_BACSU	Bacteria	unclassified	Firmicutes	Bacillales	Staphylococcaceae	Staphylococcus	Staphylococcus hyicus	2	744780317|746618098	AJC95121.1|WP_039643870.1
sp|P96736|CAPB_BACSU	Bacteria	unclassified	Firmicutes	Bacillales	Staphylococcaceae	Staphylococcus	Staphylococcus lugdunensis	13	315495273|580828859|385783411|374841094|410876113|339893667|620700363|488409225|289179365|289549833|502755733|620696487|739688726	EFU83607.1|EVI50648.1|YP_005759584.1|EHS04574.1|EKS24025.1|CCB52898.1|KAK59758.1|WP_002478610.1|ADC86610.1|YP_003470737.1|WP_012990717.1|KAK55952.1|WP_037543293.1
sp|P96736|CAPB_BACSU	Bacteria	unclassified	Firmicutes	Bacillales	Staphylococcaceae	Staphylococcus	Staphylococcus pasteuri	3	556590879|556040632|556618048	YP_008759547.1|AGZ25335.1|WP_023374120.1
sp|P96736|CAPB_BACSU	Bacteria	unclassified	Firmicutes	Bacillales	Staphylococcaceae	Staphylococcus	Staphylococcus pettenkoferi	2	365223983|488403704	EHM65254.1|WP_002473089.1
sp|P96736|CAPB_BACSU	Bacteria	unclassified	Firmicutes	Bacillales	Staphylococcaceae	Staphylococcus	Staphylococcus saprophyticus	5	379326238|73661657|499621592|72494172|739682898	EHY93362.1|YP_300438.1|WP_011302326.1|BAE17493.1|WP_037537645.1
sp|P96736|CAPB_BACSU	Bacteria	unclassified	Firmicutes	Bacillales	Staphylococcaceae	Staphylococcus	Staphylococcus simulans	4	488410709|410878889|552748098|550799279	WP_002480094.1|EKS26754.1|WP_023014729.1|ERS94510.1
sp|P96736|CAPB_BACSU	Bacteria	unclassified	Firmicutes	Bacillales	Staphylococcaceae	Staphylococcus	Staphylococcus sp. EGD-HP3	1	537622693	ERF48165.1
sp|P96736|CAPB_BACSU	Bacteria	unclassified	Firmicutes	Bacillales	Staphylococcaceae	Staphylococcus	Staphylococcus sp. M0480	1	579932582	EUZ69229.1
sp|P96736|CAPB_BACSU	Bacteria	unclassified	Firmicutes	Bacillales	Staphylococcaceae	Staphylococcus	Staphylococcus sp. OJ82	1	402764421	EJX18507.1
sp|P96736|CAPB_BACSU	Bacteria	unclassified	Firmicutes	Bacillales	Staphylococcaceae	Staphylococcus	Staphylococcus sp. TE8	1	635705271	KDE94974.1
sp|P96736|CAPB_BACSU	Bacteria	unclassified	Firmicutes	Bacillales	Staphylococcaceae	Staphylococcus	Staphylococcus vitulinus	1	515477567	WP_016912235.1
sp|P96736|CAPB_BACSU	Bacteria	unclassified	Firmicutes	Bacillales	Staphylococcaceae	Staphylococcus	Staphylococcus warneri	8	239598577|330684590|488397576|443424788|445058731|505177584|659949307|659956062	EEQ81050.1|EGG96297.1|WP_002466961.1|AGC89691.1|YP_007384135.1|WP_015364686.1|KEK50058.1|KEK56647.1
sp|P96736|CAPB_BACSU	Bacteria	unclassified	Firmicutes	Bacillales	Staphylococcaceae	Staphylococcus	Staphylococcus xylosus	7	516333087|657167570|657290768|683403025|655524922|740893908|745774082	WP_017723744.1|AID41808.1|WP_029378217.1|CEF17806.1|AID02380.1|WP_038679156.1|WP_039069276.1
sp|P96736|CAPB_BACSU	Bacteria	unclassified	Firmicutes	Bacillales	Thermoactinomycetaceae	Laceyella	Laceyella sacchari	1	737990724	WP_035952506.1
sp|P96736|CAPB_BACSU	Bacteria	unclassified	Firmicutes	Bacillales	Thermoactinomycetaceae	Thermoactinomyces	Thermoactinomyces sp. Gus2-1	1	740148757	WP_037994204.1
sp|P96736|CAPB_BACSU	Bacteria	unclassified	Firmicutes	Bacillales	unclassified	unclassified	Geomicrobium sp. JCM 19037	3	636731900|636732804|636732805	GAK03238.1|GAK02148.1|GAK02149.1
sp|P96736|CAPB_BACSU	Bacteria	unclassified	Firmicutes	Bacillales	unclassified	unclassified	Geomicrobium sp. JCM 19038	2	636720723|636721167	GAK09809.1|GAK09320.1
sp|P96736|CAPB_BACSU	Bacteria	unclassified	Firmicutes	Bacillales	unclassified	unclassified	Geomicrobium sp. JCM 19039	2	636724430|636724844	GAK14571.1|GAK14104.1
sp|P96736|CAPB_BACSU	Bacteria	unclassified	Firmicutes	Bacillales	unclassified	unclassified	Geomicrobium sp. JCM 19055	2	636487848|636488159	GAJ99602.1|GAJ99267.1
sp|P96736|CAPB_BACSU	Bacteria	unclassified	Firmicutes	Clostridiales	Clostridiaceae	Clostridium	Clostridium bartlettii CAG:1329	4	524245895|547452432|524245648|547452622	CDA10717.1|WP_022071975.1|CDA10969.1|WP_022072165.1
sp|P96736|CAPB_BACSU	Bacteria	unclassified	Firmicutes	Clostridiales	Clostridiaceae	Clostridium	Clostridium lundense	1	653613467	WP_027623942.1
sp|P96736|CAPB_BACSU	Bacteria	unclassified	Firmicutes	Clostridiales	Clostridiaceae	Clostridium	Clostridium novyi	2	658104040|746158952	KEI16015.1|WP_039219455.1
sp|P96736|CAPB_BACSU	Bacteria	unclassified	Firmicutes	Clostridiales	Clostridiaceae	Clostridium	Clostridium sp. 7_3_54FAA	2	496654796|354821201	WP_009297289.1|EHF05593.1
sp|P96736|CAPB_BACSU	Bacteria	unclassified	Firmicutes	Clostridiales	Clostridiaceae	Clostridium	Clostridium sp. CAG:138	2	524291647|547529079	CDA51115.1|WP_022107269.1
sp|P96736|CAPB_BACSU	Bacteria	unclassified	Firmicutes	Clostridiales	Clostridiaceae	Clostridium	Clostridium tetanomorphum	2	618852870|737161245	KAJ52091.1|WP_035147872.1
sp|P96736|CAPB_BACSU	Bacteria	unclassified	Firmicutes	Clostridiales	Lachnospiraceae	Lachnoclostridium	[Clostridium] aminophilum	1	740457082	WP_038288705.1
sp|P96736|CAPB_BACSU	Bacteria	unclassified	Firmicutes	Clostridiales	Lachnospiraceae	Lachnoclostridium	[Clostridium] symbiosum	5	489596534|323401267|323501788|489605492|542975851	WP_003500977.1|EGA93617.1|EGB17672.1|WP_003509933.1|ERI73436.1
sp|P96736|CAPB_BACSU	Bacteria	unclassified	Firmicutes	Clostridiales	Oscillospiraceae	Oscillibacter	Oscillibacter valericigenes	3	503886138|348597591|350272749	WP_014120132.1|BAL01552.1|YP_004884057.1
sp|P96736|CAPB_BACSU	Bacteria	unclassified	Firmicutes	Clostridiales	Peptococcaceae	Desulfitobacterium	Desulfitobacterium hafniense	9	361857371|89336589|89897141|499781063|506423389|219666999|219537259|517016248|698319978	EHL09214.1|BAE86184.1|YP_520628.1|WP_011461797.1|WP_015943108.1|YP_002457434.1|ACL18998.1|WP_018214147.1|CDX04655.1
sp|P96736|CAPB_BACSU	Bacteria	unclassified	Firmicutes	Clostridiales	Peptococcaceae	Desulfitobacterium	Desulfitobacterium sp. PCE1	1	518687856	WP_019849549.1
sp|P96736|CAPB_BACSU	Bacteria	unclassified	Firmicutes	Clostridiales	Peptococcaceae	Desulfotomaculum	Desulfotomaculum gibsoniae	3	488455864|493569732|488776018	AGL01758.1|WP_006523000.1|YP_007945434.1
sp|P96736|CAPB_BACSU	Bacteria	unclassified	Firmicutes	Clostridiales	Peptococcaceae	Desulfotomaculum	Desulfotomaculum ruminis	3	334340605|503607985|334091959	YP_004545585.1|WP_013842061.1|AEG60299.1
sp|P96736|CAPB_BACSU	Bacteria	unclassified	Firmicutes	Clostridiales	Peptostreptococcaceae	Intestinibacter	Intestinibacter bartlettii	8	164602193|494497988|164601905|494498360|566228971|566232896|736720987|736722110	EDQ95658.1|WP_007287454.1|EDQ95370.1|WP_007287826.1|ETI92694.1|ETI95621.1|WP_034725378.1|WP_034726499.1
sp|P96736|CAPB_BACSU	Bacteria	unclassified	Firmicutes	Clostridiales	Peptostreptococcaceae	Terrisporobacter	Terrisporobacter glycolicus	1	702957948	WP_033316533.1
sp|P96736|CAPB_BACSU	Bacteria	unclassified	Firmicutes	Clostridiales	Peptostreptococcaceae	Terrisporobacter	Terrisporobacter sp. 08-306576	1	746723293	WP_039680671.1
sp|P96736|CAPB_BACSU	Bacteria	unclassified	Firmicutes	Clostridiales	Ruminococcaceae	Anaerotruncus	Anaerotruncus sp. G3(2012)	2	511075061|507802172	WP_016316560.1|EOS59604.1
sp|P96736|CAPB_BACSU	Bacteria	unclassified	Firmicutes	Clostridiales	Ruminococcaceae	Ruminiclostridium	[Clostridium] papyrosolvens	2	325988387|490755138	EGD49212.1|WP_004617441.1
sp|P96736|CAPB_BACSU	Bacteria	unclassified	Firmicutes	Clostridiales	unclassified	unclassified	butyrate-producing bacterium SS3/4	3	479194601|291562846|505366816	YP_007824139.1|CBL41662.1|WP_015553918.1
sp|P96736|CAPB_BACSU	Bacteria	unclassified	Firmicutes	Clostridiales	unclassified	unclassified	Clostridiales bacterium VE202-16	1	736541979	WP_034556175.1
sp|P96736|CAPB_BACSU	Bacteria	unclassified	Firmicutes	Halanaerobiales	Halanaerobiaceae	Halanaerobium	Halanaerobium praevalens	3	309388743|385799379|504365554	ADO76623.1|YP_005835783.1|WP_014552656.1
sp|P96736|CAPB_BACSU	Bacteria	unclassified	Firmicutes	Halanaerobiales	Halanaerobiaceae	Halanaerobium	Halanaerobium saccharolyticum	2	460789870|491629377	CCU77547.1|WP_005486916.1
sp|P96736|CAPB_BACSU	Bacteria	unclassified	Firmicutes	Lactobacillales	Carnobacteriaceae	Alloiococcus	Alloiococcus otitis	2	489874334|425730798	WP_003777851.1|EKU93630.1
sp|P96736|CAPB_BACSU	Bacteria	unclassified	Firmicutes	Lactobacillales	Lactobacillaceae	Lactobacillus	Lactobacillus pobuzihii	1	516478717	WP_017867161.1
sp|P96736|CAPB_BACSU	Bacteria	unclassified	Fusobacteria	Fusobacteriales	Fusobacteriaceae	Cetobacterium	Cetobacterium somerae	2	553305021|551698088	WP_023050539.1|ERT69032.1
sp|P96736|CAPB_BACSU	Bacteria	unclassified	Fusobacteria	Fusobacteriales	Fusobacteriaceae	Fusobacterium	Fusobacterium nucleatum	5	492614360|551111543|19714506|296154029|19704272	WP_005903746.1|ERT42504.1|AAL95133.1|EFG94836.1|NP_603834.1
sp|P96736|CAPB_BACSU	Bacteria	unclassified	Fusobacteria	Fusobacteriales	Fusobacteriaceae	Fusobacterium	Fusobacterium ulcerans	4	313689042|492824225|511541937|511337093	EFS25877.1|WP_005978180.1|WP_016361813.1|EPC09093.1
sp|P96736|CAPB_BACSU	Bacteria	unclassified	Fusobacteria	Fusobacteriales	Fusobacteriaceae	Fusobacterium	Fusobacterium varium	2	492746580|251836456	WP_005946738.1|EES64993.1
sp|P96736|CAPB_BACSU	Bacteria	unclassified	Planctomycetes	Planctomycetales	Planctomycetaceae	Rhodopirellula	Rhodopirellula baltica	9	327537696|408498241|436435674|499430746|32471234|32396936|739336907|739368915|739388682	EGF24405.1|EKK02740.1|ELP29503.1|WP_011118210.1|NP_864227.1|CAD71904.1|WP_037199244.1|WP_037229935.1|WP_037249256.1
sp|P96736|CAPB_BACSU	Bacteria	unclassified	Planctomycetes	Planctomycetales	Planctomycetaceae	Rhodopirellula	Rhodopirellula europaea	4	460272380|448885238|495933857|739391017	EMI26456.1|EMB15694.1|WP_008658436.1|WP_037251590.1
sp|P96736|CAPB_BACSU	Bacteria	unclassified	Planctomycetes	Planctomycetales	Planctomycetaceae	Rhodopirellula	Rhodopirellula maiorica	4	460162477|495980368|495980843|460162219	EMI17058.1|WP_008704947.1|WP_008705422.1|EMI16882.1
sp|P96736|CAPB_BACSU	Bacteria	unclassified	Planctomycetes	Planctomycetales	Planctomycetaceae	Rhodopirellula	Rhodopirellula sallentina	2	495949076|460935161	WP_008673655.1|EMI58260.1
sp|P96736|CAPB_BACSU	Bacteria	unclassified	Planctomycetes	Planctomycetales	Planctomycetaceae	Rhodopirellula	Rhodopirellula sp. SWK7	2	496395686|460843063	WP_009104676.1|EMI40691.1
sp|P96736|CAPB_BACSU	Bacteria	unclassified	Proteobacteria	Alteromonadales	Alteromonadaceae	Marinobacter	Marinobacter similis	1	582026995	AHI30331.1
sp|P96736|CAPB_BACSU	Bacteria	unclassified	Proteobacteria	Alteromonadales	Idiomarinaceae	Idiomarina	Idiomarina baltica	2	85694591|494012079	EAQ32531.1|WP_006954479.1
sp|P96736|CAPB_BACSU	Bacteria	unclassified	Proteobacteria	Alteromonadales	Idiomarinaceae	Idiomarina	Idiomarina loihiensis	5	56461500|56180510|507386830|499554843|507120895	YP_156781.1|AAV83232.1|YP_008035909.1|WP_011235626.1|AGM37275.1
sp|P96736|CAPB_BACSU	Bacteria	unclassified	Proteobacteria	Alteromonadales	Idiomarinaceae	Idiomarina	Idiomarina sp. 28-8	1	736821161	WP_034822798.1
sp|P96736|CAPB_BACSU	Bacteria	unclassified	Proteobacteria	Alteromonadales	Idiomarinaceae	Idiomarina	Idiomarina xiamenensis	2	495763594|407214597	WP_008488173.1|EKE84441.1
sp|P96736|CAPB_BACSU	Bacteria	unclassified	Proteobacteria	Alteromonadales	Pseudoalteromonadaceae	Pseudoalteromonas	Pseudoalteromonas citrea	2	540254554|498047409	ERG17324.1|WP_010361565.1
sp|P96736|CAPB_BACSU	Bacteria	unclassified	Proteobacteria	Alteromonadales	Pseudoalteromonadaceae	Pseudoalteromonas	Pseudoalteromonas elyakovii	2	743332219|746452492	KID38612.1|WP_039492159.1
sp|P96736|CAPB_BACSU	Bacteria	unclassified	Proteobacteria	Alteromonadales	Pseudoalteromonadaceae	Pseudoalteromonas	Pseudoalteromonas flavipulchra	1	498293689	WP_010607845.1
sp|P96736|CAPB_BACSU	Bacteria	unclassified	Proteobacteria	Alteromonadales	Pseudoalteromonadaceae	Pseudoalteromonas	Pseudoalteromonas haloplanktis	1	656270427	WP_029216146.1
sp|P96736|CAPB_BACSU	Bacteria	unclassified	Proteobacteria	Alteromonadales	Pseudoalteromonadaceae	Pseudoalteromonas	Pseudoalteromonas lipolytica	2	739096184|584422185	WP_036966990.1|EWH07766.1
sp|P96736|CAPB_BACSU	Bacteria	unclassified	Proteobacteria	Alteromonadales	Pseudoalteromonadaceae	Pseudoalteromonas	Pseudoalteromonas luteoviolacea	6	491633293|441749963|556909066|557377085|743395308|746583392	WP_005490828.1|CCQ09376.1|ESP94917.1|WP_023397643.1|KID54653.1|WP_039611553.1
sp|P96736|CAPB_BACSU	Bacteria	unclassified	Proteobacteria	Alteromonadales	Pseudoalteromonadaceae	Pseudoalteromonas	Pseudoalteromonas piscicida	2	498056594|540279074	WP_010370750.1|ERG37122.1
sp|P96736|CAPB_BACSU	Bacteria	unclassified	Proteobacteria	Alteromonadales	Pseudoalteromonadaceae	Pseudoalteromonas	Pseudoalteromonas rubra	2	498070930|540284709	WP_010385086.1|ERG43450.1
sp|P96736|CAPB_BACSU	Bacteria	unclassified	Proteobacteria	Alteromonadales	Pseudoalteromonadaceae	Pseudoalteromonas	Pseudoalteromonas sp. NJ631	1	515785368	WP_017217809.1
sp|P96736|CAPB_BACSU	Bacteria	unclassified	Proteobacteria	Desulfobacterales	Desulfobacteraceae	Desulfobacula	Desulfobacula toluolica	3	504772363|405108788|408421575	WP_014959465.1|CCK82285.1|YP_006762989.1
sp|P96736|CAPB_BACSU	Bacteria	unclassified	Proteobacteria	Methylococcales	Methylococcaceae	Methylovulum	Methylovulum miyakonense	1	518706415	WP_019867512.1
sp|P96736|CAPB_BACSU	Bacteria	unclassified	Proteobacteria	Myxococcales	Kofleriaceae	Haliangium	Haliangium ochraceum	3	262193360|502587583|262076707	YP_003264569.1|WP_012825303.1|ACY12676.1
sp|P96736|CAPB_BACSU	Bacteria	unclassified	Proteobacteria	Myxococcales	Myxococcaceae	Corallococcus	Corallococcus coralloides	3	383458268|504211990|380732255	YP_005372257.1|WP_014399092.1|AFE08257.1
sp|P96736|CAPB_BACSU	Bacteria	unclassified	Proteobacteria	Myxococcales	Nannocystaceae	Plesiocystis	Plesiocystis pacifica	2	494032663|149816556	WP_006974799.1|EDM76052.1
sp|P96736|CAPB_BACSU	Bacteria	unclassified	Proteobacteria	Myxococcales	Polyangiaceae	Chondromyces	Chondromyces apiculatus	1	599568877	EYF06871.1
sp|P96736|CAPB_BACSU	Bacteria	unclassified	Proteobacteria	Myxococcales	Polyangiaceae	Sorangium	Sorangium cellulosum	6	162455729|161166311|501197037|522827850|521007712|521467569	YP_001618096.1|CAN97616.1|WP_012240055.1|WP_020740507.1|AGP40715.1|YP_008155005.1
sp|P96736|CAPB_BACSU	Bacteria	unclassified	Proteobacteria	Myxococcales	unclassified	Enhygromyxa	Enhygromyxa salina	1	747215282	KIG14861.1
sp|P96736|CAPB_BACSU	Bacteria	unclassified	Proteobacteria	Thiotrichales	Francisellaceae	Francisella	Francisella guangzhouensis	2	743690135|746056531	AJC49301.1|WP_039125235.1
sp|P96736|CAPB_BACSU	Bacteria	unclassified	Proteobacteria	Thiotrichales	Francisellaceae	Francisella	Francisella noatunensis	5	387887182|564748746|565642602|386871998|504528430	YP_006317481.1|AHB98586.1|YP_008893426.1|AFJ44005.1|WP_014715532.1
sp|P96736|CAPB_BACSU	Bacteria	unclassified	Proteobacteria	Thiotrichales	Francisellaceae	Francisella	Francisella philomiragia	7	254842838|167597713|167627712|501237804|673475988|737754094|737769762	EET21252.1|ABZ87711.1|YP_001678212.1|WP_012280822.1|KFJ42523.1|WP_035722684.1|WP_035737789.1
sp|P96736|CAPB_BACSU	Bacteria	unclassified	Proteobacteria	Thiotrichales	Francisellaceae	Francisella	Francisella sp. FSC1006	1	695167632	AIT08955.1
sp|P96736|CAPB_BACSU	Bacteria	unclassified	Proteobacteria	Thiotrichales	Francisellaceae	Francisella	Francisella sp. TX077308	3	503688810|336446745|337755140	WP_013922886.1|AEI36051.1|YP_004647651.1
sp|P96736|CAPB_BACSU	Bacteria	unclassified	Proteobacteria	Thiotrichales	Francisellaceae	Francisella	Francisella sp. W12-1067	2	658161107|737750103	KEI35993.1|WP_035718736.1
sp|P96736|CAPB_BACSU	Bacteria	unclassified	Proteobacteria	Thiotrichales	Francisellaceae	Francisella	Francisella tularensis	77	673500261|151570874|151572320|208744309|409093017|460987329|417435250|409087886|409091710|409087699|423051082|115130016|421951804|407294190|157122522|489106827|134253826|164551740|115315117|422939039|169656672|673473943|611139194|151568650|379717161|377827214|611149868|673507137|611146127|379725765|673478804|482588527|110320720|377828838|254840724|482587076|56707916|482591052|409088158|611141205|…	KFJ66625.1|EDN36528.1|EDN37974.1|EDZ90609.1|EKM92977.1|EMI59813.1|EKT90167.1|EKM87973.1|EKM91701.1|EKM87788.1|YP_007009516.1|ABI83203.1|AFX71053.1|AFT93096.1|EDO66657.1|WP_003016688.1|EBA52920.1|ABU61979.2|YP_763840.1|YP_007012186.1|YP_001428935.2|KFJ40498.1|EZK38207.1|EDN34304.1|YP_005305497.1|AFB80462.1|EZK48794.1|KFJ71419.1|EZK45090.1|YP_005317951.1|KFJ45309.1|EOA44665.1|CAL08821.1|AFB78917.1|…
sp|P96736|CAPB_BACSU	Bacteria	unclassified	Proteobacteria	Thiotrichales	Thiotrichaceae	Thiomargarita	Candidatus Thiomargarita nelsonii	2	723285227|723290650	KHD06167.1|KHD10265.1
sp|P96736|CAPB_BACSU	Bacteria	unclassified	Proteobacteria	unclassified	Competibacteraceae	Candidatus Competibacter	Candidatus Competibacter denitrificans	1	590104051	CDI02576.1
sp|P96736|CAPB_BACSU	Bacteria	unclassified	Proteobacteria	unclassified	unclassified	unclassified	delta proteobacterium PSCGC 5296	1	654515043	WP_027984017.1
sp|P96736|CAPB_BACSU	Bacteria	unclassified	Spirochaetes	Spirochaetales	Leptospiraceae	Leptospira	Leptospira alexanderi	2	537806104|529325754	WP_020984341.1|EQA62403.1
sp|P96736|CAPB_BACSU	Bacteria	unclassified	Spirochaetes	Spirochaetales	Leptospiraceae	Leptospira	Leptospira alstonii	3	529338298|463328024|523637955	EQA82193.1|EMJ93321.1|WP_020774235.1
sp|P96736|CAPB_BACSU	Bacteria	unclassified	Spirochaetes	Spirochaetales	Leptospiraceae	Leptospira	Leptospira biflexa	5	501355953|183219912|189910036|167774712|167778334	WP_012387519.1|YP_001837908.1|YP_001961591.1|ABZ93013.1|ABZ96632.1
sp|P96736|CAPB_BACSU	Bacteria	unclassified	Spirochaetes	Spirochaetales	Leptospiraceae	Leptospira	Leptospira broomii	2	498255864|529315436	WP_010570020.1|EQA43354.1
sp|P96736|CAPB_BACSU	Bacteria	unclassified	Spirochaetes	Spirochaetales	Leptospiraceae	Leptospira	Leptospira fainei	2	514182053|514356946	EPG75574.1|WP_016548659.1
sp|P96736|CAPB_BACSU	Bacteria	unclassified	Spirochaetes	Spirochaetales	Leptospiraceae	Leptospira	Leptospira inadai	2	537832748|529313828	WP_020988339.1|EQA37558.1
sp|P96736|CAPB_BACSU	Bacteria	unclassified	Spirochaetes	Spirochaetales	Leptospiraceae	Leptospira	Leptospira interrogans	104	605706499|445929731|445929746|464228688|410791493|464302510|445929747|464224192|410437020|410022649|445929748|445929750|410754014|24215247|410368020|410433572|456825080|353458332|464258663|410347935|410770796|464362457|464164566|45657303|464337315|45600541|464453960|409953261|445929751|24196335|400357987|476493151|386074543|410760955|464188343|464264673|445929752|464284418|464287748|409961713|445…	EYU64476.1|WP_000007586.1|WP_000007601.1|EMN38502.1|EKR85167.1|EMN94547.1|WP_000007602.1|EMN35615.1|EKP86124.1|EKO89424.1|WP_000007603.1|WP_000007605.1|EKR15671.1|NP_712728.1|EKP23400.1|EKP77914.1|EMF73476.1|AER02877.1|EMN61487.1|EKO98786.1|EKR46009.1|EMO38061.1|EMM91948.1|YP_001389.1|EMO19621.1|AAS70026.1|EMO96362.1|EKO07762.1|WP_000007606.1|AAN49746.1|EJP14106.1|EMY53479.1|YP_005988860.1|EKR271…
sp|P96736|CAPB_BACSU	Bacteria	unclassified	Spirochaetes	Spirochaetales	Leptospiraceae	Leptospira	Leptospira kirschneri	24	464409226|464409254|490890567|704445763|410750037|464182746|463319434|463341617|410737451|464210139|463354049|464417644|410357975|400322926|409999551|410006586|409957171|490903264|490906093|464400890|514400451|514167834|523626028|463358789	EMO74585.1|EMO74613.1|WP_004752520.1|KGR66939.1|EKR07020.1|EMN03899.1|EMJ85318.1|EMK05770.1|EKQ82192.1|EMN24889.1|EMK16998.1|EMO81567.1|EKP05180.1|EJO70782.1|EKO50242.1|EKO60337.1|EKO16086.1|WP_004765186.1|WP_004768015.1|EMO68439.1|WP_016560775.1|EPG49558.1|WP_020764150.1|EMK21176.1
sp|P96736|CAPB_BACSU	Bacteria	unclassified	Spirochaetes	Spirochaetales	Leptospiraceae	Leptospira	Leptospira kmetyi	2	529321183|537817783	EQA53326.1|WP_020986126.1
sp|P96736|CAPB_BACSU	Bacteria	unclassified	Spirochaetes	Spirochaetales	Leptospiraceae	Leptospira	Leptospira licerasiae	3	495866997|404276223|384114046	WP_008591576.1|EJZ43537.1|EIE00310.1
sp|P96736|CAPB_BACSU	Bacteria	unclassified	Spirochaetes	Spirochaetales	Leptospiraceae	Leptospira	Leptospira meyeri	4	408463807|490924597|523640741|463323503	EKJ87532.1|WP_004786464.1|WP_020776935.1|EMJ89225.1
sp|P96736|CAPB_BACSU	Bacteria	unclassified	Spirochaetes	Spirochaetales	Leptospiraceae	Leptospira	Leptospira noguchii	17	410784235|490557784|490568058|464176256|512767565|490571616|464367746|464433012|490579556|461486612|490584030|474497052|490588101|474498475|490590778|529329614|537756740	EKR73223.1|WP_004422854.1|WP_004433078.1|EMM98941.1|EPE83682.1|WP_004436636.1|EMO41994.1|EMO90202.1|WP_004444576.1|EMI71423.1|WP_004449050.1|EMS84927.1|WP_004453121.1|EMS86252.1|WP_004455798.1|EQA70737.1|WP_020980945.1
sp|P96736|CAPB_BACSU	Bacteria	unclassified	Spirochaetes	Spirochaetales	Leptospiraceae	Leptospira	Leptospira santarosai	2	463343123|523628460	EMK07124.1|WP_020766022.1
sp|P96736|CAPB_BACSU	Bacteria	unclassified	Spirochaetes	Spirochaetales	Leptospiraceae	Leptospira	Leptospira sp. B5-022	2	523631029|463337300	WP_020768327.1|EMK01918.1
sp|P96736|CAPB_BACSU	Bacteria	unclassified	Spirochaetes	Spirochaetales	Leptospiraceae	Leptospira	Leptospira terpstrae	2	476499205|489061673	EMY63374.1|WP_002971704.1
sp|P96736|CAPB_BACSU	Bacteria	unclassified	Spirochaetes	Spirochaetales	Leptospiraceae	Leptospira	Leptospira vanthielii	2	476499695|489081084	EMY68054.1|WP_002991018.1
sp|P96736|CAPB_BACSU	Bacteria	unclassified	Spirochaetes	Spirochaetales	Leptospiraceae	Leptospira	Leptospira weilii	2	489083812|476507531	WP_002993726.1|EMY79687.1
sp|P96736|CAPB_BACSU	Bacteria	unclassified	Spirochaetes	Spirochaetales	Leptospiraceae	Leptospira	Leptospira wolbachii	2	501483698|505589830	EOQ97041.1|WP_015682359.1
sp|P96736|CAPB_BACSU	Bacteria	unclassified	Spirochaetes	Spirochaetales	Leptospiraceae	Leptospira	Leptospira wolffii	2	514352599|514176921	WP_016544332.1|EPG66624.1
sp|P96736|CAPB_BACSU	Bacteria	unclassified	Spirochaetes	Spirochaetales	Leptospiraceae	Leptospira	Leptospira yanagawae	2	505584911|501480459	WP_015677487.1|EOQ89921.1
sp|P96736|CAPB_BACSU	Bacteria	unclassified	Spirochaetes	Spirochaetales	Spirochaetaceae	Treponema	Treponema phagedenis	3	488787664|320145398|639867648	WP_002700071.1|EFW37089.1|WP_024752499.1
sp|P96736|CAPB_BACSU	Bacteria	unclassified	Spirochaetes	Spirochaetales	Spirochaetaceae	Treponema	Treponema vincentii	4	257445099|493199114|513859899|513541841	EEV20174.1|WP_006188968.1|WP_016519591.1|EPF45784.1
sp|P96736|CAPB_BACSU	Bacteria	unclassified	Synergistetes	Synergistales	Synergistaceae	Aminobacterium	Aminobacterium colombiense	3	294101233|502812657|293616213	YP_003553091.1|WP_013047633.1|ADE56367.1
sp|P96736|CAPB_BACSU	Bacteria	unclassified	Synergistetes	Synergistales	Synergistaceae	Aminobacterium	Aminobacterium mobile	1	736247548	WP_034327099.1
sp|P96736|CAPB_BACSU	Bacteria	unclassified	Synergistetes	Synergistales	Synergistaceae	Aminomonas	Aminomonas paucivorans	2	310784396|493345251	EFQ24794.1|WP_006302042.1
sp|P96736|CAPB_BACSU	Bacteria	unclassified	Synergistetes	Synergistales	Synergistaceae	Anaerobaculum	Anaerobaculum hydrogeniformans	2	496493479|289502567	WP_009202029.1|EFD23731.1
sp|P96736|CAPB_BACSU	Bacteria	unclassified	Synergistetes	Synergistales	Synergistaceae	Anaerobaculum	Anaerobaculum mobile	3	504620116|390620844|392407708	WP_014807218.1|AFM21991.1|YP_006444316.1
sp|P96736|CAPB_BACSU	Bacteria	unclassified	Synergistetes	Synergistales	Synergistaceae	Dethiosulfovibrio	Dethiosulfovibrio peptidovorans	2	491898345|288569094	WP_005659520.1|EFC90651.1
sp|P96736|CAPB_BACSU	Bacteria	unclassified	Synergistetes	Synergistales	Synergistaceae	Jonquetella	Jonquetella anthropi	3	363985985|260630599|495795740	EHM12815.1|EEX48793.1|WP_008520319.1
sp|P96736|CAPB_BACSU	Bacteria	unclassified	Synergistetes	Synergistales	Synergistaceae	Jonquetella	Jonquetella sp. BV3C21	2	545669636|544366038	WP_021775904.1|ERL24073.1
sp|P96736|CAPB_BACSU	Bacteria	unclassified	Synergistetes	Synergistales	Synergistaceae	Pyramidobacter	Pyramidobacter piscolens	2	282586488|496454978	EFB91747.1|WP_009163823.1
sp|P96736|CAPB_BACSU	Bacteria	unclassified	Synergistetes	Synergistales	Synergistaceae	Synergistes	Synergistes sp. 3_1_syn1	2	495985857|363615788	WP_008710436.1|EHL67245.1
sp|P96736|CAPB_BACSU	Bacteria	unclassified	Synergistetes	Synergistales	Synergistaceae	Thermanaerovibrio	Thermanaerovibrio velox	2	363984700|493632527	EHM10907.1|WP_006584401.1
sp|P96736|CAPB_BACSU	Bacteria	unclassified	Synergistetes	Synergistales	Synergistaceae	Thermovirga	Thermovirga lienii	3	503929899|355398056|357420590	WP_014163893.1|AER67485.1|YP_004933582.1
sp|P96736|CAPB_BACSU	Bacteria	unclassified	Thermotogae	Thermotogales	Thermotogaceae	Mesotoga	Mesotoga infera	1	478783418	CCU83977.1
sp|P96736|CAPB_BACSU	Bacteria	unclassified	Thermotogae	Thermotogales	Thermotogaceae	Mesotoga	Mesotoga prima	2	389845421|387860167	YP_006347501.1|AFK08258.1
sp|P96736|CAPB_BACSU	Bacteria	unclassified	Thermotogae	Thermotogales	Thermotogaceae	Thermotoga	Thermotoga lettingae	3	157314632|157364028|500835198	ABV33731.1|YP_001470795.1|WP_012003212.1
sp|P96736|CAPB_BACSU	Bacteria	unclassified	unclassified	unclassified	unclassified	unclassified	bacterium UASB270	1	672399867	GAK60023.1
sp|P96736|CAPB_BACSU	Bacteria	unclassified	unclassified	unclassified	unclassified	unclassified	uncultured bacterium	2	406909844|406971457	EKD50012.1|EKD95537.1
sp|P96736|CAPB_BACSU	Eukaryota	Fungi	Ascomycota	Glomerellales	Glomerellaceae	Colletotrichum	Colletotrichum gloeosporioides	1	530468999	EQB50246.1

## Sheet: Table of PghP & PgsB
Taxonomy						Species with (w)			PghP-like ORF GI	Gene position in genomic DNA	Genomic DNA GI	Genomic DNA lenght (bp)	Prophages identified by PHAST	pghP localization in prophage elements
Superkingdom	Phylum	Order	Family	Genus	Species	PghP	PghP&PgsB	PgsB
Archaea
	Euryarchaeota
		Halobacteriales
			Halobacteriaceae
				Haloarcula
					Haloarcula argentinensis			w
					Haloarcula californiae			w
					Haloarcula hispanica			w
				Haloferax
					Haloferax alexandrinus			w
					Haloferax gibbonsii			w
					Haloferax lucentense			w
					Haloferax prahovense			w
					Haloferax sp. ATCC BAA-645			w
					Haloferax sp. BAB2207			w
					Haloferax volcanii			w
				Halogranum
					Halogranum salarium	w	w	w
				Haloquadratum
					Haloquadratum sp. J07HQX50			w
					Haloquadratum walsbyi			w
				Halorubrum
					Halorubrum aidingense			w
					Halorubrum lacusprofundi			w
					Halorubrum litoreum			w
					Halorubrum saccharovorum			w
					Halorubrum sp. T3			w
				Halostagnicola
					Halostagnicola larsenii	w	w	w
					Halostagnicola sp. A56			w
				Natrialba
					Natrialba aegyptia	w	w	w
					Natrialba asiatica			w
					Natrialba taiwanensis	w	w	w
				Natronorubrum
					Natronorubrum bangense	w	w	w
			unclassified
				unclassified
					halophilic archaeon J07HX64			w
		Methanosarcinales
			Methanosarcinaceae
				Methanococcoides
					Methanococcoides methylutens			w
	Korarchaeota
		unclassified
			unclassified
				Candidatus Korarchaeum
					Candidatus Korarchaeum cryptofilum			w
Total # for Archaea						5	5	27
Bacteria
	Actinobacteria
		Acidimicrobiales
			Acidimicrobiaceae
				Ilumatobacter
					Ilumatobacter coccineus			w
		Actinomycetales
			Corynebacteriaceae
				Corynebacterium
					Corynebacterium auriscanis			w
					Corynebacterium bovis			w
					Corynebacterium glycinophilum			w
					Corynebacterium kroppenstedtii			w
					Corynebacterium lipophiloflavum			w
					Corynebacterium massiliense			w
					Corynebacterium mastitidis			w
					Corynebacterium nuruki			w
					Corynebacterium resistens			w
					Corynebacterium sputi			w
					Corynebacterium ureicelerivorans			w
			Intrasporangiaceae
				Arsenicicoccus
					Arsenicicoccus bolidensis			w
				Intrasporangium
					Intrasporangium oryzae			w
			Micromonosporaceae
				Actinoplanes
					Actinoplanes friuliensis	w			556036959	6480804..6481478	556031042	9376071	0
					Actinoplanes sp. SE50/110			w
				Dactylosporangium
					Dactylosporangium aurantiacum	w
				Micromonospora
					Micromonospora chokoriensis			w
				Salinispora
					Salinispora pacifica			w
				Verrucosispora
					Verrucosispora maris			w
					Verrucosispora sp. MS100047			w
			Mycobacteriaceae
				Mycobacterium
					Mycobacterium africanum	w
					Mycobacterium bovis	w			356593001	1030267..1031331	356592064	4350386	0
					Mycobacterium canettii	w
					Mycobacterium marinum	w			641307537	5292931..5293992	641303152	6285173	1	no
					Mycobacterium orygis	w
					Mycobacterium tuberculosis	w			624265910	350081..351088	625366398	3744604	4	no
			Nocardiaceae
				Rhodococcus
					Rhodococcus rhodnii			w
					Rhodococcus sp. R04			w
			Nocardiopsaceae
				Nocardiopsis
					Nocardiopsis xinjiangensis	w			703120028	74685..75197	484022708	242725	0
			Pseudonocardiaceae
				Actinokineospora
					Actinokineospora inagensis			w
					Actinokineospora sp. EG49			w
				Amycolatopsis
					Amycolatopsis balhimycina			w
					Amycolatopsis decaplanina			w
					Amycolatopsis halophila			w
					Amycolatopsis japonica			w
					Amycolatopsis orientalis			w
					Amycolatopsis sp. MJM2582			w
					Amycolatopsis vancoresmycina			w
				Kibdelosporangium
					Kibdelosporangium aridum			w
					Kibdelosporangium sp. MJ126-NF4			w
				Kutzneria
					Kutzneria albida			w
					Kutzneria sp. 744			w
				Lechevalieria
					Lechevalieria aerocolonigenes	w	w	w
				Lentzea
					Lentzea albidocapillata	w			663698416	244864..245577	663698580	408159	0
				Prauserella
					Prauserella rugosa	w			738993371	350505..351047	663754812	536092	0
					Prauserella sp. Am3	w
				Saccharopolyspora
					Saccharopolyspora erythraea	w			531067936	20277..20975	531067913	29174	0
				Saccharothrix
					Saccharothrix espanaensis			w
			Streptomycetaceae
				Streptacidiphilus
					Streptacidiphilus oryzae	w	w	w
					Streptacidiphilus rugosus			w
				Streptomyces
					Streptomyces acidiscabies			w
					Streptomyces afghaniensis			w
					Streptomyces alboviridis	w			695843341	76660..77499	695843472	208677	0
					Streptomyces albus			w
					Streptomyces anulatus			w
					Streptomyces aurantiacus			w
					Streptomyces auratus			w
					Streptomyces aureocirculatus	w	w	w
					Streptomyces aureofaciens	w			703097128	164652..165386	703097260	238990	0
					Streptomyces aureus			w
					Streptomyces baarnensis			w
					Streptomyces bingchenggensis			w
					Streptomyces canus			w
					Streptomyces cellulosae			w
					Streptomyces chartreusis			w
					Streptomyces clavuligerus			w
					Streptomyces collinus			w
					Streptomyces cyaneofuscatus	w
					Streptomyces decoyicus			w
					Streptomyces durhamensis			w
					Streptomyces exfoliatus	w	w	w
					Streptomyces filamentosus			w
					Streptomyces flavidovirens			w
					Streptomyces flavochromogenes	w			663324214	73826..74740	663324252	98797	0
					Streptomyces flavotricini			w
					Streptomyces floridae	w
					Streptomyces fulvissimus	w
					Streptomyces ghanaensis			w
					Streptomyces globisporus	w	w	w
					Streptomyces griseoluteus	w	w	w
					Streptomyces griseus	w			326660363	6781322..6782182	326654578	8545929	3	no
					Streptomyces hygroscopicus			w
					Streptomyces iranensis			w
					Streptomyces lavendulae			w
					Streptomyces lydicus			w
					Streptomyces mediolani			w
					Streptomyces mirabilis			w
					Streptomyces monomycini	w
					Streptomyces natalensis			w
					Streptomyces niveus			w
					Streptomyces peruviensis			w
					Streptomyces purpeofuscus	w			739929993	12612..13427	663398946	210354	0
					Streptomyces purpureus	w
					Streptomyces rapamycinicus			w
					Streptomyces rimosus	w
					Streptomyces roseochromogenus	w	w	w
					Streptomyces roseoverticillatus			w
					Streptomyces sclerotialus	w
					Streptomyces scopuliridis			w
					Streptomyces somaliensis	w			657837681	12491..13339	408543552	25581	0
					Streptomyces sp. 142MFCol3.1			w
					Streptomyces sp. Amel2xE9	w
					Streptomyces sp. AW19M42	w
					Streptomyces sp. CcalMP-8W	w
					Streptomyces sp. CNH287			w
					Streptomyces sp. CNR698	w	w	w
					Streptomyces sp. CNS615	w
					Streptomyces sp. CNS654	w	w	w
					Streptomyces sp. CNT302	w	w	w
					Streptomyces sp. CNT372			w
					Streptomyces sp. e14	w
					Streptomyces sp. FxanaC1			w
					Streptomyces sp. HCCB10043			w
					Streptomyces sp. JS01	w
					Streptomyces sp. Mg1			w
					Streptomyces sp. MspMP-M5			w
					Streptomyces sp. NRRL B-1347			w
					Streptomyces sp. NRRL B-1381	w
					Streptomyces sp. NRRL B-5680	w
					Streptomyces sp. NRRL F-2664			w
					Streptomyces sp. NRRL F-4474			w
					Streptomyces sp. NRRL F-5135	w
					Streptomyces sp. NRRL F-5140			w
					Streptomyces sp. NRRL F-5727	w
					Streptomyces sp. NRRL F-6131	w			739999849	6241..7071	663309940	55432	0
					Streptomyces sp. NRRL S-1448			w
					Streptomyces sp. NRRL S-146	w
					Streptomyces sp. NRRL S-1813			w
					Streptomyces sp. NRRL S-237			w
					Streptomyces sp. NRRL S-241			w
					Streptomyces sp. NRRL S-244	w
					Streptomyces sp. NRRL S-31			w
					Streptomyces sp. NRRL S-337			w
					Streptomyces sp. NRRL S-475			w
					Streptomyces sp. NRRL S-481			w
					Streptomyces sp. NRRL S-623	w
					Streptomyces sp. NRRL S-646			w
					Streptomyces sp. NRRL S-87			w
					Streptomyces sp. NRRL S-920	w	w	w
					Streptomyces sp. NRRL WC-3719	w
					Streptomyces sp. NRRL WC-3725	w
					Streptomyces sp. NRRL WC-3773	w
					Streptomyces sp. PCS3-D2	w
					Streptomyces sp. PRh5	w	w	w
					Streptomyces sp. ScaeMP-e10	w
					Streptomyces sp. SolWspMP-sol2th	w
					Streptomyces sp. SPB78	w
					Streptomyces sp. SS	w
					Streptomyces sp. Tu6071	w
					Streptomyces sp. URHA0041			w
					Streptomyces sp. W007	w
					Streptomyces sp. Wigar10	w
					Streptomyces sviceus			w
					Streptomyces thermolilacinus	w
					Streptomyces tsukubaensis	w			493393798	456..1328	386387123	25284	0
					Streptomyces varsoviensis			w
					Streptomyces violaceusniger			w
					Streptomyces violens			w
					Streptomyces viridochromogenes	w
					Streptomyces viridosporus			w
					Streptomyces wedmorensis	w			702577457	33456..34397	702577955	123801	0
					Streptomyces yerevanensis			w
			Streptosporangiaceae
				Microtetraspora
					Microtetraspora glauca			w
				Streptosporangium
					Streptosporangium roseum	w			740086758	80651..81322	665599726	10341314	0
			Thermomonosporaceae
				Actinomadura
					Actinomadura oligospora	w			651283357	21818..22450	651283374	44288	0
			Tsukamurellaceae
				Tsukamurella
					Tsukamurella paurometabola			w
	Aminicenantes
		unclassified
			unclassified
				Candidatus Aminicenans
					Candidatus Aminicenans sakinawicola			w
				unclassified
					Aminicenantes bacterium SCGC AAA252-G21			w
					Aminicenantes bacterium SCGC AAA252-I14			w
					Aminicenantes bacterium SCGC AAA252-L10			w
	Atribacteria
		unclassified
			unclassified
				unclassified
					Atribacteria bacterium JGI 0000059-I14			w
					Atribacteria bacterium SCGC AAA255-G05			w
	Bacteroidetes
		Flavobacteriales
			Flavobacteriaceae
				Empedobacter
					Empedobacter falsenii			w
	Cloacimonetes
		unclassified
			unclassified
				Candidatus Cloacimonas
					Candidatus Cloacimonas acidaminovorans			w
				unclassified
					Cloacimonetes bacterium SCGC AAA252-P14			w
	Cyanobacteria
		Nostocales
			Scytonemataceae
				Scytonema
					Scytonema millei			w
		Oscillatoriales
			unclassified
				Leptolyngbya
					Leptolyngbya boryana	w			648457304	31764..32546	482909041	521445	0
				Moorea
					Moorea producens			w
		Pleurocapsales
			unclassified
				Chroococcidiopsis
					Chroococcidiopsis thermalis			w
	Firmicutes
		Bacillales
			Bacillaceae
				Bacillus
					Bacillus altitudinis	w	w	w
					Bacillus amyloliquefaciens	w	w	w
					Bacillus anthracis			w
					Bacillus aryabhattai	w
					Bacillus atrophaeus	w	w	w
					Bacillus aurantiacus			w
					Bacillus cereus	w	w	w
					Bacillus chagannorensis			w
					Bacillus endophyticus	w	w	w
					Bacillus firmus	w	w	w
					Bacillus flexus	w	w	w
					Bacillus licheniformis	w	w	w
					Bacillus marmarensis			w
					Bacillus megaterium	w	w	w
					Bacillus methylotrophicus	w	w	w
					Bacillus mojavensis	w	w	w
					Bacillus panaciterrae	w
					Bacillus pseudofirmus			w
					Bacillus pumilus	w	w	w
					Bacillus safensis	w	w	w
					Bacillus siamensis	w	w	w
					Bacillus simplex	w	w	w
					Bacillus sonorensis	w	w	w
					Bacillus sp.	w	w	w
					Bacillus sp. 171095_106	w
					Bacillus sp. 278922_107	w
					Bacillus sp. 5B6	w	w	w
					Bacillus sp. 916	w	w	w
					Bacillus sp. A053	w	w	w
					Bacillus sp. Aph1	w
					Bacillus sp. BSC154	w	w	w
					Bacillus sp. BT1B_CT2	w	w	w
					Bacillus sp. CBD 118			w
					Bacillus sp. CBD119			w
					Bacillus sp. CPSM8	w	w	w
					Bacillus sp. DW5-4	w	w	w
					Bacillus sp. EGD-AK10	w	w	w
					Bacillus sp. FJAT-13831	w
					Bacillus sp. FJAT-14515	w	w	w
					Bacillus sp. JGI 001006-L10	w
					Bacillus sp. JS	w	w	w
					Bacillus sp. M 2-6	w	w	w
					Bacillus sp. MSP13	w	w	w
					Bacillus sp. NSP9.1	w	w	w
					Bacillus sp. Pc3	w	w	w
					Bacillus sp. RP1137	w	w	w
					Bacillus sp. SB49			w
					Bacillus sp. SJS			w
					Bacillus sp. UNC125MFCrub1.1	w
					Bacillus sp. UNC69MF	w
					Bacillus sp. WP8	w	w	w
					Bacillus stratosphericus	w	w	w
					Bacillus subtilis	w	w	w
					Bacillus tequilensis	w
					Bacillus thuringiensis			w
					Bacillus vallismortis	w	w	w
					Bacillus xiamenensis	w	w	w
				Halobacillus
					Halobacillus dabanensis	w	w	w
					Halobacillus halophilus	w	w	w
					Halobacillus karajensis	w	w	w
					Halobacillus kuroshimensis			w
					Halobacillus sp. BAB-2008			w
					Halobacillus sp. BBL2006	w	w	w
					Halobacillus trueperi	w	w	w
				Marinococcus
					Marinococcus halotolerans			w
				Oceanobacillus
					Oceanobacillus iheyensis	w	w	w
					Oceanobacillus kimchii	w	w	w
					Oceanobacillus oncorhynchi	w	w	w
			Sporolactobacillaceae
				unclassified
					[Bacillus] selenitireducens			w
			Staphylococcaceae
				Staphylococcus
					Staphylococcus agnetis	w	w	w
					Staphylococcus arlettae	w	w	w
					Staphylococcus aureus	w	w	w
					Staphylococcus capitis	w	w	w
					Staphylococcus caprae	w	w	w
					Staphylococcus chromogenes	w	w	w
					Staphylococcus epidermidis	w	w	w
					Staphylococcus equorum	w	w	w
					Staphylococcus haemolyticus	w	w	w
					Staphylococcus hominis	w	w	w
					Staphylococcus hyicus	w	w	w
					Staphylococcus lugdunensis	w	w	w
					Staphylococcus massiliensis	w
					Staphylococcus pasteuri	w	w	w
					Staphylococcus pettenkoferi	w	w	w
					Staphylococcus saprophyticus	w	w	w
					Staphylococcus simulans	w	w	w
					Staphylococcus sp. AL1	w
					Staphylococcus sp. DORA_6_22	w
					Staphylococcus sp. E463	w
					Staphylococcus sp. EGD-HP3	w	w	w
					Staphylococcus sp. JGI 0001002-I23	w
					Staphylococcus sp. M0480	w	w	w
					Staphylococcus sp. MDS7B	w
					Staphylococcus sp. OJ82	w	w	w
					Staphylococcus sp. TE8	w	w	w
					Staphylococcus sp. URHA0057	w
					Staphylococcus vitulinus			w
					Staphylococcus warneri	w	w	w
					Staphylococcus xylosus	w	w	w
			Thermoactinomycetaceae
				Laceyella
					Laceyella sacchari	w	w	w
				Thermoactinomyces
					Thermoactinomyces daqus	w
					Thermoactinomyces sp. Gus2-1	w	w	w
			unclassified
				unclassified
					Geomicrobium sp. JCM 19037	w	w	w
					Geomicrobium sp. JCM 19038	w	w	w
					Geomicrobium sp. JCM 19039	w	w	w
					Geomicrobium sp. JCM 19055	w	w	w
		Clostridiales
			Clostridiaceae
				Clostridium
					Clostridium bartlettii CAG:1329			w
					Clostridium lundense			w
					Clostridium novyi			w
					Clostridium sp. 7_3_54FAA			w
					Clostridium sp. CAG:138			w
					Clostridium tetanomorphum			w
			Lachnospiraceae
				Lachnoclostridium
					[Clostridium] aminophilum			w
					[Clostridium] symbiosum			w
			Oscillospiraceae
				Oscillibacter
					Oscillibacter valericigenes			w
			Peptococcaceae
				Desulfitobacterium
					Desulfitobacterium hafniense	w	w	w
					Desulfitobacterium sp. PCE1	w	w	w
				Desulfosporosinus
					Desulfosporosinus orientis	w			357214515	3757355..3757936	357211146	5863081	2	no
					Desulfosporosinus sp. OT	w
					Desulfosporosinus youngiae	w			374418137	3683002..3683607	374414803	5660978	4	no
				Desulfotomaculum
					Desulfotomaculum alcoholivorax	w			736621404	11228..11833	653114624	143770	0
					Desulfotomaculum gibsoniae	w	w	w
					Desulfotomaculum ruminis	w	w	w
			Peptostreptococcaceae
				Intestinibacter
					Intestinibacter bartlettii	w	w	w
				Terrisporobacter
					Terrisporobacter glycolicus			w
					Terrisporobacter sp. 08-306576			w
			Ruminococcaceae
				Anaerotruncus
					Anaerotruncus sp. G3(2012)			w
				Ruminiclostridium
					[Clostridium] papyrosolvens			w
			unclassified
				unclassified
					butyrate-producing bacterium SS3/4			w
					Clostridiales bacterium VE202-16			w
		Halanaerobiales
			Halanaerobiaceae
				Halanaerobium
					Halanaerobium praevalens			w
					Halanaerobium saccharolyticum			w
		Lactobacillales
			Carnobacteriaceae
				Alloiococcus
					Alloiococcus otitis			w
			Lactobacillaceae
				Lactobacillus
					Lactobacillus pobuzihii			w
	Fusobacteria
		Fusobacteriales
			Fusobacteriaceae
				Cetobacterium
					Cetobacterium somerae			w
				Fusobacterium
					Fusobacterium nucleatum			w
					Fusobacterium ulcerans			w
					Fusobacterium varium			w
	Planctomycetes
		Planctomycetales
			Planctomycetaceae
				Rhodopirellula
					Rhodopirellula baltica			w
					Rhodopirellula europaea			w
					Rhodopirellula maiorica			w
					Rhodopirellula sallentina			w
					Rhodopirellula sp. SWK7			w
	Proteobacteria
		Alteromonadales
			Alteromonadaceae
				Marinobacter
					Marinobacter similis			w
			Idiomarinaceae
				Idiomarina
					Idiomarina baltica			w
					Idiomarina loihiensis			w
					Idiomarina sp. 28-8			w
					Idiomarina xiamenensis			w
			Pseudoalteromonadaceae
				Pseudoalteromonas
					Pseudoalteromonas citrea			w
					Pseudoalteromonas elyakovii			w
					Pseudoalteromonas flavipulchra			w
					Pseudoalteromonas haloplanktis			w
					Pseudoalteromonas lipolytica			w
					Pseudoalteromonas luteoviolacea			w
					Pseudoalteromonas piscicida			w
					Pseudoalteromonas rubra			w
					Pseudoalteromonas sp. NJ631			w
		Burkholderiales
			Burkholderiaceae
				Burkholderia
					Burkholderia phenoliruptrix	w			737504441	6671..7234	520967239	14096	0
			Comamonadaceae
				Curvibacter
					Curvibacter gracilis	w
			unclassified
				Methylibium
					Methylibium sp. T29	w			586623006	6274..6864	586623003	24993	0
					Methylibium sp. T29-B	w
		Chromatiales
			Ectothiorhodospiraceae
				Alkalilimnicola
					Alkalilimnicola ehrlichii	w			114227338	2048598..2049212	114225560	3275944	1	no
		Desulfobacterales
			Desulfobacteraceae
				Desulfatiglans
					Desulfatiglans anilini	w			737269190	206574..207167	654867961	443514	0
				Desulfatirhabdium
					Desulfatirhabdium butyrativorans	w			654871883	42349..42993	654871960	141287	0
				Desulfobacterium
					Desulfobacterium autotrophicum	w			223690440	687973..688650	223689840	5589073	0
				Desulfobacula
					Desulfobacula toluolica			w
				Desulfococcus
					Desulfococcus multivorans	w
				Desulfospira
					Desulfospira joergensenii	w			550912434	1916894..1917457	550912930	2428772	0
			Desulfobulbaceae
				Desulfobulbus
					Desulfobulbus sp. Tol-SR	w			700403737	64068..64676	700403636	145158	0
		Desulfuromonadales
			Pelobacteraceae
				Pelobacter
					Pelobacter seleniigenes	w			738791472	142845..143081	659863602	3076292	0
		Enterobacteriales
			Enterobacteriaceae
				Pectobacterium
					Pectobacterium atrosepticum	w			641746262	3203366..3203971	641743550	5004926	3	no
					Pectobacterium sp. SCC3193	w
		Methylococcales
			Methylococcaceae
				Methylovulum
					Methylovulum miyakonense			w
		Methylophilales
			Methylophilaceae
				Methylotenera
					Methylotenera sp. 1P/1	w			519027544	2057846..2058418	487405029	2747525	1	no
		Myxococcales
			Kofleriaceae
				Haliangium
					Haliangium ochraceum			w
			Myxococcaceae
				Corallococcus
					Corallococcus coralloides			w
			Nannocystaceae
				Plesiocystis
					Plesiocystis pacifica	w	w	w
			Polyangiaceae
				Chondromyces
					Chondromyces apiculatus			w
				Sorangium
					Sorangium cellulosum			w
			unclassified
				Enhygromyxa
					Enhygromyxa salina			w
		Oceanospirillales
			Alcanivoracaceae
				Alcanivorax
					Alcanivorax pacificus	w			745805426	1906002..1906577	745803723	4168427	1	no
			Halomonadaceae
				Halomonas
					Halomonas sp. A3H3	w			548420010	1295555..1296022	632284089	5486793	2	no
		Pseudomonadales
			Moraxellaceae
				Acinetobacter
					Acinetobacter baumannii	w
			Pseudomonadaceae
				Pseudomonas
					Pseudomonas aeruginosa	w			730528525	117578..118186	542026754	290133	1	no
					Pseudomonas fluorescens	w			504101874	91121..91696	378947941	6845832	2	no
					Pseudomonas sp. EGD-AK9	w
			unclassified
				Dasania
					Dasania marina	w			737835344	29712..30356	485069526	26486	0
		Rhizobiales
			Bradyrhizobiaceae
				Bradyrhizobium
					Bradyrhizobium sp. CCBAU 43298	w			737746516	5852..6547	482830951	16504	0
					Bradyrhizobium sp. CCGE-LA001	w
			Brucellaceae
				Ochrobactrum
					Ochrobactrum anthropi	w			738677941	11270..11869	511768115	16921	0
			Methylocystaceae
				Methylocystis
					Methylocystis parvus	w			648234968	73329..73922	484085208	124713	0
					Methylocystis sp. ATCC 49242	w
			Phyllobacteriaceae
				Mesorhizobium
					Mesorhizobium australicum	w
					Mesorhizobium loti	w			14026025	5120457..5121077	57165207	7036071	5	no
					Mesorhizobium plurifarium	w
					Mesorhizobium sp. LNJC384A00	w
					Mesorhizobium sp. LNJC386A00	w
					Mesorhizobium sp. LSJC285A00	w
					Mesorhizobium sp. ORS3359	w
					Mesorhizobium sp. SOD10	w
					Mesorhizobium sp. WSM3224	w
				Phyllobacterium
					Phyllobacterium sp. YR531	w			398220329	70524..71114	398220260	146772	0
			Rhizobiaceae
				Agrobacterium
					Agrobacterium rhizogenes	w
					Agrobacterium tumefaciens	w			221726170	751679..752257	221725460	2650913	0
				Rhizobium
					Rhizobium sp. AP16	w
					Rhizobium sp. JGI 001013-F22	w
					Rhizobium sp. OK494	w
					Rhizobium sp. PDO1-076	w
					Rhizobium sp. YR060	w
					Rhizobium tropici	w			440039718	3432709..3433338	440036399	3837060	4	no
		Rhodobacterales
			Rhodobacteraceae
				Oceanibulbus
					Oceanibulbus indolifex	w			494182807	20457..21023	161380963	1621674	0
				Sulfitobacter
					Sulfitobacter pontiacus	w			740114427	521216..521824	618796564	713000	1	no
					Sulfitobacter sp. 20_GPM-1509m	w
					Sulfitobacter sp. CB2047	w
					Sulfitobacter sp. EE-36	w
					Sulfitobacter sp. NAS-14.1	w
					Sulfitobacter sp. NB-68	w
		Rhodocyclales
			Rhodocyclaceae
				Methyloversatilis
					Methyloversatilis sp. FAM1	w
					Methyloversatilis sp. NVD	w
					Methyloversatilis universalis	w			517039171	605815..606384	482975857	4084506	1	no
				Thauera
					Thauera sp. MZ1T	w			501580395	1026165..1026773	237653092	4496212	2	no
				Uliginosibacterium
					Uliginosibacterium gangwonense	w			703363380	23292..23855	483987171	29218	0
		Syntrophobacterales
			Syntrophobacteraceae
				Syntrophobacter
					Syntrophobacter fumaroxidans	w			116697423	1128068..1128757	116696516	4990251	1	no
		Thiotrichales
			Francisellaceae
				Francisella
					Francisella guangzhouensis			w
					Francisella noatunensis			w
					Francisella philomiragia			w
					Francisella sp. FSC1006			w
					Francisella sp. TX077308			w
					Francisella sp. W12-1067			w
					Francisella tularensis			w
			Thiotrichaceae
				Thiomargarita
					Candidatus Thiomargarita nelsonii			w
		unclassified
			Competibacteraceae
				Candidatus Competibacter
					Candidatus Competibacter denitrificans			w
			unclassified
				Candidatus Entotheonella
					Candidatus Entotheonella sp. TSY1	w
				unclassified
					delta proteobacterium NaphS2	w
					delta proteobacterium PSCGC 5296			w
					endosymbiont of Riftia pachyptila	w
					endosymbiont of Tevnia jerichonana	w			345123319	19765..20439	345123296	33398	0
					gamma proteobacterium IMCC2047	w			330720748	1381..1968	330720743	6841	0
	Spirochaetes
		Spirochaetales
			Leptospiraceae
				Leptospira
					Leptospira alexanderi			w
					Leptospira alstonii			w
					Leptospira biflexa			w
					Leptospira broomii			w
					Leptospira fainei			w
					Leptospira inadai			w
					Leptospira interrogans			w
					Leptospira kirschneri			w
					Leptospira kmetyi			w
					Leptospira licerasiae			w
					Leptospira meyeri			w
					Leptospira noguchii			w
					Leptospira santarosai			w
					Leptospira sp. B5-022			w
					Leptospira terpstrae			w
					Leptospira vanthielii			w
					Leptospira weilii			w
					Leptospira wolbachii			w
					Leptospira wolffii			w
					Leptospira yanagawae			w
			Spirochaetaceae
				Spirochaeta
					Spirochaeta sp. JC202	w			699058452	7595..8161	699058446	10816	0
				Treponema
					Treponema phagedenis			w
					Treponema vincentii			w
	Synergistetes
		Synergistales
			Synergistaceae
				Aminobacterium
					Aminobacterium colombiense			w
					Aminobacterium mobile			w
				Aminomonas
					Aminomonas paucivorans			w
				Anaerobaculum
					Anaerobaculum hydrogeniformans			w
					Anaerobaculum mobile			w
				Dethiosulfovibrio
					Dethiosulfovibrio peptidovorans			w
				Jonquetella
					Jonquetella anthropi			w
					Jonquetella sp. BV3C21			w
				Pyramidobacter
					Pyramidobacter piscolens			w
				Synergistes
					Synergistes sp. 3_1_syn1			w
				Thermanaerovibrio
					Thermanaerovibrio velox			w
				Thermovirga
					Thermovirga lienii			w
	Thermotogae
		Thermotogales
			Thermotogaceae
				Mesotoga
					Mesotoga infera			w
					Mesotoga prima			w
				Thermotoga
					Thermotoga lettingae			w
	unclassified
		unclassified
			unclassified
				unclassified
					bacterium UASB270			w
					uncultured bacterium	w	w	w
Total # for Bacteria						236	92	314	55					0
Viruses
	Phages
		Caudovirales
			Myoviridae
				Spounalikevirus
					Bacillus phage SPO1	w
				unclassified
					Bacillus phage Bobb	w
					Bacillus phage CampHawk	w
					Bacillus phage phiAGATE	w
					Bacillus phage SIOphi	w
					Bacillus phage SP10	w
			Siphoviridae
				Lambdalikevirus
					Bacillus phage SPP1	w
				Spbetalikevirus
					Bacillus phage SPbeta	w
				unclassified
					Bacillus phage PM1	w
					Staphylococcus phage StB12	w
					Staphylococcus phage StB20	w
			unclassified
				unclassified
					Bacillus phage Grass	w
					Bacillus phage phiNIT1	w
		unclassified
			unclassified
				unclassified
					Bacillus phage Bp8p-C	w
					Bacillus phage Bp8p-T	w
					Bacillus phage BSNPO1	w
					Staphylococcus phage phiIBB-SEP1	w
Total # for Phages						17	0	0
Eukaryota
	Ascomycota
		Dothideales
			Aureobasidiaceae
				Aureobasidium
					Aureobasidium melanogenum	w
					Aureobasidium namibiae	w
		Glomerellales
			Glomerellaceae
				Colletotrichum
					Colletotrichum gloeosporioides			w
	Streptophyta
		Malpighiales
			Euphorbiaceae
				Ricinus
					Ricinus communis	w
Total # for Eukaryota						3	0	1
						Species with
Grand total						PghP	PghP&PgsB	PgsB
						261	97	342
