# Supplementary material for: γ-PGA Hydrolases of Phage Origin in Bacillus subtilis and Other Microbial Genomes
Source: PLoS One. 2015 Jul 9;10(7):e0130810. doi: 10.1371/journal.pone.0130810 (PMC4497714; doi:10.1371/journal.pone.0130810)
Supplement: S2 Table — Excel file listing the hits identified through the PgsB- and PgsC-based BLASTp searches. Data are separated in three different worksheets according to superkingdom (bacteria, archaea and eukaryota); data for PgsB and PgsC homologues in bacteria are presented in pair, whereas species for which the two genes could not be assigned to the same strain are presented in a separate worksheet (unpaired bacteria). Pivot tables for bacteria and archaea are also given. (XLSX) [file pone.0130810.s004.xlsx]

## Sheet: LEGEND
A color code distinguishes PgsB/CapB homologues (in green) from PgsC/CapC homologues (in yellow). Hits are taxonomically grouped (from Phylum to Organism) in alphabetic order
Queries color code
sp|P96736|CAPB_BACSU	entries with sequential gi numbers (probable identical sequencing project)
sp|P96737|CAPC_BACSU
sp|P96736|CAPB_BACSU	entries with similar but not sequential gi numbers
sp|P96737|CAPC_BACSU
Query	PgsB or PgsC
Phylum		TAXONOMIC CLASSIFICATION
Order
Family
Genus
Species
Organism	Specific strain
Counts	Number of hits with identical sequence and TaxID
GI	GI number*
Accession #	Accession number and version
Query_length_min	Minimal lenght of the query aligned with the hit (for hits with multiple Gis)
Query_length_max	Maximal lenght of the query aligned with the hit (for hits with multiple Gis)
Sbjct_length_min	Minimal lenght of the hit aligned with the query (for hits with multiple Gis)
Sbjct_length_max	Maximal lenght of the hit aligned with the query (for hits with multiple Gis)
Aligned_length_min	Minimal lenght of the alignment (for hits with multiple Gis)
Aligned_length_max	Maximal lenght of the alignment (for hits with multiple Gis)
Identities %_min	Minimal Identity in percentage between hit and query (for hits with multiple Gis)
Identities %_max	Maximal Identity in percentage between hit and query (for hits with multiple Gis)
Positives %_min	Minimal Similarity in percentage between hit and query (for hits with multiple Gis)
Positives %_max	Maximal Similarity in percentage between hit and query (for hits with multiple Gis)
(*) Duplicated GIs represent different hit results derived form the same subject sequence

## Sheet: BACTERIA
Query	Phylum	Order	Family	Genus	Species	Organism	Counts	GI	Accession #	Query_length_min	Query_length_max	Sbjct_length_min	Sbjct_length_max	Aligned_length_min	Aligned_length_max	Identities %_min	Identities %_max	Positives %_min	Positives %_max
sp|P96736|CAPB_BACSU	Actinobacteria	Acidimicrobiales	Acidimicrobiaceae	Ilumatobacter	Ilumatobacter coccineus	Ilumatobacter coccineus [species]	1	505253830	WP_015440932.1	373	373	388	388	375	375	36	36	56	56
sp|P96737|CAPC_BACSU	Actinobacteria	Acidimicrobiales	Acidimicrobiaceae	Ilumatobacter	Ilumatobacter coccineus	Ilumatobacter coccineus [species]	2	505253829|505253829	WP_015440931.1|WP_015440931.1	134	148	143	329	130	150	30	32.31	52.67	53.85
sp|P96736|CAPB_BACSU	Actinobacteria	Acidimicrobiales	Acidimicrobiaceae	Ilumatobacter	Ilumatobacter coccineus	Ilumatobacter coccineus YM16-304 [no rank]	2	470177579|464098803	BAN01685.1|YP_007563623.1	373	373	388	388	375	375	36	36	56	56
sp|P96737|CAPC_BACSU	Actinobacteria	Acidimicrobiales	Acidimicrobiaceae	Ilumatobacter	Ilumatobacter coccineus	Ilumatobacter coccineus YM16-304 [no rank]	4	470177578|470177578|464098802|464098802	YP_007563622.1|YP_007563622.1|BAN01684.1|BAN01684.1	134	148	143	329	130	150	30	32.31	52.67	53.85
sp|P96736|CAPB_BACSU	Actinobacteria	Actinomycetales	Corynebacteriaceae	Corynebacterium	Corynebacterium auriscanis	Corynebacterium auriscanis [species]	1	737127712	WP_035115237.1	301	301	307	307	308	308	39.94	39.94	59.74	59.74
sp|P96737|CAPC_BACSU	Actinobacteria	Actinomycetales	Corynebacteriaceae	Corynebacterium	Corynebacterium auriscanis	Corynebacterium auriscanis [species]	2	737127655|698027638	WP_035115180.1|KGM18328.1	134	134	146	146	132	132	27.27	27.27	50.76	50.76
sp|P96736|CAPB_BACSU	Actinobacteria	Actinomycetales	Corynebacteriaceae	Corynebacterium	Corynebacterium kroppenstedtii	Corynebacterium kroppenstedtii [species]	1	502206951	WP_012732412.1	307	307	312	312	293	293	38.91	38.91	58.36	58.36
sp|P96737|CAPC_BACSU	Actinobacteria	Actinomycetales	Corynebacteriaceae	Corynebacterium	Corynebacterium kroppenstedtii	Corynebacterium kroppenstedtii [species]	1	502206949	WP_012732411.1	128	128	141	141	126	126	28.57	28.57	55.56	55.56
sp|P96736|CAPB_BACSU	Actinobacteria	Actinomycetales	Corynebacteriaceae	Corynebacterium	Corynebacterium kroppenstedtii	Corynebacterium kroppenstedtii DSM 44385 [no rank]	2	237759275|237786363	ACR18525.1|YP_002907068.1	307	307	312	312	293	293	38.91	38.91	58.36	58.36
sp|P96737|CAPC_BACSU	Actinobacteria	Actinomycetales	Corynebacteriaceae	Corynebacterium	Corynebacterium kroppenstedtii	Corynebacterium kroppenstedtii DSM 44385 [no rank]	2	237786362|237759274	YP_002907067.1|ACR18524.1	128	128	141	141	126	126	28.57	28.57	55.56	55.56
sp|P96736|CAPB_BACSU	Actinobacteria	Actinomycetales	Corynebacteriaceae	Corynebacterium	Corynebacterium massiliense	Corynebacterium massiliense [species]	1	703311767	WP_033399427.1	373	373	384	384	381	381	38.06	38.06	59.06	59.06
sp|P96737|CAPC_BACSU	Actinobacteria	Actinomycetales	Corynebacteriaceae	Corynebacterium	Corynebacterium massiliense	Corynebacterium massiliense [species]	1	551241886	WP_022862247.1	128	128	140	140	126	126	25.4	25.4	53.97	53.97
sp|P96736|CAPB_BACSU	Actinobacteria	Actinomycetales	Corynebacteriaceae	Corynebacterium	Corynebacterium nuruki	Corynebacterium nuruki [species]	1	657645848	WP_029450312.1	373	373	388	388	395	395	34.94	34.94	54.68	54.68
sp|P96737|CAPC_BACSU	Actinobacteria	Actinomycetales	Corynebacteriaceae	Corynebacterium	Corynebacterium nuruki	Corynebacterium nuruki [species]	1	497808396	WP_010122580.1	128	128	139	139	126	126	28.57	28.57	56.35	56.35
sp|P96736|CAPB_BACSU	Actinobacteria	Actinomycetales	Corynebacteriaceae	Corynebacterium	Corynebacterium sputi	Corynebacterium sputi [species]	1	736639535	WP_034647345.1	382	382	401	401	386	386	34.72	34.72	55.18	55.18
sp|P96737|CAPC_BACSU	Actinobacteria	Actinomycetales	Corynebacteriaceae	Corynebacterium	Corynebacterium sputi	Corynebacterium sputi [species]	1	652662661	WP_027019881.1	136	136	141	141	136	136	27.21	27.21	55.88	55.88
sp|P96736|CAPB_BACSU	Actinobacteria	Actinomycetales	Corynebacteriaceae	Corynebacterium	Corynebacterium ureicelerivorans	Corynebacterium ureicelerivorans [species]	1	740828580	WP_038613863.1	373	373	383	383	367	367	37.6	37.6	57.77	57.77
sp|P96737|CAPC_BACSU	Actinobacteria	Actinomycetales	Corynebacteriaceae	Corynebacterium	Corynebacterium ureicelerivorans	Corynebacterium ureicelerivorans [species]	2	740825148|675824801	AIL96491.1|WP_038610431.1	129	129	143	143	125	125	32	32	53.6	53.6
sp|P96736|CAPB_BACSU	Actinobacteria	Actinomycetales	Intrasporangiaceae	Arsenicicoccus	Arsenicicoccus bolidensis	Arsenicicoccus bolidensis [species]	1	736121550	WP_034253232.1	383	383	380	380	375	375	36.8	36.8	56	56
sp|P96737|CAPC_BACSU	Actinobacteria	Actinomycetales	Intrasporangiaceae	Arsenicicoccus	Arsenicicoccus bolidensis	Arsenicicoccus bolidensis [species]	2	656266129|656266129	WP_029212058.1|WP_029212058.1	130	137	138	319	126	134	29.37	32.09	54.48	54.76
sp|P96736|CAPB_BACSU	Actinobacteria	Actinomycetales	Intrasporangiaceae	Intrasporangium	Intrasporangium oryzae	Intrasporangium oryzae [species]	1	736798721	WP_034800819.1	383	383	381	381	375	375	35.47	35.47	55.2	55.2
sp|P96737|CAPC_BACSU	Actinobacteria	Actinomycetales	Intrasporangiaceae	Intrasporangium	Intrasporangium oryzae	Intrasporangium oryzae [species]	2	736798614|736798614	WP_034800713.1|WP_034800713.1	123	141	131	322	113	140	28.57	33.63	52.86	60.18
sp|P96736|CAPB_BACSU	Actinobacteria	Actinomycetales	Intrasporangiaceae	Intrasporangium	Intrasporangium oryzae	Intrasporangium oryzae NRRL B-24470 [no rank]	1	586967626	EWT03509.1	381	381	396	396	373	373	35.66	35.66	55.5	55.5
sp|P96737|CAPC_BACSU	Actinobacteria	Actinomycetales	Intrasporangiaceae	Intrasporangium	Intrasporangium oryzae	Intrasporangium oryzae NRRL B-24470 [no rank]	2	586967642|586967642	EWT03525.1|EWT03525.1	123	141	131	322	113	140	28.57	33.63	52.86	60.18
sp|P96736|CAPB_BACSU	Actinobacteria	Actinomycetales	Micromonosporaceae	Actinoplanes	Actinoplanes sp. SE50/110	Actinoplanes sp. SE50/110 [species]	3	504508182|359840791|386853287	WP_014695284.1|AEV89232.1|YP_006271300.1	383	383	384	384	379	379	36.15	36.15	56.2	56.2
sp|P96737|CAPC_BACSU	Actinobacteria	Actinomycetales	Micromonosporaceae	Actinoplanes	Actinoplanes sp. SE50/110	Actinoplanes sp. SE50/110 [species]	3	504508183|386853288|359840792	YP_006271301.1|WP_014695285.1|AEV89233.1	144	144	150	150	150	150	27.33	27.33	52.67	52.67
sp|P96736|CAPB_BACSU	Actinobacteria	Actinomycetales	Micromonosporaceae	Micromonospora	Micromonospora chokoriensis	Micromonospora chokoriensis [species]	1	663709802	WP_030486507.1	383	383	385	385	386	386	36.53	36.53	57.51	57.51
sp|P96737|CAPC_BACSU	Actinobacteria	Actinomycetales	Micromonosporaceae	Micromonospora	Micromonospora chokoriensis	Micromonospora chokoriensis [species]	1	663709801	WP_030486506.1	144	144	150	150	150	150	26.67	26.67	56	56
sp|P96736|CAPB_BACSU	Actinobacteria	Actinomycetales	Micromonosporaceae	Salinispora	Salinispora pacifica	Salinispora pacifica [species]	1	517562449	WP_018732657.1	383	383	385	385	386	386	35.49	35.49	57.25	57.25
sp|P96737|CAPC_BACSU	Actinobacteria	Actinomycetales	Micromonosporaceae	Salinispora	Salinispora pacifica	Salinispora pacifica [species]	1	517562450	WP_018732658.1	142	142	148	148	133	133	26.32	26.32	58.65	58.65
sp|P96736|CAPB_BACSU	Actinobacteria	Actinomycetales	Micromonosporaceae	Verrucosispora	Verrucosispora maris	Verrucosispora maris [species]	1	503496236	WP_013730897.1	383	383	385	385	383	383	35.51	35.51	56.66	56.66
sp|P96737|CAPC_BACSU	Actinobacteria	Actinomycetales	Micromonosporaceae	Verrucosispora	Verrucosispora maris	Verrucosispora maris [species]	1	503496237	WP_013730898.1	142	142	148	148	149	149	26.17	26.17	55.7	55.7
sp|P96736|CAPB_BACSU	Actinobacteria	Actinomycetales	Micromonosporaceae	Verrucosispora	Verrucosispora maris	Verrucosispora maris AB-18-032 [no rank]	2	330465081|328808052	YP_004402824.1|AEB42224.1	383	383	385	385	383	383	35.51	35.51	56.66	56.66
sp|P96737|CAPC_BACSU	Actinobacteria	Actinomycetales	Micromonosporaceae	Verrucosispora	Verrucosispora maris	Verrucosispora maris AB-18-032 [no rank]	2	330465082|328808053	YP_004402825.1|AEB42225.1	142	142	148	148	149	149	26.17	26.17	55.7	55.7
sp|P96736|CAPB_BACSU	Actinobacteria	Actinomycetales	Micromonosporaceae	Verrucosispora	Verrucosispora sp. MS100047	Verrucosispora sp. MS100047 [species]	1	695116929	AIS85254.1	383	383	385	385	383	383	35.51	35.51	56.66	56.66
sp|P96737|CAPC_BACSU	Actinobacteria	Actinomycetales	Micromonosporaceae	Verrucosispora	Verrucosispora sp. MS100047	Verrucosispora sp. MS100047 [species]	1	695116930	AIS85255.1	142	142	148	148	149	149	26.17	26.17	55.7	55.7
sp|P96736|CAPB_BACSU	Actinobacteria	Actinomycetales	Nocardiaceae	Rhodococcus	Rhodococcus rhodnii	Rhodococcus rhodnii [species]	3	498796950|739401102|739414916	WP_010838579.1|WP_037261657.1|WP_037275271.1	383	387	208	385	210	387	25.24	37.8	48.57	57.36
sp|P96737|CAPC_BACSU	Actinobacteria	Actinomycetales	Nocardiaceae	Rhodococcus	Rhodococcus rhodnii	Rhodococcus rhodnii [species]	4	498796949|498796949|739400312|739414918	WP_010838578.1|WP_010838578.1|WP_037260869.1|WP_037275273.1	123	143	131	319	122	141	29.2	35.25	53.6	60.66
sp|P96736|CAPB_BACSU	Actinobacteria	Actinomycetales	Nocardiaceae	Rhodococcus	Rhodococcus rhodnii	Rhodococcus rhodnii LMG 5362 [no rank]	1	488682336	EOM76161.1	387	387	208	208	210	210	25.24	25.24	48.57	48.57
sp|P96737|CAPC_BACSU	Actinobacteria	Actinomycetales	Nocardiaceae	Rhodococcus	Rhodococcus rhodnii	Rhodococcus rhodnii LMG 5362 [no rank]	2	488682335|488682335	EOM76160.1|EOM76160.1	123	137	131	319	122	125	30.4	35.25	53.6	60.66
sp|P96736|CAPB_BACSU	Actinobacteria	Actinomycetales	Nocardiaceae	Rhodococcus	Rhodococcus sp. R04	Rhodococcus sp. R04 [species]	1	518113992	WP_019284200.1	309	309	298	298	293	293	41.98	41.98	60.75	60.75
sp|P96737|CAPC_BACSU	Actinobacteria	Actinomycetales	Nocardiaceae	Rhodococcus	Rhodococcus sp. R04	Rhodococcus sp. R04 [species]	2	518115935|739352539	WP_019286143.1|WP_037214495.1	118	137	116	174	117	134	30.77	32.84	54.48	58.12
sp|P96736|CAPB_BACSU	Actinobacteria	Actinomycetales	Pseudonocardiaceae	Actinokineospora	Actinokineospora inagensis	Actinokineospora inagensis [species]	1	737323236	WP_035306054.1	385	385	387	387	386	386	35.75	35.75	55.96	55.96
sp|P96737|CAPC_BACSU	Actinobacteria	Actinomycetales	Pseudonocardiaceae	Actinokineospora	Actinokineospora inagensis	Actinokineospora inagensis [species]	1	651293238	WP_026425065.1	143	143	148	148	141	141	32.62	32.62	59.57	59.57
sp|P96736|CAPB_BACSU	Actinobacteria	Actinomycetales	Pseudonocardiaceae	Actinokineospora	Actinokineospora sp. EG49	Actinokineospora sp. EG49 [species]	2	737301440|583001352	EWC60896.1|WP_035284434.1	380	380	381	381	382	385	37.14	37.43	56.88	57.07
sp|P96737|CAPC_BACSU	Actinobacteria	Actinomycetales	Pseudonocardiaceae	Actinokineospora	Actinokineospora sp. EG49	Actinokineospora sp. EG49 [species]	2	737301354|583001353	WP_035284348.1|EWC60897.1	143	143	148	148	138	138	33.33	33.33	58.7	58.7
sp|P96736|CAPB_BACSU	Actinobacteria	Actinomycetales	Pseudonocardiaceae	Amycolatopsis	Amycolatopsis balhimycina	Amycolatopsis balhimycina [species]	1	522127533	WP_020638742.1	389	389	392	392	392	392	35.71	35.71	57.65	57.65
sp|P96737|CAPC_BACSU	Actinobacteria	Actinomycetales	Pseudonocardiaceae	Amycolatopsis	Amycolatopsis balhimycina	Amycolatopsis balhimycina [species]	1	522127534	WP_020638743.1	132	132	137	137	128	128	34.38	34.38	55.47	55.47
sp|P96736|CAPB_BACSU	Actinobacteria	Actinomycetales	Pseudonocardiaceae	Amycolatopsis	Amycolatopsis decaplanina	Amycolatopsis decaplanina [species]	1	494090720	WP_007031553.1	384	384	336	336	347	347	34.87	34.87	54.76	54.76
sp|P96737|CAPC_BACSU	Actinobacteria	Actinomycetales	Pseudonocardiaceae	Amycolatopsis	Amycolatopsis decaplanina	Amycolatopsis decaplanina [species]	1	494090719	WP_007031552.1	143	143	146	146	122	122	31.97	31.97	54.92	54.92
sp|P96736|CAPB_BACSU	Actinobacteria	Actinomycetales	Pseudonocardiaceae	Amycolatopsis	Amycolatopsis decaplanina	Amycolatopsis decaplanina DSM 44594 [no rank]	1	452953174	EME58597.1	384	384	336	336	347	347	34.87	34.87	54.76	54.76
sp|P96737|CAPC_BACSU	Actinobacteria	Actinomycetales	Pseudonocardiaceae	Amycolatopsis	Amycolatopsis decaplanina	Amycolatopsis decaplanina DSM 44594 [no rank]	1	452953173	EME58596.1	143	143	146	146	122	122	31.97	31.97	54.92	54.92
sp|P96736|CAPB_BACSU	Actinobacteria	Actinomycetales	Pseudonocardiaceae	Amycolatopsis	Amycolatopsis halophila	Amycolatopsis halophila [species]	1	736144032	WP_034275544.1	383	383	385	385	377	377	37.93	37.93	57.29	57.29
sp|P96737|CAPC_BACSU	Actinobacteria	Actinomycetales	Pseudonocardiaceae	Amycolatopsis	Amycolatopsis halophila	Amycolatopsis halophila [species]	1	736136188	WP_034267700.1	143	143	148	148	141	141	29.79	29.79	56.74	56.74
sp|P96736|CAPB_BACSU	Actinobacteria	Actinomycetales	Pseudonocardiaceae	Amycolatopsis	Amycolatopsis japonica	Amycolatopsis japonica [species]	2	667680245|740724565	AIG74861.1|WP_038509851.1	383	383	385	385	389	389	37.53	37.53	57.33	57.33
sp|P96737|CAPC_BACSU	Actinobacteria	Actinomycetales	Pseudonocardiaceae	Amycolatopsis	Amycolatopsis japonica	Amycolatopsis japonica [species]	2	667680244|740724563	AIG74860.1|WP_038509849.1	143	143	148	148	146	146	32.88	32.88	54.79	54.79
sp|P96736|CAPB_BACSU	Actinobacteria	Actinomycetales	Pseudonocardiaceae	Amycolatopsis	Amycolatopsis orientalis	Amycolatopsis orientalis [species]	1	739443531	WP_037303514.1	383	383	385	385	388	388	37.89	37.89	56.96	56.96
sp|P96737|CAPC_BACSU	Actinobacteria	Actinomycetales	Pseudonocardiaceae	Amycolatopsis	Amycolatopsis orientalis	Amycolatopsis orientalis [species]	1	739443532	WP_037303515.1	143	143	148	148	146	146	31.51	31.51	52.74	52.74
sp|P96736|CAPB_BACSU	Actinobacteria	Actinomycetales	Pseudonocardiaceae	Amycolatopsis	Amycolatopsis sp. MJM2582	Amycolatopsis sp. MJM2582 [species]	2	683980091|739482502	KFZ80631.1|WP_037342309.1	383	383	385	385	389	389	37.53	37.53	57.33	57.33
sp|P96737|CAPC_BACSU	Actinobacteria	Actinomycetales	Pseudonocardiaceae	Amycolatopsis	Amycolatopsis sp. MJM2582	Amycolatopsis sp. MJM2582 [species]	2	683980090|739482501	KFZ80630.1|WP_037342308.1	143	143	148	148	146	146	32.19	32.19	54.11	54.11
sp|P96736|CAPB_BACSU	Actinobacteria	Actinomycetales	Pseudonocardiaceae	Amycolatopsis	Amycolatopsis vancoresmycina	Amycolatopsis vancoresmycina [species]	1	489157233	WP_003066906.1	383	383	385	385	374	374	37.17	37.17	57.22	57.22
sp|P96737|CAPC_BACSU	Actinobacteria	Actinomycetales	Pseudonocardiaceae	Amycolatopsis	Amycolatopsis vancoresmycina	Amycolatopsis vancoresmycina [species]	1	489157236	WP_003066909.1	143	143	148	148	141	141	29.79	29.79	57.45	57.45
sp|P96736|CAPB_BACSU	Actinobacteria	Actinomycetales	Pseudonocardiaceae	Amycolatopsis	Amycolatopsis vancoresmycina	Amycolatopsis vancoresmycina DSM 44592 [no rank]	1	486087014	EOD69069.1	383	383	385	385	374	374	37.17	37.17	57.22	57.22
sp|P96737|CAPC_BACSU	Actinobacteria	Actinomycetales	Pseudonocardiaceae	Amycolatopsis	Amycolatopsis vancoresmycina	Amycolatopsis vancoresmycina DSM 44592 [no rank]	1	486087015	EOD69070.1	143	143	148	148	141	141	29.79	29.79	57.45	57.45
sp|P96736|CAPB_BACSU	Actinobacteria	Actinomycetales	Pseudonocardiaceae	Kibdelosporangium	Kibdelosporangium aridum	Kibdelosporangium aridum [species]	2	703210373|703252870	WP_033380492.1|WP_033393951.1	383	383	385	385	384	394	38.07	39.06	56.25	57.36
sp|P96737|CAPC_BACSU	Actinobacteria	Actinomycetales	Pseudonocardiaceae	Kibdelosporangium	Kibdelosporangium aridum	Kibdelosporangium aridum [species]	2	703210371|703252867	WP_033380491.1|WP_033393950.1	117	123	122	128	111	121	30.63	31.4	55.37	56.76
sp|P96736|CAPB_BACSU	Actinobacteria	Actinomycetales	Pseudonocardiaceae	Kibdelosporangium	Kibdelosporangium sp. MJ126-NF4	Kibdelosporangium sp. MJ126-NF4 [species]	1	747655712	CEL18705.1	387	387	389	389	406	406	39.16	39.16	56.65	56.65
sp|P96737|CAPC_BACSU	Actinobacteria	Actinomycetales	Pseudonocardiaceae	Kibdelosporangium	Kibdelosporangium sp. MJ126-NF4	Kibdelosporangium sp. MJ126-NF4 [species]	1	747655713	CEL18706.1	143	143	148	148	138	138	31.88	31.88	61.59	61.59
sp|P96736|CAPB_BACSU	Actinobacteria	Actinomycetales	Pseudonocardiaceae	Kutzneria	Kutzneria albida	Kutzneria albida [species]	1	644695411	WP_025360889.1	383	383	386	386	380	380	36.58	36.58	56.32	56.32
sp|P96737|CAPC_BACSU	Actinobacteria	Actinomycetales	Pseudonocardiaceae	Kutzneria	Kutzneria albida	Kutzneria albida [species]	1	644695408	WP_025360888.1	137	137	138	138	133	133	37.59	37.59	60.15	60.15
sp|P96736|CAPB_BACSU	Actinobacteria	Actinomycetales	Pseudonocardiaceae	Kutzneria	Kutzneria albida	Kutzneria albida DSM 43870 [no rank]	1	578012801	AHI01060.1	383	383	386	386	380	380	36.58	36.58	56.32	56.32
sp|P96737|CAPC_BACSU	Actinobacteria	Actinomycetales	Pseudonocardiaceae	Kutzneria	Kutzneria albida	Kutzneria albida DSM 43870 [no rank]	1	578012800	AHI01059.1	137	137	138	138	133	133	37.59	37.59	60.15	60.15
sp|P96736|CAPB_BACSU	Actinobacteria	Actinomycetales	Pseudonocardiaceae	Kutzneria	Kutzneria sp. 744	Kutzneria sp. 744 [species]	1	585096333	EWM18274.1	383	383	385	385	383	383	38.38	38.38	58.22	58.22
sp|P96737|CAPC_BACSU	Actinobacteria	Actinomycetales	Pseudonocardiaceae	Kutzneria	Kutzneria sp. 744	Kutzneria sp. 744 [species]	1	585096334	EWM18275.1	143	143	148	148	141	141	32.62	32.62	58.16	58.16
sp|P96736|CAPB_BACSU	Actinobacteria	Actinomycetales	Pseudonocardiaceae	Lechevalieria	Lechevalieria aerocolonigenes	Lechevalieria aerocolonigenes [species]	1	737945405	WP_035909440.1	385	385	388	388	379	379	35.09	35.09	56.46	56.46
sp|P96737|CAPC_BACSU	Actinobacteria	Actinomycetales	Pseudonocardiaceae	Lechevalieria	Lechevalieria aerocolonigenes	Lechevalieria aerocolonigenes [species]	1	663689017	WP_030466096.1	132	132	137	137	127	127	34.65	34.65	56.69	56.69
sp|P96736|CAPB_BACSU	Actinobacteria	Actinomycetales	Pseudonocardiaceae	Saccharothrix	Saccharothrix espanaensis	Saccharothrix espanaensis [species]	1	504913233	WP_015100335.1	383	383	385	385	383	383	37.08	37.08	56.66	56.66
sp|P96737|CAPC_BACSU	Actinobacteria	Actinomycetales	Pseudonocardiaceae	Saccharothrix	Saccharothrix espanaensis	Saccharothrix espanaensis [species]	1	504913234	WP_015100336.1	143	143	149	149	138	138	31.88	31.88	57.97	57.97
sp|P96736|CAPB_BACSU	Actinobacteria	Actinomycetales	Pseudonocardiaceae	Saccharothrix	Saccharothrix espanaensis	Saccharothrix espanaensis DSM 44229 [no rank]	2	407882580|433604727	YP_007037096.1|CCH30223.1	383	383	385	385	383	383	37.08	37.08	56.66	56.66
sp|P96737|CAPC_BACSU	Actinobacteria	Actinomycetales	Pseudonocardiaceae	Saccharothrix	Saccharothrix espanaensis	Saccharothrix espanaensis DSM 44229 [no rank]	2	407882581|433604728	CCH30224.1|YP_007037097.1	143	143	149	149	138	138	31.88	31.88	57.97	57.97
sp|P96736|CAPB_BACSU	Actinobacteria	Actinomycetales	Streptomycetaceae	Streptacidiphilus	Streptacidiphilus oryzae	Streptacidiphilus oryzae [species]	1	739726419	WP_037580014.1	390	390	394	394	396	396	37.12	37.12	58.33	58.33
sp|P96737|CAPC_BACSU	Actinobacteria	Actinomycetales	Streptomycetaceae	Streptacidiphilus	Streptacidiphilus oryzae	Streptacidiphilus oryzae [species]	1	739719933	WP_037573607.1	143	143	148	148	141	141	30.5	30.5	53.9	53.9
sp|P96736|CAPB_BACSU	Actinobacteria	Actinomycetales	Streptomycetaceae	Streptacidiphilus	Streptacidiphilus rugosus	Streptacidiphilus rugosus [species]	1	739752721	WP_037605552.1	385	385	389	389	377	377	37.4	37.4	58.36	58.36
sp|P96737|CAPC_BACSU	Actinobacteria	Actinomycetales	Streptomycetaceae	Streptacidiphilus	Streptacidiphilus rugosus	Streptacidiphilus rugosus [species]	1	739752722	WP_037605553.1	123	123	128	128	117	117	35.9	35.9	58.12	58.12
sp|P96736|CAPB_BACSU	Actinobacteria	Actinomycetales	Streptomycetaceae	Streptomyces	Streptomyces acidiscabies	Streptomyces acidiscabies [species]	1	498040624	WP_010354780.1	383	383	387	387	389	389	39.59	39.59	56.56	56.56
sp|P96737|CAPC_BACSU	Actinobacteria	Actinomycetales	Streptomycetaceae	Streptomyces	Streptomyces acidiscabies	Streptomyces acidiscabies [species]	1	498040625	WP_010354781.1	143	143	148	148	138	138	34.78	34.78	56.52	56.52
sp|P96736|CAPB_BACSU	Actinobacteria	Actinomycetales	Streptomycetaceae	Streptomyces	Streptomyces afghaniensis	Streptomyces afghaniensis 772 [no rank]	1	514936436	EPJ35521.1	374	374	378	378	380	380	37.89	37.89	58.42	58.42
sp|P96737|CAPC_BACSU	Actinobacteria	Actinomycetales	Streptomycetaceae	Streptomyces	Streptomyces afghaniensis	Streptomyces afghaniensis 772 [no rank]	1	514936435	EPJ35520.1	137	137	138	138	135	135	34.07	34.07	52.59	52.59
sp|P96736|CAPB_BACSU	Actinobacteria	Actinomycetales	Streptomycetaceae	Streptomyces	Streptomyces anulatus	Streptomyces anulatus [species]	1	664037070	WP_030577509.1	374	374	378	378	382	382	37.43	37.43	57.85	57.85
sp|P96737|CAPC_BACSU	Actinobacteria	Actinomycetales	Streptomycetaceae	Streptomyces	Streptomyces anulatus	Streptomyces anulatus [species]	1	664037066	WP_030577506.1	137	137	138	138	131	131	32.82	32.82	54.96	54.96
sp|P96736|CAPB_BACSU	Actinobacteria	Actinomycetales	Streptomycetaceae	Streptomyces	Streptomyces aurantiacus	Streptomyces aurantiacus [species]	1	514924248	WP_016645299.1	385	385	389	389	392	392	38.52	38.52	59.44	59.44
sp|P96737|CAPC_BACSU	Actinobacteria	Actinomycetales	Streptomycetaceae	Streptomyces	Streptomyces aurantiacus	Streptomyces aurantiacus [species]	1	739812275	WP_037664152.1	145	145	146	146	143	143	32.17	32.17	55.94	55.94
sp|P96736|CAPB_BACSU	Actinobacteria	Actinomycetales	Streptomycetaceae	Streptomyces	Streptomyces aurantiacus	Streptomyces aurantiacus JA 4570 [no rank]	1	514326600	EPH39768.1	385	385	389	389	392	392	38.52	38.52	59.44	59.44
sp|P96737|CAPC_BACSU	Actinobacteria	Actinomycetales	Streptomycetaceae	Streptomyces	Streptomyces aurantiacus	Streptomyces aurantiacus JA 4570 [no rank]	1	514326601	EPH39769.1	145	145	154	154	147	147	32.65	32.65	53.74	53.74
sp|P96736|CAPB_BACSU	Actinobacteria	Actinomycetales	Streptomycetaceae	Streptomyces	Streptomyces auratus	Streptomyces auratus [species]	1	493650990	WP_006602509.1	383	383	387	387	385	385	37.66	37.66	58.44	58.44
sp|P96737|CAPC_BACSU	Actinobacteria	Actinomycetales	Streptomycetaceae	Streptomyces	Streptomyces auratus	Streptomyces auratus [species]	1	493650991	WP_006602510.1	140	140	145	145	134	134	33.58	33.58	55.22	55.22
sp|P96736|CAPB_BACSU	Actinobacteria	Actinomycetales	Streptomycetaceae	Streptomyces	Streptomyces auratus	Streptomyces auratus AGR0001 [no rank]	1	396997276	EJJ08244.1	383	383	387	387	385	385	37.66	37.66	58.44	58.44
sp|P96737|CAPC_BACSU	Actinobacteria	Actinomycetales	Streptomycetaceae	Streptomyces	Streptomyces auratus	Streptomyces auratus AGR0001 [no rank]	1	396997277	EJJ08245.1	140	140	145	145	134	134	33.58	33.58	55.22	55.22
sp|P96736|CAPB_BACSU	Actinobacteria	Actinomycetales	Streptomycetaceae	Streptomyces	Streptomyces aureocirculatus	Streptomyces aureocirculatus [species]	1	664031942	WP_030574390.1	374	374	378	378	381	381	38.06	38.06	59.58	59.58
sp|P96737|CAPC_BACSU	Actinobacteria	Actinomycetales	Streptomycetaceae	Streptomyces	Streptomyces aureocirculatus	Streptomyces aureocirculatus [species]	1	664031938	WP_030574387.1	145	145	146	146	147	147	34.01	34.01	55.78	55.78
sp|P96736|CAPB_BACSU	Actinobacteria	Actinomycetales	Streptomycetaceae	Streptomyces	Streptomyces aureus	Streptomyces aureus [species]	2	739769557|739775684	WP_037621836.1|WP_037627789.1	385	390	389	394	392	392	36.99	38.27	58.67	59.44
sp|P96737|CAPC_BACSU	Actinobacteria	Actinomycetales	Streptomycetaceae	Streptomyces	Streptomyces aureus	Streptomyces aureus [species]	2	739769556|739775687	WP_037621835.1|WP_037627792.1	140	143	145	148	134	141	30.6	34.04	55.32	57.46
sp|P96736|CAPB_BACSU	Actinobacteria	Actinomycetales	Streptomycetaceae	Streptomyces	Streptomyces bingchenggensis	Streptomyces bingchenggensis [species]	1	503944626	WP_014178620.1	385	385	389	389	390	390	37.44	37.44	57.95	57.95
sp|P96737|CAPC_BACSU	Actinobacteria	Actinomycetales	Streptomycetaceae	Streptomyces	Streptomyces bingchenggensis	Streptomyces bingchenggensis [species]	1	503944625	WP_014178619.1	145	145	146	146	139	139	35.25	35.25	58.99	58.99
sp|P96736|CAPB_BACSU	Actinobacteria	Actinomycetales	Streptomycetaceae	Streptomyces	Streptomyces bingchenggensis	Streptomyces bingchenggensis BCW-1 [no rank]	2	297159446|374988794	ADI09158.1|YP_004964289.1	385	385	389	389	390	390	37.44	37.44	57.95	57.95
sp|P96737|CAPC_BACSU	Actinobacteria	Actinomycetales	Streptomycetaceae	Streptomyces	Streptomyces bingchenggensis	Streptomyces bingchenggensis BCW-1 [no rank]	2	297159445|374988793	ADI09157.1|YP_004964288.1	145	145	146	146	139	139	35.25	35.25	58.99	58.99
sp|P96736|CAPB_BACSU	Actinobacteria	Actinomycetales	Streptomycetaceae	Streptomyces	Streptomyces canus	Streptomyces canus [species]	1	518963129	WP_020119004.1	385	385	389	389	387	387	37.47	37.47	59.17	59.17
sp|P96737|CAPC_BACSU	Actinobacteria	Actinomycetales	Streptomycetaceae	Streptomyces	Streptomyces canus	Streptomyces canus [species]	1	518963130	WP_020119005.1	143	143	148	148	137	137	28.47	28.47	56.93	56.93
sp|P96736|CAPB_BACSU	Actinobacteria	Actinomycetales	Streptomycetaceae	Streptomyces	Streptomyces cellulosae	Streptomyces cellulosae [species]	1	664124527	WP_030661332.1	385	385	389	389	387	387	37.47	37.47	59.17	59.17
sp|P96737|CAPC_BACSU	Actinobacteria	Actinomycetales	Streptomycetaceae	Streptomyces	Streptomyces cellulosae	Streptomyces cellulosae [species]	1	664124525	WP_030661330.1	143	143	148	148	137	137	29.2	29.2	57.66	57.66
sp|P96736|CAPB_BACSU	Actinobacteria	Actinomycetales	Streptomycetaceae	Streptomyces	Streptomyces chartreusis	Streptomyces chartreusis [species]	1	497718039	WP_010032223.1	383	383	387	387	389	389	39.33	39.33	57.07	57.07
sp|P96737|CAPC_BACSU	Actinobacteria	Actinomycetales	Streptomycetaceae	Streptomyces	Streptomyces chartreusis	Streptomyces chartreusis [species]	1	497718038	WP_010032222.1	143	143	148	148	138	138	34.06	34.06	56.52	56.52
sp|P96736|CAPB_BACSU	Actinobacteria	Actinomycetales	Streptomycetaceae	Streptomyces	Streptomyces clavuligerus	Streptomyces clavuligerus [species]	1	490050335	WP_003952683.1	374	374	378	378	380	380	37.11	37.11	57.63	57.63
sp|P96737|CAPC_BACSU	Actinobacteria	Actinomycetales	Streptomycetaceae	Streptomyces	Streptomyces clavuligerus	Streptomyces clavuligerus [species]	2	490050334|490061474	WP_003952682.1|WP_003963718.1	149	149	138	147	143	143	32.87	32.87	54.55	54.55
sp|P96736|CAPB_BACSU	Actinobacteria	Actinomycetales	Streptomycetaceae	Streptomyces	Streptomyces clavuligerus	Streptomyces clavuligerus ATCC 27064 [no rank]	2	197701475|294322814	EFG04949.1|EDY47287.1	374	374	378	378	380	380	37.11	37.11	57.63	57.63
sp|P96737|CAPC_BACSU	Actinobacteria	Actinomycetales	Streptomycetaceae	Streptomyces	Streptomyces clavuligerus	Streptomyces clavuligerus ATCC 27064 [no rank]	2	197701474|294322813	EDY47286.1|EFG04948.1	149	149	138	147	143	143	32.87	32.87	54.55	54.55
sp|P96736|CAPB_BACSU	Actinobacteria	Actinomycetales	Streptomycetaceae	Streptomyces	Streptomyces collinus	Streptomyces collinus [species]	2	529240381|529245657	WP_020937750.1|WP_020943026.1	385	390	389	394	392	392	38.01	38.27	59.44	59.69
sp|P96737|CAPC_BACSU	Actinobacteria	Actinomycetales	Streptomycetaceae	Streptomyces	Streptomyces collinus	Streptomyces collinus [species]	2	529240380|529245658	WP_020937749.1|WP_020943027.1	138	143	139	148	136	137	29.2	35.29	55.15	58.39
sp|P96736|CAPB_BACSU	Actinobacteria	Actinomycetales	Streptomycetaceae	Streptomyces	Streptomyces collinus	Streptomyces collinus Tu 365 [no rank]	6	529229420|529195519|529223255|529201684|529200870|529228606	AGS67265.1|YP_008384076.1|YP_008390241.1|AGS73430.1|AGS72616.1|YP_008389427.1	385	390	389	394	392	392	38.01	38.27	59.44	59.69
sp|P96737|CAPC_BACSU	Actinobacteria	Actinomycetales	Streptomycetaceae	Streptomyces	Streptomyces collinus	Streptomyces collinus Tu 365 [no rank]	6	529229421|529223254|529195518|529201685|529228607|529200871	YP_008390242.1|YP_008384075.1|AGS67264.1|AGS73431.1|YP_008389428.1|AGS72617.1	138	143	139	148	136	137	29.2	35.29	55.15	58.39
sp|P96736|CAPB_BACSU	Actinobacteria	Actinomycetales	Streptomycetaceae	Streptomyces	Streptomyces durhamensis	Streptomyces durhamensis [species]	1	665600984	WP_031169212.1	385	385	389	389	390	390	38.72	38.72	58.97	58.97
sp|P96737|CAPC_BACSU	Actinobacteria	Actinomycetales	Streptomycetaceae	Streptomyces	Streptomyces durhamensis	Streptomyces durhamensis [species]	1	665600987	WP_031169214.1	143	143	148	148	141	141	33.33	33.33	54.61	54.61
sp|P96736|CAPB_BACSU	Actinobacteria	Actinomycetales	Streptomycetaceae	Streptomyces	Streptomyces filamentosus	Streptomyces roseosporus NRRL 11379 [no rank]	1	586917927	EWS95133.1	374	374	378	378	382	382	37.7	37.7	58.12	58.12
sp|P96737|CAPC_BACSU	Actinobacteria	Actinomycetales	Streptomycetaceae	Streptomyces	Streptomyces filamentosus	Streptomyces roseosporus NRRL 11379 [no rank]	1	586917926	EWS95132.1	137	137	138	138	131	131	32.82	32.82	54.96	54.96
sp|P96736|CAPB_BACSU	Actinobacteria	Actinomycetales	Streptomycetaceae	Streptomyces	Streptomyces filamentosus	Streptomyces roseosporus NRRL 15998 [no rank]	1	291351328	EFE78232.1	374	374	378	378	382	382	37.7	37.7	58.12	58.12
sp|P96737|CAPC_BACSU	Actinobacteria	Actinomycetales	Streptomycetaceae	Streptomyces	Streptomyces filamentosus	Streptomyces roseosporus NRRL 15998 [no rank]	1	291351327	EFE78231.1	137	137	138	138	131	131	32.82	32.82	54.96	54.96
sp|P96736|CAPB_BACSU	Actinobacteria	Actinomycetales	Streptomycetaceae	Streptomyces	Streptomyces flavidovirens	Streptomyces flavidovirens [species]	1	655412168	WP_028810970.1	385	385	389	389	393	393	38.42	38.42	58.52	58.52
sp|P96737|CAPC_BACSU	Actinobacteria	Actinomycetales	Streptomycetaceae	Streptomyces	Streptomyces flavidovirens	Streptomyces flavidovirens [species]	1	655412169	WP_028810971.1	145	145	146	146	147	147	31.97	31.97	54.42	54.42
sp|P96736|CAPB_BACSU	Actinobacteria	Actinomycetales	Streptomycetaceae	Streptomyces	Streptomyces ghanaensis	Streptomyces ghanaensis ATCC 14672 [no rank]	1	291340701	EFE67657.1	374	374	378	378	380	380	38.42	38.42	58.42	58.42
sp|P96737|CAPC_BACSU	Actinobacteria	Actinomycetales	Streptomycetaceae	Streptomyces	Streptomyces ghanaensis	Streptomyces ghanaensis ATCC 14672 [no rank]	1	291340700	EFE67656.1	137	137	138	138	135	135	31.85	31.85	52.59	52.59
sp|P96736|CAPB_BACSU	Actinobacteria	Actinomycetales	Streptomycetaceae	Streptomyces	Streptomyces globisporus	Streptomyces globisporus [species]	3	664041885|497745386|739824480	WP_010059570.1|WP_030581356.1|WP_037675954.1	374	374	378	378	369	382	37.43	38.21	57.99	58.12
sp|P96737|CAPC_BACSU	Actinobacteria	Actinomycetales	Streptomycetaceae	Streptomyces	Streptomyces globisporus	Streptomyces globisporus [species]	1	664159149	WP_030693864.1	149	149	147	147	147	147	33.33	33.33	52.38	52.38
sp|P96736|CAPB_BACSU	Actinobacteria	Actinomycetales	Streptomycetaceae	Streptomyces	Streptomyces hygroscopicus	Streptomyces hygroscopicus [species]	1	664301515	WP_030830934.1	374	374	378	378	384	384	38.54	38.54	59.64	59.64
sp|P96737|CAPC_BACSU	Actinobacteria	Actinomycetales	Streptomycetaceae	Streptomyces	Streptomyces hygroscopicus	Streptomyces hygroscopicus [species]	1	664301512	WP_030830931.1	145	145	146	146	145	145	31.72	31.72	55.86	55.86
sp|P96736|CAPB_BACSU	Actinobacteria	Actinomycetales	Streptomycetaceae	Streptomyces	Streptomyces iranensis	Streptomyces iranensis [species]	1	642951578	CDR04798.1	385	385	389	389	395	395	38.99	38.99	59.75	59.75
sp|P96737|CAPC_BACSU	Actinobacteria	Actinomycetales	Streptomycetaceae	Streptomyces	Streptomyces iranensis	Streptomyces iranensis [species]	1	642951577	CDR04795.1	145	145	146	146	145	145	32.41	32.41	56.55	56.55
sp|P96736|CAPB_BACSU	Actinobacteria	Actinomycetales	Streptomycetaceae	Streptomyces	Streptomyces lavendulae	Streptomyces lavendulae [species]	2	739837116|739861561	WP_037688090.1|WP_037712329.1	385	385	389	389	391	392	39.39	40.05	59.34	59.69
sp|P96737|CAPC_BACSU	Actinobacteria	Actinomycetales	Streptomycetaceae	Streptomyces	Streptomyces lavendulae	Streptomyces lavendulae [species]	1	663199032	WP_030236898.1	145	145	146	146	147	147	34.01	34.01	55.1	55.1
sp|P96736|CAPB_BACSU	Actinobacteria	Actinomycetales	Streptomycetaceae	Streptomyces	Streptomyces lydicus	Streptomyces lydicus [species]	1	702801959	WP_033269074.1	383	383	387	387	387	387	38.76	38.76	59.17	59.17
sp|P96737|CAPC_BACSU	Actinobacteria	Actinomycetales	Streptomycetaceae	Streptomyces	Streptomyces lydicus	Streptomyces lydicus [species]	1	702801961	WP_033269075.1	140	140	145	145	134	134	32.84	32.84	55.22	55.22
sp|P96736|CAPB_BACSU	Actinobacteria	Actinomycetales	Streptomycetaceae	Streptomyces	Streptomyces mirabilis	Streptomyces mirabilis [species]	2	739885246|739892724	WP_037735882.1|WP_037743340.1	383	385	387	389	385	393	37.14	38.17	58.96	60.31
sp|P96737|CAPC_BACSU	Actinobacteria	Actinomycetales	Streptomycetaceae	Streptomyces	Streptomyces mirabilis	Streptomyces mirabilis [species]	2	739885245|739892726	WP_037735881.1|WP_037743342.1	143	145	146	148	137	143	29.93	32.87	56.64	57.66
sp|P96736|CAPB_BACSU	Actinobacteria	Actinomycetales	Streptomycetaceae	Streptomyces	Streptomyces natalensis	Streptomyces natalensis [species]	1	739938923	WP_037789208.1	385	385	390	390	390	390	37.44	37.44	59.23	59.23
sp|P96737|CAPC_BACSU	Actinobacteria	Actinomycetales	Streptomycetaceae	Streptomyces	Streptomyces natalensis	Streptomyces natalensis [species]	1	662109719	WP_030065218.1	143	143	148	148	137	137	30.66	30.66	55.47	55.47
sp|P96736|CAPB_BACSU	Actinobacteria	Actinomycetales	Streptomycetaceae	Streptomyces	Streptomyces niveus	Streptomyces niveus [species]	1	739934594	WP_037784879.1	374	374	378	378	379	379	38.26	38.26	60.42	60.42
sp|P96737|CAPC_BACSU	Actinobacteria	Actinomycetales	Streptomycetaceae	Streptomyces	Streptomyces niveus	Streptomyces niveus [species]	1	558886049	WP_023540944.1	145	145	146	146	136	136	32.35	32.35	57.35	57.35
sp|P96736|CAPB_BACSU	Actinobacteria	Actinomycetales	Streptomycetaceae	Streptomyces	Streptomyces niveus	Streptomyces niveus NCIMB 11891 [no rank]	1	558533375	EST24854.1	374	374	378	378	382	382	37.96	37.96	60.73	60.73
sp|P96737|CAPC_BACSU	Actinobacteria	Actinomycetales	Streptomycetaceae	Streptomyces	Streptomyces niveus	Streptomyces niveus NCIMB 11891 [no rank]	1	558533374	EST24853.1	145	145	146	146	136	136	32.35	32.35	57.35	57.35
sp|P96736|CAPB_BACSU	Actinobacteria	Actinomycetales	Streptomycetaceae	Streptomyces	Streptomyces peruviensis	Streptomyces peruviensis [species]	1	662091779	WP_030050282.1	385	385	389	389	388	388	38.66	38.66	57.47	57.47
sp|P96737|CAPC_BACSU	Actinobacteria	Actinomycetales	Streptomycetaceae	Streptomyces	Streptomyces peruviensis	Streptomyces peruviensis [species]	1	662091781	WP_030050283.1	138	138	144	144	134	134	32.84	32.84	55.22	55.22
sp|P96736|CAPB_BACSU	Actinobacteria	Actinomycetales	Streptomycetaceae	Streptomyces	Streptomyces rapamycinicus	Streptomyces rapamycinicus NRRL 5491 [no rank]	2	557684785|521355072	YP_008788252.1|AGP53389.1	385	385	389	389	395	395	38.99	38.99	59.75	59.75
sp|P96737|CAPC_BACSU	Actinobacteria	Actinomycetales	Streptomycetaceae	Streptomyces	Streptomyces rapamycinicus	Streptomyces rapamycinicus NRRL 5491 [no rank]	2	557684784|521355071	AGP53388.1|YP_008788251.1	145	145	146	146	147	147	32.65	32.65	54.42	54.42
sp|P96736|CAPB_BACSU	Actinobacteria	Actinomycetales	Streptomycetaceae	Streptomyces	Streptomyces roseochromogenus	Streptomyces roseochromogenus [species]	3	559005703|559005933|739879879	WP_023548025.1|WP_023548070.1|WP_037730518.1	383	390	387	394	385	395	37.66	39.59	57.33	59.24
sp|P96737|CAPC_BACSU	Actinobacteria	Actinomycetales	Streptomycetaceae	Streptomyces	Streptomyces roseochromogenus	Streptomyces roseochromogenus [species]	3	559005698|558981232|559005940	WP_023545954.1|WP_023548024.1|WP_023548072.1	138	143	139	148	136	137	28.47	35.04	54.41	58.39
sp|P96736|CAPB_BACSU	Actinobacteria	Actinomycetales	Streptomycetaceae	Streptomyces	Streptomyces roseochromogenus	Streptomyces roseochromogenus subsp. oscitans DS 12.976 [no rank]	3	558543556|558538470|558538227	EST34498.1|EST29688.1|EST29456.1	383	390	387	394	385	395	37.66	39.59	57.33	59.24
sp|P96737|CAPC_BACSU	Actinobacteria	Actinomycetales	Streptomycetaceae	Streptomyces	Streptomyces roseochromogenus	Streptomyces roseochromogenus subsp. oscitans DS 12.976 [no rank]	3	558543555|558538469|558538228	EST34497.1|EST29687.1|EST29457.1	138	143	139	148	136	137	28.47	35.04	54.41	58.39
sp|P96736|CAPB_BACSU	Actinobacteria	Actinomycetales	Streptomycetaceae	Streptomyces	Streptomyces roseoverticillatus	Streptomyces roseoverticillatus [species]	1	663367888	WP_030365938.1	374	374	378	378	380	380	38.95	38.95	58.95	58.95
sp|P96737|CAPC_BACSU	Actinobacteria	Actinomycetales	Streptomycetaceae	Streptomyces	Streptomyces roseoverticillatus	Streptomyces roseoverticillatus [species]	1	663367889	WP_030365939.1	137	137	138	138	132	132	35.61	35.61	59.09	59.09
sp|P96736|CAPB_BACSU	Actinobacteria	Actinomycetales	Streptomycetaceae	Streptomyces	Streptomyces scopuliridis	Streptomyces scopuliridis [species]	1	663352462	WP_030351233.1	374	374	378	378	380	380	37.89	37.89	60.26	60.26
sp|P96737|CAPC_BACSU	Actinobacteria	Actinomycetales	Streptomycetaceae	Streptomyces	Streptomyces scopuliridis	Streptomyces scopuliridis [species]	1	663352463	WP_030351234.1	137	137	138	138	131	131	32.06	32.06	57.25	57.25
sp|P96736|CAPB_BACSU	Actinobacteria	Actinomycetales	Streptomycetaceae	Streptomyces	Streptomyces sp. 142MFCol3.1	Streptomyces sp. 142MFCol3.1 [species]	1	655403303	WP_028802193.1	385	385	389	389	392	392	38.27	38.27	59.69	59.69
sp|P96737|CAPC_BACSU	Actinobacteria	Actinomycetales	Streptomycetaceae	Streptomyces	Streptomyces sp. 142MFCol3.1	Streptomyces sp. 142MFCol3.1 [species]	1	655403302	WP_028802192.1	138	138	139	139	136	136	36.03	36.03	55.15	55.15
sp|P96736|CAPB_BACSU	Actinobacteria	Actinomycetales	Streptomycetaceae	Streptomyces	Streptomyces sp. CNH287	Streptomyces sp. CNH287 [species]	1	654227135	WP_027748263.1	383	383	387	387	389	389	36.76	36.76	57.33	57.33
sp|P96737|CAPC_BACSU	Actinobacteria	Actinomycetales	Streptomycetaceae	Streptomyces	Streptomyces sp. CNH287	Streptomyces sp. CNH287 [species]	1	654227136	WP_027748264.1	137	137	138	138	126	126	32.54	32.54	55.56	55.56
sp|P96736|CAPB_BACSU	Actinobacteria	Actinomycetales	Streptomycetaceae	Streptomyces	Streptomyces sp. CNT372	Streptomyces sp. CNT372 [species]	1	517677723	WP_018847931.1	385	385	389	389	393	393	39.19	39.19	60.05	60.05
sp|P96737|CAPC_BACSU	Actinobacteria	Actinomycetales	Streptomycetaceae	Streptomyces	Streptomyces sp. CNT372	Streptomyces sp. CNT372 [species]	1	517677722	WP_018847930.1	145	145	146	146	147	147	31.97	31.97	54.42	54.42
sp|P96736|CAPB_BACSU	Actinobacteria	Actinomycetales	Streptomycetaceae	Streptomyces	Streptomyces sp. FxanaC1	Streptomyces sp. FxanaC1 [species]	1	516759382	WP_018087473.1	390	390	394	394	395	395	37.47	37.47	59.49	59.49
sp|P96737|CAPC_BACSU	Actinobacteria	Actinomycetales	Streptomycetaceae	Streptomyces	Streptomyces sp. FxanaC1	Streptomyces sp. FxanaC1 [species]	1	516759380	WP_018087472.1	145	145	146	146	147	147	30.61	30.61	53.74	53.74
sp|P96736|CAPB_BACSU	Actinobacteria	Actinomycetales	Streptomycetaceae	Streptomyces	Streptomyces sp. HCCB10043	Streptomyces sp. HCCB10043 [species]	1	559244245	ESU50361.1	374	374	378	378	382	382	37.7	37.7	58.12	58.12
sp|P96737|CAPC_BACSU	Actinobacteria	Actinomycetales	Streptomycetaceae	Streptomyces	Streptomyces sp. HCCB10043	Streptomyces sp. HCCB10043 [species]	1	559244246	ESU50362.1	137	137	138	138	131	131	32.82	32.82	54.96	54.96
sp|P96736|CAPB_BACSU	Actinobacteria	Actinomycetales	Streptomycetaceae	Streptomyces	Streptomyces sp. Mg1	Streptomyces sp. Mg1 [species]	2	194344504|739943889	EDX25470.1|WP_037794174.1	385	385	374	389	382	391	40.05	40.15	59.95	60.61
sp|P96737|CAPC_BACSU	Actinobacteria	Actinomycetales	Streptomycetaceae	Streptomyces	Streptomyces sp. Mg1	Streptomyces sp. Mg1 [species]	2	194344505|496017915	WP_008742489.1|EDX25471.1	145	145	146	146	146	146	29.45	29.45	52.74	52.74
sp|P96736|CAPB_BACSU	Actinobacteria	Actinomycetales	Streptomycetaceae	Streptomyces	Streptomyces sp. NRRL B-1347	Streptomyces sp. NRRL B-1347 [species]	1	664146201	WP_030682585.1	385	385	389	389	390	390	38.46	38.46	60	60
sp|P96737|CAPC_BACSU	Actinobacteria	Actinomycetales	Streptomycetaceae	Streptomyces	Streptomyces sp. NRRL B-1347	Streptomyces sp. NRRL B-1347 [species]	1	664146203	WP_030682587.1	145	145	146	146	147	147	34.01	34.01	55.1	55.1
sp|P96736|CAPB_BACSU	Actinobacteria	Actinomycetales	Streptomycetaceae	Streptomyces	Streptomyces sp. NRRL F-2664	Streptomyces sp. NRRL F-2664 [species]	1	664231249	WP_030763820.1	392	392	396	396	399	399	39.1	39.1	59.4	59.4
sp|P96737|CAPC_BACSU	Actinobacteria	Actinomycetales	Streptomycetaceae	Streptomyces	Streptomyces sp. NRRL F-2664	Streptomyces sp. NRRL F-2664 [species]	1	664231251	WP_030763822.1	145	145	146	146	147	147	34.01	34.01	55.1	55.1
sp|P96736|CAPB_BACSU	Actinobacteria	Actinomycetales	Streptomycetaceae	Streptomyces	Streptomyces sp. NRRL F-5140	Streptomyces sp. NRRL F-5140 [species]	1	740015819	WP_037865476.1	374	374	378	378	380	380	38.42	38.42	58.16	58.16
sp|P96737|CAPC_BACSU	Actinobacteria	Actinomycetales	Streptomycetaceae	Streptomyces	Streptomyces sp. NRRL F-5140	Streptomyces sp. NRRL F-5140 [species]	1	664425891	WP_030950648.1	137	137	138	138	135	135	33.33	33.33	52.59	52.59
sp|P96736|CAPB_BACSU	Actinobacteria	Actinomycetales	Streptomycetaceae	Streptomyces	Streptomyces sp. NRRL S-1448	Streptomyces sp. NRRL S-1448 [species]	2	663415367|663414797	WP_030410104.1|WP_030410672.1	383	383	387	388	385	392	37.92	38.78	59.48	59.69
sp|P96737|CAPC_BACSU	Actinobacteria	Actinomycetales	Streptomycetaceae	Streptomyces	Streptomyces sp. NRRL S-1448	Streptomyces sp. NRRL S-1448 [species]	1	663415368	WP_030410673.1	132	132	137	137	129	129	34.88	34.88	56.59	56.59
sp|P96736|CAPB_BACSU	Actinobacteria	Actinomycetales	Streptomycetaceae	Streptomyces	Streptomyces sp. NRRL S-237	Streptomyces sp. NRRL S-237 [species]	1	740012665	WP_037862435.1	385	385	389	389	391	391	39.39	39.39	59.59	59.59
sp|P96737|CAPC_BACSU	Actinobacteria	Actinomycetales	Streptomycetaceae	Streptomyces	Streptomyces sp. NRRL S-237	Streptomyces sp. NRRL S-237 [species]	1	664178469	WP_030712455.1	145	145	146	146	147	147	34.01	34.01	53.74	53.74
sp|P96736|CAPB_BACSU	Actinobacteria	Actinomycetales	Streptomycetaceae	Streptomyces	Streptomyces sp. NRRL S-31	Streptomyces sp. NRRL S-31 [species]	1	740005740	WP_037855547.1	387	387	391	391	375	375	36.53	36.53	57.6	57.6
sp|P96737|CAPC_BACSU	Actinobacteria	Actinomycetales	Streptomycetaceae	Streptomyces	Streptomyces sp. NRRL S-31	Streptomyces sp. NRRL S-31 [species]	1	664202284	WP_030735786.1	132	132	137	137	126	126	32.54	32.54	55.56	55.56
sp|P96736|CAPB_BACSU	Actinobacteria	Actinomycetales	Streptomycetaceae	Streptomyces	Streptomyces sp. NRRL S-475	Streptomyces sp. NRRL S-475 [species]	1	739983315	WP_037833434.1	374	374	378	378	380	380	37.89	37.89	58.95	58.95
sp|P96737|CAPC_BACSU	Actinobacteria	Actinomycetales	Streptomycetaceae	Streptomyces	Streptomyces sp. NRRL S-475	Streptomyces sp. NRRL S-475 [species]	1	664325899	WP_030854560.1	137	137	138	138	127	127	33.07	33.07	55.91	55.91
sp|P96736|CAPB_BACSU	Actinobacteria	Actinomycetales	Streptomycetaceae	Streptomyces	Streptomyces sp. NRRL S-646	Streptomyces sp. NRRL S-646 [species]	2	664400568|664413716	WP_030926554.1|WP_030939365.1	383	390	387	394	389	392	37.76	39.07	56.81	58.42
sp|P96737|CAPC_BACSU	Actinobacteria	Actinomycetales	Streptomycetaceae	Streptomyces	Streptomyces sp. NRRL S-646	Streptomyces sp. NRRL S-646 [species]	3	664400570|664413718|664416835	WP_030926556.1|WP_030939367.1|WP_030942235.1	123	143	127	148	118	138	29.2	37.29	56.52	58.47
sp|P96736|CAPB_BACSU	Actinobacteria	Actinomycetales	Streptomycetaceae	Streptomyces	Streptomyces sp. NRRL S-87	Streptomyces sp. NRRL S-87 [species]	1	740041474	WP_037891127.1	385	385	386	386	388	388	40.21	40.21	59.54	59.54
sp|P96737|CAPC_BACSU	Actinobacteria	Actinomycetales	Streptomycetaceae	Streptomyces	Streptomyces sp. NRRL S-87	Streptomyces sp. NRRL S-87 [species]	1	663170823	WP_030209715.1	145	145	146	146	147	147	34.01	34.01	55.1	55.1
sp|P96736|CAPB_BACSU	Actinobacteria	Actinomycetales	Streptomycetaceae	Streptomyces	Streptomyces sp. NRRL S-920	Streptomyces sp. NRRL S-920 [species]	1	664248286	WP_030779804.1	374	374	378	378	381	381	39.11	39.11	59.32	59.32
sp|P96737|CAPC_BACSU	Actinobacteria	Actinomycetales	Streptomycetaceae	Streptomyces	Streptomyces sp. NRRL S-920	Streptomyces sp. NRRL S-920 [species]	1	664248282	WP_030779800.1	138	138	139	139	140	140	34.29	34.29	53.57	53.57
sp|P96736|CAPB_BACSU	Actinobacteria	Actinomycetales	Streptomycetaceae	Streptomyces	Streptomyces sp. PRh5	Streptomyces sp. PRh5 [species]	2	594131397|740104642	WP_037953631.1|EXU66652.1	385	385	389	389	395	395	39.24	39.24	60	60
sp|P96737|CAPC_BACSU	Actinobacteria	Actinomycetales	Streptomycetaceae	Streptomyces	Streptomyces sp. PRh5	Streptomyces sp. PRh5 [species]	1	594131398	EXU66653.1	145	145	146	146	147	147	32.65	32.65	54.42	54.42
sp|P96736|CAPB_BACSU	Actinobacteria	Actinomycetales	Streptomycetaceae	Streptomyces	Streptomyces sp. URHA0041	Streptomyces sp. URHA0041 [species]	1	697207937	WP_033173342.1	374	374	378	378	379	379	37.73	37.73	59.37	59.37
sp|P96737|CAPC_BACSU	Actinobacteria	Actinomycetales	Streptomycetaceae	Streptomyces	Streptomyces sp. URHA0041	Streptomyces sp. URHA0041 [species]	1	697207936	WP_033173341.1	145	145	146	146	143	143	32.17	32.17	55.94	55.94
sp|P96736|CAPB_BACSU	Actinobacteria	Actinomycetales	Streptomycetaceae	Streptomyces	Streptomyces sviceus	Streptomyces sviceus [species]	1	494622483	WP_007380427.1	390	390	394	394	392	392	37.76	37.76	58.67	58.67
sp|P96737|CAPC_BACSU	Actinobacteria	Actinomycetales	Streptomycetaceae	Streptomyces	Streptomyces sviceus	Streptomyces sviceus [species]	1	494622484	WP_007380428.1	143	143	148	148	137	137	29.2	29.2	56.93	56.93
sp|P96736|CAPB_BACSU	Actinobacteria	Actinomycetales	Streptomycetaceae	Streptomyces	Streptomyces sviceus	Streptomyces sviceus ATCC 29083 [no rank]	1	197714246	EDY58280.1	390	390	394	394	392	392	37.76	37.76	58.67	58.67
sp|P96737|CAPC_BACSU	Actinobacteria	Actinomycetales	Streptomycetaceae	Streptomyces	Streptomyces sviceus	Streptomyces sviceus ATCC 29083 [no rank]	1	197714245	EDY58279.1	143	143	148	148	137	137	29.2	29.2	56.93	56.93
sp|P96736|CAPB_BACSU	Actinobacteria	Actinomycetales	Streptomycetaceae	Streptomyces	Streptomyces varsoviensis	Streptomyces varsoviensis [species]	1	740117278	WP_037966081.1	383	383	387	387	391	391	38.36	38.36	58.82	58.82
sp|P96737|CAPC_BACSU	Actinobacteria	Actinomycetales	Streptomycetaceae	Streptomyces	Streptomyces varsoviensis	Streptomyces varsoviensis [species]	1	664359030	WP_030886551.1	132	132	137	137	127	127	36.22	36.22	56.69	56.69
sp|P96736|CAPB_BACSU	Actinobacteria	Actinomycetales	Streptomycetaceae	Streptomyces	Streptomyces violaceusniger	Streptomyces violaceusniger [species]	1	503822465	WP_014056459.1	374	374	378	378	384	384	39.32	39.32	59.64	59.64
sp|P96737|CAPC_BACSU	Actinobacteria	Actinomycetales	Streptomycetaceae	Streptomyces	Streptomyces violaceusniger	Streptomyces violaceusniger [species]	1	503822466	WP_014056460.1	145	145	146	146	145	145	33.1	33.1	56.55	56.55
sp|P96736|CAPB_BACSU	Actinobacteria	Actinomycetales	Streptomycetaceae	Streptomyces	Streptomyces violaceusniger	Streptomyces violaceusniger Tu 4113 [no rank]	2	345010887|344037236	YP_004813241.1|AEM82961.1	374	374	378	378	384	384	39.32	39.32	59.64	59.64
sp|P96737|CAPC_BACSU	Actinobacteria	Actinomycetales	Streptomycetaceae	Streptomyces	Streptomyces violaceusniger	Streptomyces violaceusniger Tu 4113 [no rank]	2	345010888|344037237	YP_004813242.1|AEM82962.1	145	145	146	146	145	145	33.1	33.1	56.55	56.55
sp|P96736|CAPB_BACSU	Actinobacteria	Actinomycetales	Streptomycetaceae	Streptomyces	Streptomyces violens	Streptomyces violens [species]	1	740111496	WP_037960431.1	385	385	389	389	389	389	39.07	39.07	59.38	59.38
sp|P96737|CAPC_BACSU	Actinobacteria	Actinomycetales	Streptomycetaceae	Streptomyces	Streptomyces violens	Streptomyces violens [species]	1	663224477	WP_030261199.1	145	145	146	146	143	143	35.66	35.66	56.64	56.64
sp|P96736|CAPB_BACSU	Actinobacteria	Actinomycetales	Streptomycetaceae	Streptomyces	Streptomyces yerevanensis	Streptomyces yerevanensis [species]	1	703014332	WP_033329156.1	374	374	378	378	380	380	37.63	37.63	57.63	57.63
sp|P96737|CAPC_BACSU	Actinobacteria	Actinomycetales	Streptomycetaceae	Streptomyces	Streptomyces yerevanensis	Streptomyces yerevanensis [species]	1	703014311	WP_033329148.1	137	137	138	138	135	135	33.33	33.33	51.85	51.85
sp|P96736|CAPB_BACSU	Actinobacteria	Actinomycetales	Streptosporangiaceae	Microtetraspora	Microtetraspora glauca	Microtetraspora glauca [species]	1	738464396	WP_036415148.1	383	383	387	387	389	389	38.05	38.05	58.61	58.61
sp|P96737|CAPC_BACSU	Actinobacteria	Actinomycetales	Streptosporangiaceae	Microtetraspora	Microtetraspora glauca	Microtetraspora glauca [species]	1	663718838	WP_030495463.1	123	123	128	128	121	121	34.71	34.71	53.72	53.72
sp|P96736|CAPB_BACSU	Actinobacteria	Actinomycetales	Tsukamurellaceae	Tsukamurella	Tsukamurella paurometabola	Tsukamurella paurometabola [species]	1	502890021	WP_013124997.1	325	325	327	327	326	326	38.04	38.04	58.59	58.59
sp|P96737|CAPC_BACSU	Actinobacteria	Actinomycetales	Tsukamurellaceae	Tsukamurella	Tsukamurella paurometabola	Tsukamurella paurometabola [species]	1	502890022	WP_013124998.1	132	132	136	136	130	130	27.69	27.69	56.15	56.15
sp|P96736|CAPB_BACSU	Actinobacteria	Actinomycetales	Tsukamurellaceae	Tsukamurella	Tsukamurella paurometabola	Tsukamurella paurometabola DSM 20162 [no rank]	2	296138047|296026181	YP_003645290.1|ADG76951.1	325	325	327	327	326	326	38.04	38.04	58.59	58.59
sp|P96737|CAPC_BACSU	Actinobacteria	Actinomycetales	Tsukamurellaceae	Tsukamurella	Tsukamurella paurometabola	Tsukamurella paurometabola DSM 20162 [no rank]	2	296138048|296026182	ADG76952.1|YP_003645291.1	132	132	136	136	130	130	27.69	27.69	56.15	56.15
sp|P96736|CAPB_BACSU	Aminicenantes	unclassified	unclassified	Candidatus Aminicenans	Candidatus Aminicenans sakinawicola	Candidatus Aminicenans sakinawicola [species]	1	519102635	WP_020258510.1	380	380	388	388	384	384	33.59	33.59	53.91	53.91
sp|P96737|CAPC_BACSU	Aminicenantes	unclassified	unclassified	Candidatus Aminicenans	Candidatus Aminicenans sakinawicola	Candidatus Aminicenans sakinawicola [species]	1	519102636	WP_020258511.1	140	140	135	135	134	134	34.33	34.33	61.94	61.94
sp|P96736|CAPB_BACSU	Atribacteria	unclassified	unclassified	unclassified	Atribacteria bacterium JGI 0000059-I14	Atribacteria bacterium JGI 0000059-I14 [species]	1	519109188	WP_020265063.1	385	385	388	388	391	391	38.36	38.36	57.54	57.54
sp|P96737|CAPC_BACSU	Atribacteria	unclassified	unclassified	unclassified	Atribacteria bacterium JGI 0000059-I14	Atribacteria bacterium JGI 0000059-I14 [species]	1	519109189	WP_020265064.1	132	132	127	127	124	124	38.71	38.71	66.13	66.13
sp|P96736|CAPB_BACSU	Atribacteria	unclassified	unclassified	unclassified	Atribacteria bacterium SCGC AAA255-G05	Atribacteria bacterium SCGC AAA255-G05 [species]	1	658521845	WP_029716618.1	357	357	357	357	345	345	40.58	40.58	63.48	63.48
sp|P96737|CAPC_BACSU	Atribacteria	unclassified	unclassified	unclassified	Atribacteria bacterium SCGC AAA255-G05	Atribacteria bacterium SCGC AAA255-G05 [species]	1	658521844	WP_029716617.1	136	136	131	131	131	131	43.51	43.51	64.89	64.89
sp|P96736|CAPB_BACSU	Cloacimonetes	unclassified	unclassified	Candidatus Cloacimonas	Candidatus Cloacimonas acidaminovorans	Candidatus Cloacimonas acidaminovorans [species]	1	505237497	WP_015424599.1	374	374	371	371	378	378	37.04	37.04	54.23	54.23
sp|P96737|CAPC_BACSU	Cloacimonetes	unclassified	unclassified	Candidatus Cloacimonas	Candidatus Cloacimonas acidaminovorans	Candidatus Cloacimonas acidaminovorans [species]	1	505237498	WP_015424600.1	131	131	131	131	121	121	34.71	34.71	61.16	61.16
sp|P96736|CAPB_BACSU	Cloacimonetes	unclassified	unclassified	Candidatus Cloacimonas	Candidatus Cloacimonas acidaminovorans	Candidatus Cloacimonas acidaminovorans str. Evry [no rank]	2	167729829|218961172	CAO80741.1|YP_001740947.1	374	374	371	371	378	378	37.04	37.04	54.23	54.23
sp|P96737|CAPC_BACSU	Cloacimonetes	unclassified	unclassified	Candidatus Cloacimonas	Candidatus Cloacimonas acidaminovorans	Candidatus Cloacimonas acidaminovorans str. Evry [no rank]	2	167729830|218961173	YP_001740948.1|CAO80742.1	131	131	131	131	121	121	34.71	34.71	61.16	61.16
sp|P96736|CAPB_BACSU	Firmicutes	Bacillales	Bacillaceae	Bacillus	Bacillus altitudinis	Bacillus altitudinis [species]	1	728915960	KHG38808.1	393	393	393	393	393	393	88.55	88.55	96.69	96.69
sp|P96737|CAPC_BACSU	Firmicutes	Bacillales	Bacillaceae	Bacillus	Bacillus altitudinis	Bacillus altitudinis [species]	1	728915961	KHG38809.1	148	148	148	148	148	148	91.22	91.22	95.95	95.95
sp|P96736|CAPB_BACSU	Firmicutes	Bacillales	Bacillaceae	Bacillus	Bacillus altitudinis	Bacillus altitudinis 41KF2b [no rank]	1	635187174	KDE31078.1	393	393	393	393	393	393	88.55	88.55	96.69	96.69
sp|P96737|CAPC_BACSU	Firmicutes	Bacillales	Bacillaceae	Bacillus	Bacillus altitudinis	Bacillus altitudinis 41KF2b [no rank]	1	635187173	KDE31077.1	148	148	148	148	148	148	91.22	91.22	95.95	95.95
sp|P96736|CAPB_BACSU	Firmicutes	Bacillales	Bacillaceae	Bacillus	Bacillus amyloliquefaciens	Bacillus amyloliquefaciens [species]	6	679908389|315111066|503119143|505231259|641405097|696281652	ADT79198.1|KFX37519.1|WP_013353824.1|WP_015418361.1|KDN93102.1|WP_032857572.1	393	393	393	393	393	393	92.62	93.13	96.95	97.2
sp|P96737|CAPC_BACSU	Firmicutes	Bacillales	Bacillaceae	Bacillus	Bacillus amyloliquefaciens	Bacillus amyloliquefaciens [species]	4	679908390|641405096|504231938|504285574	KFX37520.1|KDN93101.1|WP_014419040.1|WP_014472676.1	149	149	117	149	117	149	92.62	93.96	95.3	96.64
sp|P96736|CAPB_BACSU	Firmicutes	Bacillales	Bacillaceae	Bacillus	Bacillus amyloliquefaciens	Bacillus amyloliquefaciens CC178 [no rank]	2	556559176|556021105	AGZ58133.1|YP_008728711.1	393	393	393	393	393	393	93.13	93.13	97.2	97.2
sp|P96737|CAPC_BACSU	Firmicutes	Bacillales	Bacillaceae	Bacillus	Bacillus amyloliquefaciens	Bacillus amyloliquefaciens CC178 [no rank]	2	556559175|556021104	YP_008728710.1|AGZ58132.1	149	149	149	149	149	149	93.96	93.96	96.64	96.64
sp|P96736|CAPB_BACSU	Firmicutes	Bacillales	Bacillaceae	Bacillus	Bacillus amyloliquefaciens	Bacillus amyloliquefaciens DSM 7 [no rank]	2	307608185|308175321	YP_003922026.1|CBI44556.1	393	393	393	393	393	393	92.88	92.88	96.95	96.95
sp|P96737|CAPC_BACSU	Firmicutes	Bacillales	Bacillaceae	Bacillus	Bacillus amyloliquefaciens	Bacillus amyloliquefaciens DSM 7 [no rank]	2	307608184|308175320	CBI44555.1|YP_003922025.1	149	149	149	149	149	149	93.96	93.96	96.64	96.64
sp|P96736|CAPB_BACSU	Firmicutes	Bacillales	Bacillaceae	Bacillus	Bacillus amyloliquefaciens	Bacillus amyloliquefaciens EGD-AQ14 [no rank]	1	542008782	ERH54681.1	393	393	393	393	393	393	93.13	93.13	97.2	97.2
sp|P96737|CAPC_BACSU	Firmicutes	Bacillales	Bacillaceae	Bacillus	Bacillus amyloliquefaciens	Bacillus amyloliquefaciens EGD-AQ14 [no rank]	1	542008783	ERH54682.1	149	149	149	149	149	149	93.96	93.96	96.64	96.64
sp|P96736|CAPB_BACSU	Firmicutes	Bacillales	Bacillaceae	Bacillus	Bacillus amyloliquefaciens	Bacillus amyloliquefaciens IT-45 [no rank]	2	451345259|449849017	YP_007443890.1|AGF26009.1	393	393	393	393	393	393	93.13	93.13	97.2	97.2
sp|P96737|CAPC_BACSU	Firmicutes	Bacillales	Bacillaceae	Bacillus	Bacillus amyloliquefaciens	Bacillus amyloliquefaciens IT-45 [no rank]	2	451345260|449849018	YP_007443891.1|AGF26010.1	149	149	149	149	149	149	93.96	93.96	96.64	96.64
sp|P96736|CAPB_BACSU	Firmicutes	Bacillales	Bacillaceae	Bacillus	Bacillus amyloliquefaciens	Bacillus amyloliquefaciens LFB112 [no rank]	2	566058124|568179013	AHC43872.1|YP_008951809.1	393	393	393	393	393	393	93.13	93.13	97.2	97.2
sp|P96737|CAPC_BACSU	Firmicutes	Bacillales	Bacillaceae	Bacillus	Bacillus amyloliquefaciens	Bacillus amyloliquefaciens LFB112 [no rank]	2	566058123|568179012	AHC43871.1|YP_008951808.1	149	149	149	149	149	149	93.96	93.96	96.64	96.64
sp|P96736|CAPB_BACSU	Firmicutes	Bacillales	Bacillaceae	Bacillus	Bacillus amyloliquefaciens	Bacillus amyloliquefaciens LL3 [no rank]	3	296239762|384166102|328913657	ADH01688.1|YP_005547481.1|AEB65253.1	393	393	393	393	393	393	93.13	93.13	97.2	97.2
sp|P96737|CAPC_BACSU	Firmicutes	Bacillales	Bacillaceae	Bacillus	Bacillus amyloliquefaciens	Bacillus amyloliquefaciens LL3 [no rank]	3	296239764|328913656|384166101	AEB65252.1|ADH01689.1|YP_005547480.1	149	149	149	149	149	149	93.96	93.96	96.64	96.64
sp|P96736|CAPB_BACSU	Firmicutes	Bacillales	Bacillaceae	Bacillus	Bacillus amyloliquefaciens	Bacillus amyloliquefaciens SQR9 [no rank]	1	631802934	AHZ17599.1	393	393	393	393	393	393	93.13	93.13	97.2	97.2
sp|P96737|CAPC_BACSU	Firmicutes	Bacillales	Bacillaceae	Bacillus	Bacillus amyloliquefaciens	Bacillus amyloliquefaciens SQR9 [no rank]	1	631802933	AHZ17598.1	149	149	149	149	149	149	93.96	93.96	96.64	96.64
sp|P96736|CAPB_BACSU	Firmicutes	Bacillales	Bacillaceae	Bacillus	Bacillus amyloliquefaciens	Bacillus amyloliquefaciens subsp. plantarum AS43.3 [no rank]	2	429488473|429506883	AFZ92397.1|YP_007188067.1	393	393	393	393	393	393	93.13	93.13	97.2	97.2
sp|P96737|CAPC_BACSU	Firmicutes	Bacillales	Bacillaceae	Bacillus	Bacillus amyloliquefaciens	Bacillus amyloliquefaciens subsp. plantarum AS43.3 [no rank]	2	429488472|429506882	AFZ92396.1|YP_007188066.1	149	149	149	149	149	149	93.96	93.96	96.64	96.64
sp|P96736|CAPB_BACSU	Firmicutes	Bacillales	Bacillaceae	Bacillus	Bacillus amyloliquefaciens	Bacillus amyloliquefaciens subsp. plantarum CAU B946 [no rank]	2	371570018|375364024	CCF06868.1|YP_005132063.1	393	393	393	393	393	393	93.13	93.13	97.2	97.2
sp|P96737|CAPC_BACSU	Firmicutes	Bacillales	Bacillaceae	Bacillus	Bacillus amyloliquefaciens	Bacillus amyloliquefaciens subsp. plantarum CAU B946 [no rank]	2	371570017|375364023	YP_005132062.1|CCF06867.1	149	149	149	149	149	149	93.96	93.96	96.64	96.64
sp|P96736|CAPB_BACSU	Firmicutes	Bacillales	Bacillaceae	Bacillus	Bacillus amyloliquefaciens	Bacillus amyloliquefaciens subsp. plantarum M27 [no rank]	1	407075978	EKE48962.1	393	393	393	393	393	393	93.13	93.13	97.2	97.2
sp|P96737|CAPC_BACSU	Firmicutes	Bacillales	Bacillaceae	Bacillus	Bacillus amyloliquefaciens	Bacillus amyloliquefaciens subsp. plantarum M27 [no rank]	1	407075979	EKE48963.1	149	149	149	149	149	149	93.96	93.96	96.64	96.64
sp|P96736|CAPB_BACSU	Firmicutes	Bacillales	Bacillaceae	Bacillus	Bacillus amyloliquefaciens	Bacillus amyloliquefaciens subsp. plantarum NAU-B3 [no rank]	2	549063407|549699445	CDH97281.1|YP_008628142.1	393	393	393	393	393	393	93.38	93.38	97.2	97.2
sp|P96737|CAPC_BACSU	Firmicutes	Bacillales	Bacillaceae	Bacillus	Bacillus amyloliquefaciens	Bacillus amyloliquefaciens subsp. plantarum NAU-B3 [no rank]	2	549063406|549699444	CDH97280.1|YP_008628141.1	149	149	149	149	149	149	93.96	93.96	96.64	96.64
sp|P96736|CAPB_BACSU	Firmicutes	Bacillales	Bacillaceae	Bacillus	Bacillus amyloliquefaciens	Bacillus amyloliquefaciens subsp. plantarum str. FZB42 [no rank]	2	154353555|154687704	ABS75634.1|YP_001422865.1	393	393	393	393	393	393	93.13	93.13	97.2	97.2
sp|P96737|CAPC_BACSU	Firmicutes	Bacillales	Bacillaceae	Bacillus	Bacillus amyloliquefaciens	Bacillus amyloliquefaciens subsp. plantarum str. FZB42 [no rank]	2	154353554|154687703	ABS75633.1|YP_001422864.1	149	149	149	149	149	149	93.96	93.96	96.64	96.64
sp|P96736|CAPB_BACSU	Firmicutes	Bacillales	Bacillaceae	Bacillus	Bacillus amyloliquefaciens	Bacillus amyloliquefaciens subsp. plantarum TrigoCor1448 [no rank]	1	589094047	AHK50799.1	393	393	393	393	393	393	93.13	93.13	97.2	97.2
sp|P96737|CAPC_BACSU	Firmicutes	Bacillales	Bacillaceae	Bacillus	Bacillus amyloliquefaciens	Bacillus amyloliquefaciens subsp. plantarum TrigoCor1448 [no rank]	1	589094046	AHK50798.1	149	149	149	149	149	149	93.96	93.96	96.64	96.64
sp|P96736|CAPB_BACSU	Firmicutes	Bacillales	Bacillaceae	Bacillus	Bacillus amyloliquefaciens	Bacillus amyloliquefaciens subsp. plantarum UCMB5033 [no rank]	2	530335363|530571203	YP_008414418.1|CDG31410.1	393	393	393	393	393	393	93.13	93.13	97.2	97.2
sp|P96737|CAPC_BACSU	Firmicutes	Bacillales	Bacillaceae	Bacillus	Bacillus amyloliquefaciens	Bacillus amyloliquefaciens subsp. plantarum UCMB5033 [no rank]	2	530335362|530571202	CDG31409.1|YP_008414417.1	149	149	149	149	149	149	93.96	93.96	96.64	96.64
sp|P96736|CAPB_BACSU	Firmicutes	Bacillales	Bacillaceae	Bacillus	Bacillus amyloliquefaciens	Bacillus amyloliquefaciens subsp. plantarum UCMB5036 [no rank]	2	452857211|452081471	YP_007498894.1|CCP23239.1	393	393	393	393	393	393	92.88	92.88	97.2	97.2
sp|P96737|CAPC_BACSU	Firmicutes	Bacillales	Bacillaceae	Bacillus	Bacillus amyloliquefaciens	Bacillus amyloliquefaciens subsp. plantarum UCMB5036 [no rank]	2	452857210|452081470	YP_007498893.1|CCP23238.1	149	149	149	149	149	149	93.96	93.96	96.64	96.64
sp|P96736|CAPB_BACSU	Firmicutes	Bacillales	Bacillaceae	Bacillus	Bacillus amyloliquefaciens	Bacillus amyloliquefaciens subsp. plantarum UCMB5113 [no rank]	2	530615967|530339021	YP_008422628.1|CDG27502.1	393	393	393	393	393	393	93.13	93.13	97.2	97.2
sp|P96737|CAPC_BACSU	Firmicutes	Bacillales	Bacillaceae	Bacillus	Bacillus amyloliquefaciens	Bacillus amyloliquefaciens subsp. plantarum UCMB5113 [no rank]	2	530615966|530339020	YP_008422627.1|CDG27501.1	149	149	149	149	149	149	93.96	93.96	96.64	96.64
sp|P96736|CAPB_BACSU	Firmicutes	Bacillales	Bacillaceae	Bacillus	Bacillus amyloliquefaciens	Bacillus amyloliquefaciens subsp. plantarum YAU B9601-Y2 [no rank]	2	384267123|380500476	YP_005422830.1|CCG51514.1	393	393	393	393	393	393	93.13	93.13	97.2	97.2
sp|P96737|CAPC_BACSU	Firmicutes	Bacillales	Bacillaceae	Bacillus	Bacillus amyloliquefaciens	Bacillus amyloliquefaciens subsp. plantarum YAU B9601-Y2 [no rank]	2	384267122|380500475	YP_005422829.1|CCG51513.1	149	149	117	117	117	117	93.16	93.16	95.73	95.73
sp|P96736|CAPB_BACSU	Firmicutes	Bacillales	Bacillaceae	Bacillus	Bacillus amyloliquefaciens	Bacillus amyloliquefaciens TA208 [no rank]	2	384161206|328555294	AEB25786.1|YP_005543279.1	393	393	393	393	393	393	93.13	93.13	97.2	97.2
sp|P96737|CAPC_BACSU	Firmicutes	Bacillales	Bacillaceae	Bacillus	Bacillus amyloliquefaciens	Bacillus amyloliquefaciens TA208 [no rank]	2	384161205|328555293	YP_005543278.1|AEB25785.1	149	149	149	149	149	149	93.96	93.96	96.64	96.64
sp|P96736|CAPB_BACSU	Firmicutes	Bacillales	Bacillaceae	Bacillus	Bacillus amyloliquefaciens	Bacillus amyloliquefaciens UASWS BA1 [no rank]	1	544266958	ERK84593.1	393	393	393	393	393	393	93.13	93.13	97.2	97.2
sp|P96737|CAPC_BACSU	Firmicutes	Bacillales	Bacillaceae	Bacillus	Bacillus amyloliquefaciens	Bacillus amyloliquefaciens UASWS BA1 [no rank]	1	544266959	ERK84594.1	149	149	149	149	149	149	93.96	93.96	96.64	96.64
sp|P96736|CAPB_BACSU	Firmicutes	Bacillales	Bacillaceae	Bacillus	Bacillus amyloliquefaciens	Bacillus amyloliquefaciens XH7 [no rank]	2	341829577|384170298	AEK90828.1|YP_005551676.1	393	393	393	393	393	393	93.13	93.13	97.2	97.2
sp|P96737|CAPC_BACSU	Firmicutes	Bacillales	Bacillaceae	Bacillus	Bacillus amyloliquefaciens	Bacillus amyloliquefaciens XH7 [no rank]	2	341829576|384170297	YP_005551675.1|AEK90827.1	149	149	149	149	149	149	92.62	92.62	95.3	95.3
sp|P96736|CAPB_BACSU	Firmicutes	Bacillales	Bacillaceae	Bacillus	Bacillus amyloliquefaciens	Bacillus amyloliquefaciens Y2 [no rank]	2	387900220|387174330	YP_006330516.1|AFJ63791.1	393	393	393	393	393	393	93.13	93.13	97.2	97.2
sp|P96737|CAPC_BACSU	Firmicutes	Bacillales	Bacillaceae	Bacillus	Bacillus amyloliquefaciens	Bacillus amyloliquefaciens Y2 [no rank]	2	387174329|387900219	AFJ63790.1|YP_006330515.1	149	149	117	117	117	117	93.16	93.16	95.73	95.73
sp|P96736|CAPB_BACSU	Firmicutes	Bacillales	Bacillaceae	Bacillus	Bacillus anthracis	Bacillus anthracis [species]	34	721792909|674823428|728967963|673983615|721846199|721846893|741051540|721886891|446498366|142631|721809144|721793808|728974923|721885440|721830477|721860638|721880200|673961229|728973798|721846868|721827316|673617275|721856612|721807160|721793099|674827196|721871877|721813222|721871009|19856785|10956448|664796934|6470209|489257499	KGZ53877.1|KFL75982.1|KHG57158.1|AIK55031.1|KHA05835.1|KHA06492.1|AJA89817.1|KHA45695.1|WP_000576220.1|AAA22286.1|KGZ69319.1|KGZ54751.1|KHG64006.1|KHA44336.1|KGZ90311.1|KHA19953.1|KHA39203.1|AIK29642.1|KHG62970.1|KHA06468.1|KGZ87230.1|KFJ83886.1|KHA16015.1|KGZ67375.1|KGZ54061.1|KFL79738.1|KHA30998.1|KGZ73334.1|KHA30167.1|P19580.2|NP_053213.1|AIF59786.1|AAF13663.1|WP_003165422.1	388	388	389	465	389	389	67.1	67.1	81.49	81.49
sp|P96737|CAPC_BACSU	Firmicutes	Bacillales	Bacillaceae	Bacillus	Bacillus anthracis	Bacillus anthracis [species]	33	721792910|673961316|721827315|721886892|6470208|721807159|728974924|142632|686468080|10956447|721830476|721871876|721793809|721880199|721846200|721846869|721846892|115600|728973797|721856611|673617282|721871008|721860637|674827101|674823509|721813221|721809145|664796933|741051539|721793100|728967964|721885441|673983611	AIK29729.1|KGZ87229.1|KHA45696.1|AAF13662.1|KGZ67374.1|KHG64007.1|AAA22287.1|AIP93096.1|NP_053212.1|KGZ90310.1|KHA30997.1|KGZ54752.1|KHA39202.1|KHA05836.1|KHA06469.1|KHA06491.1|P19581.1|KHG62969.1|KHA16014.1|KFJ83893.1|KHA30166.1|KHA19952.1|KFL79643.1|KFL76063.1|KGZ73333.1|KGZ69320.1|AIF59785.1|KGZ53878.1|AJA89816.1|KGZ54062.1|KHG57159.1|KHA44337.1|AIK55027.1	148	148	148	148	148	148	78.38	79.05	91.22	91.89
sp|P96736|CAPB_BACSU	Firmicutes	Bacillales	Bacillaceae	Bacillus	Bacillus anthracis	Bacillus anthracis 52-G [no rank]	1	582085936	EVU01874.1	388	388	389	389	389	389	67.1	67.1	81.49	81.49
sp|P96737|CAPC_BACSU	Firmicutes	Bacillales	Bacillaceae	Bacillus	Bacillus anthracis	Bacillus anthracis 52-G [no rank]	1	582085935	EVU01873.1	148	148	148	148	148	148	78.38	78.38	91.22	91.22
sp|P96736|CAPB_BACSU	Firmicutes	Bacillales	Bacillaceae	Bacillus	Bacillus anthracis	Bacillus anthracis 8903-G [no rank]	1	582072874	EVT89227.1	388	388	389	389	389	389	67.1	67.1	81.49	81.49
sp|P96737|CAPC_BACSU	Firmicutes	Bacillales	Bacillaceae	Bacillus	Bacillus anthracis	Bacillus anthracis 8903-G [no rank]	1	582072873	EVT89226.1	148	148	148	148	148	148	78.38	78.38	91.22	91.22
sp|P96736|CAPB_BACSU	Firmicutes	Bacillales	Bacillaceae	Bacillus	Bacillus anthracis	Bacillus anthracis 9080-G [no rank]	1	582078973	EVT95188.1	388	388	389	389	389	389	67.1	67.1	81.49	81.49
sp|P96737|CAPC_BACSU	Firmicutes	Bacillales	Bacillaceae	Bacillus	Bacillus anthracis	Bacillus anthracis 9080-G [no rank]	1	582078972	EVT95187.1	148	148	148	148	148	148	78.38	78.38	91.22	91.22
sp|P96736|CAPB_BACSU	Firmicutes	Bacillales	Bacillaceae	Bacillus	Bacillus anthracis	Bacillus anthracis CZC5 [no rank]	1	576737586	GAF01321.1	388	388	389	389	389	389	67.1	67.1	81.49	81.49
sp|P96737|CAPC_BACSU	Firmicutes	Bacillales	Bacillaceae	Bacillus	Bacillus anthracis	Bacillus anthracis CZC5 [no rank]	1	576737585	GAF01320.1	148	148	148	148	148	148	78.38	78.38	91.22	91.22
sp|P96736|CAPB_BACSU	Firmicutes	Bacillales	Bacillaceae	Bacillus	Bacillus anthracis	Bacillus anthracis str. A0193 [no rank]	1	167509689	EDR85114.1	388	388	456	456	389	389	67.1	67.1	81.49	81.49
sp|P96737|CAPC_BACSU	Firmicutes	Bacillales	Bacillaceae	Bacillus	Bacillus anthracis	Bacillus anthracis str. A0193 [no rank]	1	167509673	EDR85098.1	148	148	148	148	148	148	78.38	78.38	91.22	91.22
sp|P96736|CAPB_BACSU	Firmicutes	Bacillales	Bacillaceae	Bacillus	Bacillus anthracis	Bacillus anthracis str. A0248 [no rank]	2	229264263|229599691	YP_002860673.1|ACQ45907.1	388	388	456	456	389	389	67.1	67.1	81.49	81.49
sp|P96737|CAPC_BACSU	Firmicutes	Bacillales	Bacillaceae	Bacillus	Bacillus anthracis	Bacillus anthracis str. A0248 [no rank]	2	229264236|229599664	ACQ45880.1|YP_002860672.1	148	148	148	148	148	148	78.38	78.38	91.22	91.22
sp|P96736|CAPB_BACSU	Firmicutes	Bacillales	Bacillaceae	Bacillus	Bacillus anthracis	Bacillus anthracis str. A0389 [no rank]	1	170125378	EDS94306.1	388	388	465	465	389	389	67.1	67.1	81.49	81.49
sp|P96737|CAPC_BACSU	Firmicutes	Bacillales	Bacillaceae	Bacillus	Bacillus anthracis	Bacillus anthracis str. A0389 [no rank]	1	170125396	EDS94324.1	148	148	148	148	148	148	78.38	78.38	91.22	91.22
sp|P96736|CAPB_BACSU	Firmicutes	Bacillales	Bacillaceae	Bacillus	Bacillus anthracis	Bacillus anthracis str. A0442 [no rank]	1	167527610	EDR90456.1	388	388	456	456	389	389	67.1	67.1	81.49	81.49
sp|P96737|CAPC_BACSU	Firmicutes	Bacillales	Bacillaceae	Bacillus	Bacillus anthracis	Bacillus anthracis str. A0442 [no rank]	1	167527578	EDR90424.1	148	148	148	148	148	148	78.38	78.38	91.22	91.22
sp|P96736|CAPB_BACSU	Firmicutes	Bacillales	Bacillaceae	Bacillus	Bacillus anthracis	Bacillus anthracis str. A0465 [no rank]	1	170666101	EDT16895.1	388	388	456	456	389	389	67.1	67.1	81.49	81.49
sp|P96737|CAPC_BACSU	Firmicutes	Bacillales	Bacillaceae	Bacillus	Bacillus anthracis	Bacillus anthracis str. A0465 [no rank]	1	170666029	EDT16823.1	148	148	148	148	148	148	78.38	78.38	91.22	91.22
sp|P96736|CAPB_BACSU	Firmicutes	Bacillales	Bacillaceae	Bacillus	Bacillus anthracis	Bacillus anthracis str. A0488 [no rank]	1	164710668	EDR16247.1	388	388	456	456	389	389	67.1	67.1	81.49	81.49
sp|P96737|CAPC_BACSU	Firmicutes	Bacillales	Bacillaceae	Bacillus	Bacillus anthracis	Bacillus anthracis str. A0488 [no rank]	1	164710722	EDR16301.1	148	148	148	148	148	148	78.38	78.38	91.22	91.22
sp|P96736|CAPB_BACSU	Firmicutes	Bacillales	Bacillaceae	Bacillus	Bacillus anthracis	Bacillus anthracis str. A16 [no rank]	1	570721945	AHE93280.1	388	388	456	456	389	389	67.1	67.1	81.49	81.49
sp|P96737|CAPC_BACSU	Firmicutes	Bacillales	Bacillaceae	Bacillus	Bacillus anthracis	Bacillus anthracis str. A16 [no rank]	1	570721944	AHE93279.1	148	148	148	148	148	148	78.38	78.38	91.22	91.22
sp|P96736|CAPB_BACSU	Firmicutes	Bacillales	Bacillaceae	Bacillus	Bacillus anthracis	Bacillus anthracis str. A2012 [no rank]	2	20520341|21392954	AAM26222.1|NP_653033.1	388	388	456	456	389	389	67.1	67.1	81.49	81.49
sp|P96737|CAPC_BACSU	Firmicutes	Bacillales	Bacillaceae	Bacillus	Bacillus anthracis	Bacillus anthracis str. A2012 [no rank]	2	20520340|21392953	NP_653032.1|AAM26221.1	148	148	148	148	148	148	78.38	78.38	91.22	91.22
sp|P96736|CAPB_BACSU	Firmicutes	Bacillales	Bacillaceae	Bacillus	Bacillus anthracis	Bacillus anthracis str. 'Ames Ancestor' [no rank]	2	47566735|47552405	YP_016576.2|AAT28996.2	388	388	456	456	389	389	67.1	67.1	81.49	81.49
sp|P96737|CAPC_BACSU	Firmicutes	Bacillales	Bacillaceae	Bacillus	Bacillus anthracis	Bacillus anthracis str. 'Ames Ancestor' [no rank]	2	47566734|47552404	YP_016575.2|AAT28995.2	148	148	148	148	148	148	78.38	78.38	91.22	91.22
sp|P96736|CAPB_BACSU	Firmicutes	Bacillales	Bacillaceae	Bacillus	Bacillus anthracis	Bacillus anthracis str. BF1 [no rank]	1	403391493	EJY88785.1	388	388	456	456	389	389	67.1	67.1	81.49	81.49
sp|P96737|CAPC_BACSU	Firmicutes	Bacillales	Bacillaceae	Bacillus	Bacillus anthracis	Bacillus anthracis str. BF1 [no rank]	1	403391492	EJY88784.1	148	148	148	148	148	148	78.38	78.38	91.22	91.22
sp|P96736|CAPB_BACSU	Firmicutes	Bacillales	Bacillaceae	Bacillus	Bacillus anthracis	Bacillus anthracis str. Carbosap [no rank]	1	666455165	KEY92076.1	388	388	456	456	389	389	67.1	67.1	81.49	81.49
sp|P96737|CAPC_BACSU	Firmicutes	Bacillales	Bacillaceae	Bacillus	Bacillus anthracis	Bacillus anthracis str. Carbosap [no rank]	1	666455166	KEY92077.1	148	148	148	148	148	148	78.38	78.38	91.22	91.22
sp|P96736|CAPB_BACSU	Firmicutes	Bacillales	Bacillaceae	Bacillus	Bacillus anthracis	Bacillus anthracis str. CDC 684 [no rank]	2	227002326|227811380	YP_002808742.1|ACP12070.1	388	388	456	456	389	389	67.1	67.1	81.49	81.49
sp|P96737|CAPC_BACSU	Firmicutes	Bacillales	Bacillaceae	Bacillus	Bacillus anthracis	Bacillus anthracis str. CDC 684 [no rank]	2	227002304|227811379	ACP12048.1|YP_002808741.1	148	148	148	148	148	148	78.38	78.38	91.22	91.22
sp|P96736|CAPB_BACSU	Firmicutes	Bacillales	Bacillaceae	Bacillus	Bacillus anthracis	Bacillus anthracis str. H9401 [no rank]	2	386733831|384389477	YP_006204216.1|AFH87136.1	388	388	456	456	389	389	67.1	67.1	81.49	81.49
sp|P96737|CAPC_BACSU	Firmicutes	Bacillales	Bacillaceae	Bacillus	Bacillus anthracis	Bacillus anthracis str. H9401 [no rank]	2	386733830|384389476	YP_006204215.1|AFH87135.1	148	148	148	148	148	148	78.38	78.38	91.22	91.22
sp|P96736|CAPB_BACSU	Firmicutes	Bacillales	Bacillaceae	Bacillus	Bacillus anthracis	Bacillus anthracis str. SVA11 [no rank]	1	589085382	AHK41895.1	388	388	456	456	389	389	67.1	67.1	81.49	81.49
sp|P96737|CAPC_BACSU	Firmicutes	Bacillales	Bacillaceae	Bacillus	Bacillus anthracis	Bacillus anthracis str. SVA11 [no rank]	1	589085381	AHK41894.1	148	148	148	148	148	148	78.38	78.38	91.22	91.22
sp|P96736|CAPB_BACSU	Firmicutes	Bacillales	Bacillaceae	Bacillus	Bacillus anthracis	Bacillus anthracis str. Tsiankovskii-I [no rank]	1	190559191	EDV13216.1	388	388	456	456	389	389	67.1	67.1	81.49	81.49
sp|P96737|CAPC_BACSU	Firmicutes	Bacillales	Bacillaceae	Bacillus	Bacillus anthracis	Bacillus anthracis str. Tsiankovskii-I [no rank]	1	190559243	EDV13268.1	148	148	148	148	148	148	78.38	78.38	91.22	91.22
sp|P96736|CAPB_BACSU	Firmicutes	Bacillales	Bacillaceae	Bacillus	Bacillus anthracis	Bacillus anthracis str. UR-1 [no rank]	1	401818037	EJT17284.1	388	388	456	456	389	389	67.1	67.1	81.49	81.49
sp|P96737|CAPC_BACSU	Firmicutes	Bacillales	Bacillaceae	Bacillus	Bacillus anthracis	Bacillus anthracis str. UR-1 [no rank]	1	401818036	EJT17283.1	148	148	148	148	148	148	78.38	78.38	91.22	91.22
sp|P96736|CAPB_BACSU	Firmicutes	Bacillales	Bacillaceae	Bacillus	Bacillus anthracis	Bacillus anthracis str. Vollum [no rank]	1	673992180	AIK60791.1	388	388	389	389	389	389	67.1	67.1	81.49	81.49
sp|P96737|CAPC_BACSU	Firmicutes	Bacillales	Bacillaceae	Bacillus	Bacillus anthracis	Bacillus anthracis str. Vollum [no rank]	1	673992193	AIK60804.1	148	148	148	148	148	148	78.38	78.38	91.22	91.22
sp|P96736|CAPB_BACSU	Firmicutes	Bacillales	Bacillaceae	Bacillus	Bacillus atrophaeus	Bacillus atrophaeus 1942 [no rank]	2	310870612|311070095	ADP34087.1|YP_003975018.1	393	393	393	393	393	393	95.42	95.42	99.75	99.75
sp|P96737|CAPC_BACSU	Firmicutes	Bacillales	Bacillaceae	Bacillus	Bacillus atrophaeus	Bacillus atrophaeus 1942 [no rank]	2	310870611|311070094	ADP34086.1|YP_003975017.1	149	149	149	149	149	149	97.99	97.99	100	100
sp|P96736|CAPB_BACSU	Firmicutes	Bacillales	Bacillaceae	Bacillus	Bacillus atrophaeus	Bacillus atrophaeus C89 [no rank]	1	388474502	EIM11231.1	393	393	393	393	393	393	95.42	95.42	99.75	99.75
sp|P96737|CAPC_BACSU	Firmicutes	Bacillales	Bacillaceae	Bacillus	Bacillus atrophaeus	Bacillus atrophaeus C89 [no rank]	1	388474503	EIM11232.1	149	149	149	149	149	149	97.32	97.32	99.33	99.33
sp|P96736|CAPB_BACSU	Firmicutes	Bacillales	Bacillaceae	Bacillus	Bacillus atrophaeus	Bacillus atrophaeus subsp. globigii [subspecies]	1	673981847	AIK48543.1	393	393	393	393	393	393	95.42	95.42	99.75	99.75
sp|P96737|CAPC_BACSU	Firmicutes	Bacillales	Bacillaceae	Bacillus	Bacillus atrophaeus	Bacillus atrophaeus subsp. globigii [subspecies]	1	673981643	AIK48339.1	149	149	149	149	149	149	97.99	97.99	100	100
sp|P96736|CAPB_BACSU	Firmicutes	Bacillales	Bacillaceae	Bacillus	Bacillus atrophaeus	Bacillus atrophaeus UCMB-5137 [no rank]	1	485130965	EOB35771.1	393	393	393	393	393	393	95.42	95.42	99.75	99.75
sp|P96737|CAPC_BACSU	Firmicutes	Bacillales	Bacillaceae	Bacillus	Bacillus atrophaeus	Bacillus atrophaeus UCMB-5137 [no rank]	1	485130964	EOB35770.1	149	149	149	149	149	149	97.99	97.99	100	100
sp|P96736|CAPB_BACSU	Firmicutes	Bacillales	Bacillaceae	Bacillus	Bacillus aurantiacus	Bacillus aurantiacus [species]	3	651976249|651976328|737202341	WP_026691518.1|WP_026691556.1|WP_035187560.1	384	391	382	400	382	388	55.67	62.5	74.74	81.94
sp|P96737|CAPC_BACSU	Firmicutes	Bacillales	Bacillaceae	Bacillus	Bacillus aurantiacus	Bacillus aurantiacus [species]	3	651976247|651976251|651976326	WP_026691517.1|WP_026691519.1|WP_026691555.1	148	148	148	150	148	150	58.11	59.46	80.67	83.11
sp|P96736|CAPB_BACSU	Firmicutes	Bacillales	Bacillaceae	Bacillus	Bacillus cereus	Bacillus cereus [species]	9	446153423|446505912|446505913|446541213|487922751|506987213|727205508|727206066|727207712	WP_000231278.1|WP_000583766.1|WP_000583767.1|WP_000618559.1|WP_001996217.1|WP_016078625.1|WP_033666968.1|WP_033667526.1|WP_033669172.1	247	393	138	394	137	394	60.58	72.36	73.72	87.8
sp|P96737|CAPC_BACSU	Firmicutes	Bacillales	Bacillaceae	Bacillus	Bacillus cereus	Bacillus cereus [species]	4	446390149|446390150|487922773|507026092	WP_000468004.1|WP_000468005.1|WP_001996239.1|WP_016098110.1	148	148	148	148	148	148	74.32	79.05	89.19	91.89
sp|P96736|CAPB_BACSU	Firmicutes	Bacillales	Bacillaceae	Bacillus	Bacillus cereus	Bacillus cereus 03BB102 [no rank]	2	225785506|225871581	YP_002752939.1|ACO25724.1	388	388	389	389	389	389	66.58	66.58	81.49	81.49
sp|P96737|CAPC_BACSU	Firmicutes	Bacillales	Bacillaceae	Bacillus	Bacillus cereus	Bacillus cereus 03BB102 [no rank]	2	225785625|225871582	ACO25843.1|YP_002752940.1	148	148	148	148	148	148	79.05	79.05	91.22	91.22
sp|P96736|CAPB_BACSU	Firmicutes	Bacillales	Bacillaceae	Bacillus	Bacillus cereus	Bacillus cereus 03BB108 [no rank]	1	196020996	EDX59726.1	388	388	389	389	389	389	66.58	66.58	81.49	81.49
sp|P96737|CAPC_BACSU	Firmicutes	Bacillales	Bacillaceae	Bacillus	Bacillus cereus	Bacillus cereus 03BB108 [no rank]	1	196021020	EDX59750.1	148	148	148	148	148	148	79.05	79.05	91.89	91.89
sp|P96736|CAPB_BACSU	Firmicutes	Bacillales	Bacillaceae	Bacillus	Bacillus cereus	Bacillus cereus AH1272 [no rank]	1	228733846	EEL84597.1	390	390	113	113	113	113	55.75	55.75	71.68	71.68
sp|P96737|CAPC_BACSU	Firmicutes	Bacillales	Bacillaceae	Bacillus	Bacillus cereus	Bacillus cereus AH1272 [no rank]	1	228733845	EEL84596.1	148	148	148	148	148	148	77.7	77.7	91.22	91.22
sp|P96736|CAPB_BACSU	Firmicutes	Bacillales	Bacillaceae	Bacillus	Bacillus cereus	Bacillus cereus AH1273 [no rank]	1	228740805	EEL91054.1	388	388	368	368	367	367	69.21	69.21	82.56	82.56
sp|P96737|CAPC_BACSU	Firmicutes	Bacillales	Bacillaceae	Bacillus	Bacillus cereus	Bacillus cereus AH1273 [no rank]	1	228740804	EEL91053.1	148	148	148	148	148	148	77.7	77.7	91.22	91.22
sp|P96736|CAPB_BACSU	Firmicutes	Bacillales	Bacillaceae	Bacillus	Bacillus cereus	Bacillus cereus biovar anthracis str. CI [no rank]	2	300379406|301067993	ADK08308.1|YP_003787084.1	388	388	456	456	389	389	67.1	67.1	81.49	81.49
sp|P96737|CAPC_BACSU	Firmicutes	Bacillales	Bacillaceae	Bacillus	Bacillus cereus	Bacillus cereus biovar anthracis str. CI [no rank]	2	300379405|301067992	YP_003787083.1|ADK08307.1	148	148	148	148	148	148	79.05	79.05	91.89	91.89
sp|P96736|CAPB_BACSU	Firmicutes	Bacillales	Bacillaceae	Bacillus	Bacillus cereus	Bacillus cereus F65185 [no rank]	1	228709634	EEL61678.1	393	393	342	342	340	340	66.76	66.76	79.71	79.71
sp|P96737|CAPC_BACSU	Firmicutes	Bacillales	Bacillaceae	Bacillus	Bacillus cereus	Bacillus cereus F65185 [no rank]	1	228709635	EEL61679.1	148	148	148	148	148	148	76.35	76.35	90.54	90.54
sp|P96736|CAPB_BACSU	Firmicutes	Bacillales	Bacillaceae	Bacillus	Bacillus cereus	Bacillus cereus HuB4-4 [no rank]	2	500526632|500526631	EOP91878.1|EOP91879.1	195	393	186	196	186	196	60.22	61.73	70.97	79.59
sp|P96737|CAPC_BACSU	Firmicutes	Bacillales	Bacillaceae	Bacillus	Bacillus cereus	Bacillus cereus HuB4-4 [no rank]	1	500526633	EOP91880.1	148	148	148	148	148	148	74.32	74.32	89.19	89.19
sp|P96736|CAPB_BACSU	Firmicutes	Bacillales	Bacillaceae	Bacillus	Bacillus cereus	Bacillus cereus K-5975c [no rank]	1	500364736	EOO81562.1	393	393	394	394	394	394	65.74	65.74	79.44	79.44
sp|P96737|CAPC_BACSU	Firmicutes	Bacillales	Bacillaceae	Bacillus	Bacillus cereus	Bacillus cereus K-5975c [no rank]	1	500364735	EOO81561.1	148	148	148	148	148	148	76.35	76.35	90.54	90.54
sp|P96736|CAPB_BACSU	Firmicutes	Bacillales	Bacillaceae	Bacillus	Bacillus cereus	Bacillus cereus str. Schrouff [no rank]	1	500279788	EOO04900.1	393	393	394	394	394	394	65.74	65.74	79.44	79.44
sp|P96737|CAPC_BACSU	Firmicutes	Bacillales	Bacillaceae	Bacillus	Bacillus cereus	Bacillus cereus str. Schrouff [no rank]	1	500279789	EOO04901.1	148	148	148	148	148	148	76.35	76.35	90.54	90.54
sp|P96736|CAPB_BACSU	Firmicutes	Bacillales	Bacillaceae	Bacillus	Bacillus cereus	Bacillus cereus VD115 [no rank]	1	401251052	EJR57337.1	393	393	394	394	394	394	64.72	64.72	78.93	78.93
sp|P96737|CAPC_BACSU	Firmicutes	Bacillales	Bacillaceae	Bacillus	Bacillus cereus	Bacillus cereus VD115 [no rank]	1	401251053	EJR57338.1	148	148	148	148	148	148	76.35	76.35	90.54	90.54
sp|P96736|CAPB_BACSU	Firmicutes	Bacillales	Bacillaceae	Bacillus	Bacillus chagannorensis	Bacillus chagannorensis [species]	1	651990287	WP_026698119.1	392	392	395	395	383	383	47.78	47.78	68.41	68.41
sp|P96737|CAPC_BACSU	Firmicutes	Bacillales	Bacillaceae	Bacillus	Bacillus chagannorensis	Bacillus chagannorensis [species]	1	651990285	WP_026698118.1	148	148	148	148	148	148	63.51	63.51	85.14	85.14
sp|P96736|CAPB_BACSU	Firmicutes	Bacillales	Bacillaceae	Bacillus	Bacillus firmus	Bacillus firmus [species]	2	1813463|737348693	AAB41841.1|WP_035330960.1	393	393	300	393	299	391	67.89	68.54	83.12	85.62
sp|P96737|CAPC_BACSU	Firmicutes	Bacillales	Bacillaceae	Bacillus	Bacillus firmus	Bacillus firmus [species]	2	1813464|737348691	AAB41842.1|WP_035330958.1	137	148	137	148	137	148	72.26	74.32	88.32	89.86
sp|P96736|CAPB_BACSU	Firmicutes	Bacillales	Bacillaceae	Bacillus	Bacillus firmus	Bacillus firmus DS1 [no rank]	1	583921267	EWG09939.1	393	393	393	393	391	391	68.54	68.54	83.12	83.12
sp|P96737|CAPC_BACSU	Firmicutes	Bacillales	Bacillaceae	Bacillus	Bacillus firmus	Bacillus firmus DS1 [no rank]	1	583921266	EWG09938.1	148	148	148	148	148	148	74.32	74.32	89.86	89.86
sp|P96736|CAPB_BACSU	Firmicutes	Bacillales	Bacillaceae	Bacillus	Bacillus flexus	Bacillus flexus [species]	1	647635497	WP_025908235.1	387	387	387	387	387	387	64.34	64.34	78.55	78.55
sp|P96737|CAPC_BACSU	Firmicutes	Bacillales	Bacillaceae	Bacillus	Bacillus flexus	Bacillus flexus [species]	1	647635496	WP_025908234.1	148	148	148	148	148	148	68.24	68.24	87.84	87.84
sp|P96736|CAPB_BACSU	Firmicutes	Bacillales	Bacillaceae	Bacillus	Bacillus licheniformis	Bacillus licheniformis [species]	10	113926960|575003841|636576971|636576965|113926960|113926953|254028682|117957971|499515108|529272985|675467046	AHG55196.1|AIA08849.1|AIA08846.1|CAJ77630.1|CAJ77624.1|ACT53270.1|ABK59323.1|WP_011201748.1|AGS77945.1|KFM84874.1	393	393	393	409	393	393	89.06	100	95.67	100
sp|P96737|CAPC_BACSU	Firmicutes	Bacillales	Bacillaceae	Bacillus	Bacillus licheniformis	Bacillus licheniformis [species]	10	113926961|636576967|529272986|254028683|113926954|636576973|675466392|575003839|117957161|516043300	CAJ77631.1|AIA08847.1|AGS77946.1|ACT53271.1|CAJ77625.1|AIA08850.1|KFM84220.1|AHG55195.1|ABK59055.1|WP_017473883.1	149	149	149	149	149	149	89.26	100	95.97	100
sp|P96736|CAPB_BACSU	Firmicutes	Bacillales	Bacillaceae	Bacillus	Bacillus licheniformis	Bacillus licheniformis 9945A [no rank]	2	510144432|511064582	AGN38163.1|YP_008079900.1	393	393	393	393	393	393	89.57	89.57	95.67	95.67
sp|P96737|CAPC_BACSU	Firmicutes	Bacillales	Bacillaceae	Bacillus	Bacillus licheniformis	Bacillus licheniformis 9945A [no rank]	2	510144431|511064581	YP_008079899.1|AGN38162.1	149	149	149	149	149	149	89.93	89.93	95.97	95.97
sp|P96736|CAPB_BACSU	Firmicutes	Bacillales	Bacillaceae	Bacillus	Bacillus licheniformis	Bacillus licheniformis CG-B52 [no rank]	1	532549939	EQM26102.1	393	393	409	409	393	393	89.57	89.57	95.67	95.67
sp|P96737|CAPC_BACSU	Firmicutes	Bacillales	Bacillaceae	Bacillus	Bacillus licheniformis	Bacillus licheniformis CG-B52 [no rank]	1	532549938	EQM26101.1	149	149	149	149	149	149	89.93	89.93	95.97	95.97
sp|P96736|CAPB_BACSU	Firmicutes	Bacillales	Bacillaceae	Bacillus	Bacillus licheniformis	Bacillus licheniformis DSM 13 = ATCC 14580 [no rank]	4	52350021|52082129|52005340|404491011	YP_080920.1|AAU25282.1|YP_006715117.1|AAU42655.1	393	393	393	409	393	393	89.57	89.57	95.67	95.67
sp|P96737|CAPC_BACSU	Firmicutes	Bacillales	Bacillaceae	Bacillus	Bacillus licheniformis	Bacillus licheniformis DSM 13 = ATCC 14580 [no rank]	4	52350020|52005339|404491010|52082128	AAU42654.1|AAU25281.1|YP_006715116.1|YP_080919.1	149	149	149	149	149	149	89.93	89.93	95.97	95.97
sp|P96736|CAPB_BACSU	Firmicutes	Bacillales	Bacillaceae	Bacillus	Bacillus licheniformis	Bacillus licheniformis S 16 [no rank]	1	584582957	EWH22307.1	393	393	393	393	393	393	89.82	89.82	95.67	95.67
sp|P96737|CAPC_BACSU	Firmicutes	Bacillales	Bacillaceae	Bacillus	Bacillus licheniformis	Bacillus licheniformis S 16 [no rank]	1	584582956	EWH22306.1	149	149	149	149	149	149	89.93	89.93	95.97	95.97
sp|P96736|CAPB_BACSU	Firmicutes	Bacillales	Bacillaceae	Bacillus	Bacillus licheniformis	Bacillus licheniformis WX-02 [no rank]	1	383440913	EID48688.1	393	393	393	393	393	393	89.57	89.57	95.67	95.67
sp|P96737|CAPC_BACSU	Firmicutes	Bacillales	Bacillaceae	Bacillus	Bacillus licheniformis	Bacillus licheniformis WX-02 [no rank]	1	383440912	EID48687.1	149	149	149	149	149	149	89.93	89.93	95.97	95.97
sp|P96736|CAPB_BACSU	Firmicutes	Bacillales	Bacillaceae	Bacillus	Bacillus marmarensis	Bacillus marmarensis [species]	1	665945709	WP_031311754.1	393	393	393	393	384	384	67.97	67.97	85.16	85.16
sp|P96737|CAPC_BACSU	Firmicutes	Bacillales	Bacillaceae	Bacillus	Bacillus marmarensis	Bacillus marmarensis [species]	1	550549176	WP_022629318.1	149	149	149	149	149	149	70.47	70.47	88.59	88.59
sp|P96736|CAPB_BACSU	Firmicutes	Bacillales	Bacillaceae	Bacillus	Bacillus marmarensis	Bacillus marmarensis DSM 21297 [no rank]	1	549460514	ERN51867.1	393	393	449	449	384	384	67.97	67.97	85.16	85.16
sp|P96737|CAPC_BACSU	Firmicutes	Bacillales	Bacillaceae	Bacillus	Bacillus marmarensis	Bacillus marmarensis DSM 21297 [no rank]	1	549460513	ERN51866.1	149	149	149	149	149	149	70.47	70.47	88.59	88.59
sp|P96736|CAPB_BACSU	Firmicutes	Bacillales	Bacillaceae	Bacillus	Bacillus megaterium	Bacillus megaterium [species]	6	370980823|502820730|502847035|502847113|504274119|675478847	WP_013055706.1|WP_013082011.1|BAL43164.1|WP_013082089.1|WP_014461221.1|KFM96581.1	387	387	387	389	385	387	63.05	69.09	78.29	81.3
sp|P96737|CAPC_BACSU	Firmicutes	Bacillales	Bacillaceae	Bacillus	Bacillus megaterium	Bacillus megaterium [species]	3	370980824|675480569|504274118	BAL43165.1|KFM98303.1|WP_014461220.1	146	148	146	148	146	148	74.32	76.71	89.19	93.84
sp|P96736|CAPB_BACSU	Firmicutes	Bacillales	Bacillaceae	Bacillus	Bacillus megaterium	Bacillus megaterium DSM 319 [no rank]	4	294800798|295703139|294800887|295703228	ADF37864.1|YP_003596214.1|ADF37953.1|YP_003596303.1	387	387	387	389	385	387	63.05	69.09	78.29	81.3
sp|P96737|CAPC_BACSU	Firmicutes	Bacillales	Bacillaceae	Bacillus	Bacillus megaterium	Bacillus megaterium DSM 319 [no rank]	4	294800799|295703140|295703229|294800888	YP_003596215.1|ADF37865.1|YP_003596304.1|ADF37954.1	146	148	146	148	146	148	74.32	76.71	89.19	93.84
sp|P96736|CAPB_BACSU	Firmicutes	Bacillales	Bacillaceae	Bacillus	Bacillus megaterium	Bacillus megaterium NBRC 15308 = ATCC 14581 [no rank]	1	694297414	KGJ76092.1	387	387	387	387	387	387	63.05	63.05	78.29	78.29
sp|P96737|CAPC_BACSU	Firmicutes	Bacillales	Bacillaceae	Bacillus	Bacillus megaterium	Bacillus megaterium NBRC 15308 = ATCC 14581 [no rank]	1	694297413	KGJ76091.1	148	148	148	148	148	148	74.32	74.32	89.19	89.19
sp|P96736|CAPB_BACSU	Firmicutes	Bacillales	Bacillaceae	Bacillus	Bacillus megaterium	Bacillus megaterium QM B1551 [no rank]	2	294497765|294347702	YP_003561465.1|ADE68031.1	387	387	387	387	387	387	63.31	63.31	78.55	78.55
sp|P96737|CAPC_BACSU	Firmicutes	Bacillales	Bacillaceae	Bacillus	Bacillus megaterium	Bacillus megaterium QM B1551 [no rank]	2	294497766|294347703	YP_003561466.1|ADE68032.1	148	148	148	148	148	148	74.32	74.32	89.19	89.19
sp|P96736|CAPB_BACSU	Firmicutes	Bacillales	Bacillaceae	Bacillus	Bacillus megaterium	Bacillus megaterium WSH-002 [no rank]	4	345446005|384048314|384048414|345446105	AEN91022.1|YP_005496331.1|YP_005496431.1|AEN91122.1	387	387	387	389	385	387	62.79	68.05	78.29	80.52
sp|P96737|CAPC_BACSU	Firmicutes	Bacillales	Bacillaceae	Bacillus	Bacillus megaterium	Bacillus megaterium WSH-002 [no rank]	4	345446004|384048413|345446104|384048313	YP_005496430.1|AEN91121.1|YP_005496330.1|AEN91021.1	146	148	146	148	146	148	74.32	76.71	89.19	93.84
sp|P96736|CAPB_BACSU	Firmicutes	Bacillales	Bacillaceae	Bacillus	Bacillus methylotrophicus	Bacillus methylotrophicus [species]	1	700311124	AIU83487.1	393	393	393	393	393	393	93.38	93.38	97.2	97.2
sp|P96737|CAPC_BACSU	Firmicutes	Bacillales	Bacillaceae	Bacillus	Bacillus methylotrophicus	Bacillus methylotrophicus [species]	1	700311123	AIU83486.1	149	149	149	149	149	149	93.96	93.96	96.64	96.64
sp|P96736|CAPB_BACSU	Firmicutes	Bacillales	Bacillaceae	Bacillus	Bacillus mojavensis	Bacillus mojavensis [species]	1	498017961	WP_010332117.1	393	393	393	393	393	393	99.24	99.24	100	100
sp|P96737|CAPC_BACSU	Firmicutes	Bacillales	Bacillaceae	Bacillus	Bacillus mojavensis	Bacillus mojavensis [species]	1	498017960	WP_010332116.1	149	149	149	149	149	149	99.33	99.33	100	100
sp|P96736|CAPB_BACSU	Firmicutes	Bacillales	Bacillaceae	Bacillus	Bacillus pseudofirmus	Bacillus pseudofirmus [species]	1	502725679	WP_012960663.1	393	393	396	396	389	389	67.61	67.61	84.58	84.58
sp|P96737|CAPC_BACSU	Firmicutes	Bacillales	Bacillaceae	Bacillus	Bacillus pseudofirmus	Bacillus pseudofirmus [species]	1	502725678	WP_012960662.1	149	149	149	149	149	149	71.14	71.14	88.59	88.59
sp|P96736|CAPB_BACSU	Firmicutes	Bacillales	Bacillaceae	Bacillus	Bacillus pseudofirmus	Bacillus pseudofirmus OF4 [no rank]	2	288554347|288545507	YP_003426282.1|ADC49390.1	393	393	396	396	389	389	67.61	67.61	84.58	84.58
sp|P96737|CAPC_BACSU	Firmicutes	Bacillales	Bacillaceae	Bacillus	Bacillus pseudofirmus	Bacillus pseudofirmus OF4 [no rank]	2	288554346|288545506	ADC49389.1|YP_003426281.1	149	149	149	149	149	149	71.14	71.14	88.59	88.59
sp|P96736|CAPB_BACSU	Firmicutes	Bacillales	Bacillaceae	Bacillus	Bacillus pumilus	Bacillus pumilus [species]	5	594025065|500860078|660484095|635276103|736652915	AHL73069.1|WP_012011489.1|KEO49014.1|KDE53850.1|WP_034660210.1	393	393	393	393	393	393	88.55	89.31	96.69	96.69
sp|P96737|CAPC_BACSU	Firmicutes	Bacillales	Bacillaceae	Bacillus	Bacillus pumilus	Bacillus pumilus [species]	4	594025064|489306258|635276102|660484094	WP_003213696.1|AHL73068.1|KDE53849.1|KEO49013.1	148	148	148	148	148	148	90.54	91.22	95.95	95.95
sp|P96736|CAPB_BACSU	Firmicutes	Bacillales	Bacillaceae	Bacillus	Bacillus pumilus	Bacillus pumilus SAFR-032 [no rank]	2	157682768|157694010	ABV63912.1|YP_001488472.1	393	393	393	393	393	393	89.06	89.06	96.69	96.69
sp|P96737|CAPC_BACSU	Firmicutes	Bacillales	Bacillaceae	Bacillus	Bacillus pumilus	Bacillus pumilus SAFR-032 [no rank]	2	157682767|157694009	ABV63911.1|YP_001488471.1	148	148	148	148	148	148	91.22	91.22	95.95	95.95
sp|P96736|CAPB_BACSU	Firmicutes	Bacillales	Bacillaceae	Bacillus	Bacillus safensis	Bacillus safensis [species]	1	660805375	KEP28500.1	393	393	393	393	393	393	88.8	88.8	96.69	96.69
sp|P96737|CAPC_BACSU	Firmicutes	Bacillales	Bacillaceae	Bacillus	Bacillus safensis	Bacillus safensis [species]	1	660805376	KEP28501.1	148	148	148	148	148	148	91.22	91.22	95.95	95.95
sp|P96736|CAPB_BACSU	Firmicutes	Bacillales	Bacillaceae	Bacillus	Bacillus safensis	Bacillus safensis FO-36b [no rank]	1	635184432	KDE28350.1	393	393	393	393	393	393	88.8	88.8	96.69	96.69
sp|P96737|CAPC_BACSU	Firmicutes	Bacillales	Bacillaceae	Bacillus	Bacillus safensis	Bacillus safensis FO-36b [no rank]	1	635184431	KDE28349.1	148	148	148	148	148	148	91.22	91.22	95.95	95.95
sp|P96736|CAPB_BACSU	Firmicutes	Bacillales	Bacillaceae	Bacillus	Bacillus simplex	Bacillus simplex [species]	2	701527611|736209420	CEG34229.1|WP_034309408.1	393	393	393	393	390	390	67.44	68.21	82.31	82.56
sp|P96737|CAPC_BACSU	Firmicutes	Bacillales	Bacillaceae	Bacillus	Bacillus simplex	Bacillus simplex [species]	2	701527612|736209424	CEG34230.1|WP_034309410.1	148	148	148	148	148	148	70.27	70.27	88.51	88.51
sp|P96736|CAPB_BACSU	Firmicutes	Bacillales	Bacillaceae	Bacillus	Bacillus sonorensis	Bacillus sonorensis [species]	1	493689263	WP_006639318.1	393	393	393	393	393	393	89.06	89.06	95.93	95.93
sp|P96737|CAPC_BACSU	Firmicutes	Bacillales	Bacillaceae	Bacillus	Bacillus sonorensis	Bacillus sonorensis [species]	1	493689262	WP_006639317.1	149	149	149	149	149	149	90.6	90.6	95.97	95.97
sp|P96736|CAPB_BACSU	Firmicutes	Bacillales	Bacillaceae	Bacillus	Bacillus sonorensis	Bacillus sonorensis L12 [no rank]	1	452973583	EME73405.1	393	393	393	393	393	393	89.06	89.06	95.93	95.93
sp|P96737|CAPC_BACSU	Firmicutes	Bacillales	Bacillaceae	Bacillus	Bacillus sonorensis	Bacillus sonorensis L12 [no rank]	1	452973582	EME73404.1	149	149	149	149	149	149	90.6	90.6	95.97	95.97
sp|P96736|CAPB_BACSU	Firmicutes	Bacillales	Bacillaceae	Bacillus	Bacillus sp.	Bacillus sp. [species]	1	724429334	CEJ79254.1	393	393	393	393	393	393	100	100	100	100
sp|P96737|CAPC_BACSU	Firmicutes	Bacillales	Bacillaceae	Bacillus	Bacillus sp.	Bacillus sp. [species]	1	724429333	CEJ79253.1	149	149	149	149	149	149	100	100	100	100
sp|P96736|CAPB_BACSU	Firmicutes	Bacillales	Bacillaceae	Bacillus	Bacillus sp. 5B6	Bacillus sp. 5B6 [species]	1	385150982	EIF14919.1	393	393	393	393	393	393	93.13	93.13	97.2	97.2
sp|P96737|CAPC_BACSU	Firmicutes	Bacillales	Bacillaceae	Bacillus	Bacillus sp. 5B6	Bacillus sp. 5B6 [species]	1	385150981	EIF14918.1	149	149	149	149	149	149	93.96	93.96	96.64	96.64
sp|P96736|CAPB_BACSU	Firmicutes	Bacillales	Bacillaceae	Bacillus	Bacillus sp. 916	Bacillus sp. 916 [species]	1	393807904	EJD69216.1	393	393	393	393	393	393	93.13	93.13	97.2	97.2
sp|P96737|CAPC_BACSU	Firmicutes	Bacillales	Bacillaceae	Bacillus	Bacillus sp. 916	Bacillus sp. 916 [species]	1	393807903	EJD69215.1	149	149	149	149	149	149	93.96	93.96	96.64	96.64
sp|P96736|CAPB_BACSU	Firmicutes	Bacillales	Bacillaceae	Bacillus	Bacillus sp. A053	Bacillus sp. A053 [species]	1	748279192	KIH41127.1	393	393	393	393	393	393	100	100	100	100
sp|P96737|CAPC_BACSU	Firmicutes	Bacillales	Bacillaceae	Bacillus	Bacillus sp. A053	Bacillus sp. A053 [species]	1	748279193	KIH41128.1	149	149	149	149	149	149	100	100	100	100
sp|P96736|CAPB_BACSU	Firmicutes	Bacillales	Bacillaceae	Bacillus	Bacillus sp. BSC154	Bacillus sp. BSC154 [species]	1	672859840	KFI02732.1	393	393	393	393	393	393	99.49	99.49	100	100
sp|P96737|CAPC_BACSU	Firmicutes	Bacillales	Bacillaceae	Bacillus	Bacillus sp. BSC154	Bacillus sp. BSC154 [species]	1	672859841	KFI02733.1	149	149	149	149	149	149	100	100	100	100
sp|P96736|CAPB_BACSU	Firmicutes	Bacillales	Bacillaceae	Bacillus	Bacillus sp. BT1B_CT2	Bacillus sp. BT1B_CT2 [species]	1	317389639	EFV70449.1	393	393	393	393	393	393	89.57	89.57	95.67	95.67
sp|P96737|CAPC_BACSU	Firmicutes	Bacillales	Bacillaceae	Bacillus	Bacillus sp. BT1B_CT2	Bacillus sp. BT1B_CT2 [species]	1	317389638	EFV70448.1	149	149	149	149	149	149	89.93	89.93	95.97	95.97
sp|P96736|CAPB_BACSU	Firmicutes	Bacillales	Bacillaceae	Bacillus	Bacillus sp. CBD 118	Bacillus sp. CBD 118 [species]	2	695211858|109138599	YP_009080740.1|ABG25870.1	388	388	456	456	389	389	67.1	67.1	81.49	81.49
sp|P96737|CAPC_BACSU	Firmicutes	Bacillales	Bacillaceae	Bacillus	Bacillus sp. CBD 118	Bacillus sp. CBD 118 [species]	2	695211859|109138600	ABG25871.1|YP_009080741.1	148	148	148	148	148	148	78.38	78.38	91.22	91.22
sp|P96736|CAPB_BACSU	Firmicutes	Bacillales	Bacillaceae	Bacillus	Bacillus sp. CBD119	Bacillus sp. CBD119 [species]	2	109138603|695211862	ABG25873.1|YP_009080743.1	388	388	456	456	389	389	67.1	67.1	81.49	81.49
sp|P96737|CAPC_BACSU	Firmicutes	Bacillales	Bacillaceae	Bacillus	Bacillus sp. CBD119	Bacillus sp. CBD119 [species]	2	109138604|695211863	ABG25874.1|YP_009080744.1	148	148	148	148	148	148	78.38	78.38	91.22	91.22
sp|P96736|CAPB_BACSU	Firmicutes	Bacillales	Bacillaceae	Bacillus	Bacillus sp. CPSM8	Bacillus sp. CPSM8 [species]	1	564403034	ETB70530.1	393	393	393	393	393	393	89.57	89.57	95.93	95.93
sp|P96737|CAPC_BACSU	Firmicutes	Bacillales	Bacillaceae	Bacillus	Bacillus sp. CPSM8	Bacillus sp. CPSM8 [species]	1	564403035	ETB70531.1	149	149	149	149	149	149	89.93	89.93	95.97	95.97
sp|P96736|CAPB_BACSU	Firmicutes	Bacillales	Bacillaceae	Bacillus	Bacillus sp. DW5-4	Bacillus sp. DW5-4 [species]	2	660776415|736227726	KEP27649.1|WP_034318457.1	393	393	393	393	393	393	89.82	89.82	96.69	96.69
sp|P96737|CAPC_BACSU	Firmicutes	Bacillales	Bacillaceae	Bacillus	Bacillus sp. DW5-4	Bacillus sp. DW5-4 [species]	1	660776416	KEP27650.1	148	148	148	148	148	148	91.22	91.22	95.95	95.95
sp|P96736|CAPB_BACSU	Firmicutes	Bacillales	Bacillaceae	Bacillus	Bacillus sp. EGD-AK10	Bacillus sp. EGD-AK10 [species]	1	542116145	ERI43961.1	393	393	393	393	393	393	100	100	100	100
sp|P96737|CAPC_BACSU	Firmicutes	Bacillales	Bacillaceae	Bacillus	Bacillus sp. EGD-AK10	Bacillus sp. EGD-AK10 [species]	1	542116144	ERI43960.1	149	149	149	149	149	149	100	100	100	100
sp|P96736|CAPB_BACSU	Firmicutes	Bacillales	Bacillaceae	Bacillus	Bacillus sp. FJAT-14515	Bacillus sp. FJAT-14515 [species]	1	736189210	WP_034300382.1	388	388	388	388	388	388	65.72	65.72	82.99	82.99
sp|P96737|CAPC_BACSU	Firmicutes	Bacillales	Bacillaceae	Bacillus	Bacillus sp. FJAT-14515	Bacillus sp. FJAT-14515 [species]	1	736188877	WP_034300225.1	146	146	144	144	143	143	60.14	60.14	79.02	79.02
sp|P96736|CAPB_BACSU	Firmicutes	Bacillales	Bacillaceae	Bacillus	Bacillus sp. JS	Bacillus sp. JS [species]	3	386760218|504478507|384933501	YP_006233435.1|WP_014665609.1|AFI30179.1	393	393	393	393	393	393	99.75	99.75	100	100
sp|P96737|CAPC_BACSU	Firmicutes	Bacillales	Bacillaceae	Bacillus	Bacillus sp. JS	Bacillus sp. JS [species]	2	386760217|384933500	AFI30178.1|YP_006233434.1	149	149	149	149	149	149	100	100	100	100
sp|P96736|CAPB_BACSU	Firmicutes	Bacillales	Bacillaceae	Bacillus	Bacillus sp. M 2-6	Bacillus sp. M 2-6 [species]	1	388427869	EIL85669.1	393	393	393	393	393	393	88.55	88.55	96.69	96.69
sp|P96737|CAPC_BACSU	Firmicutes	Bacillales	Bacillaceae	Bacillus	Bacillus sp. M 2-6	Bacillus sp. M 2-6 [species]	1	388427868	EIL85668.1	148	148	148	148	148	148	91.22	91.22	95.95	95.95
sp|P96736|CAPB_BACSU	Firmicutes	Bacillales	Bacillaceae	Bacillus	Bacillus sp. NSP9.1	Bacillus sp. NSP9.1 [species]	1	651594026	WP_026588998.1	393	393	393	393	393	393	89.31	89.31	95.67	95.67
sp|P96737|CAPC_BACSU	Firmicutes	Bacillales	Bacillaceae	Bacillus	Bacillus sp. NSP9.1	Bacillus sp. NSP9.1 [species]	1	651594025	WP_026588997.1	149	149	149	149	149	149	90.6	90.6	96.64	96.64
sp|P96736|CAPB_BACSU	Firmicutes	Bacillales	Bacillaceae	Bacillus	Bacillus sp. Pc3	Bacillus sp. Pc3 [species]	1	743683740	AJC25872.1	393	393	393	393	393	393	93.13	93.13	97.2	97.2
sp|P96737|CAPC_BACSU	Firmicutes	Bacillales	Bacillaceae	Bacillus	Bacillus sp. Pc3	Bacillus sp. Pc3 [species]	1	743683741	AJC25873.1	149	149	149	149	149	149	93.96	93.96	96.64	96.64
sp|P96736|CAPB_BACSU	Firmicutes	Bacillales	Bacillaceae	Bacillus	Bacillus sp. SJS	Bacillus sp. SJS [species]	2	666916649|737432833	WP_035413486.1|KEZ54733.1	393	393	393	393	393	393	67.94	67.94	86.77	86.77
sp|P96737|CAPC_BACSU	Firmicutes	Bacillales	Bacillaceae	Bacillus	Bacillus sp. SJS	Bacillus sp. SJS [species]	2	666916648|737432830	KEZ54732.1|WP_035413483.1	148	148	148	148	148	148	75	75	90.54	90.54
sp|P96736|CAPB_BACSU	Firmicutes	Bacillales	Bacillaceae	Bacillus	Bacillus sp. WP8	Bacillus sp. WP8 [species]	2	731485911|746116150	AIZ61746.1|WP_039181962.1	393	393	393	393	393	393	88.8	88.8	96.69	96.69
sp|P96737|CAPC_BACSU	Firmicutes	Bacillales	Bacillaceae	Bacillus	Bacillus sp. WP8	Bacillus sp. WP8 [species]	1	731485910	AIZ61745.1	148	148	148	148	148	148	91.22	91.22	95.95	95.95
sp|P96736|CAPB_BACSU	Firmicutes	Bacillales	Bacillaceae	Bacillus	Bacillus stratosphericus	Bacillus stratosphericus LAMA 585 [no rank]	1	460149801	EMI14157.1	393	393	393	393	393	393	88.55	88.55	96.69	96.69
sp|P96737|CAPC_BACSU	Firmicutes	Bacillales	Bacillaceae	Bacillus	Bacillus stratosphericus	Bacillus stratosphericus LAMA 585 [no rank]	1	460149800	EMI14156.1	148	148	148	148	148	148	91.22	91.22	95.95	95.95
sp|P96736|CAPB_BACSU	Firmicutes	Bacillales	Bacillaceae	Bacillus	Bacillus subtilis	Bacillus subtilis [species]	19	13591557|10119861|253993236|343129285|700304677|703583062|703586664|703575604|672873020|674558230|721331216|723800156|576317840|668753796|728890820|635179366|504291058|6045072|68138278	BAB13484.1|BAB40948.1|ACT52835.1|AEL88493.1|AIU75557.1|AIW35423.1|AIW39024.1|AIW31493.1|KFI15447.1|KFK79087.1|AIX09215.1|CEI59397.1|AHH29627.1|KFC29729.1|AIY99214.1|KDE23371.1|WP_014478160.1|BAA85263.1|AAY85940.1	393	393	393	393	393	393	93.13	100	97.2	100
sp|P96737|CAPC_BACSU	Firmicutes	Bacillales	Bacillaceae	Bacillus	Bacillus subtilis	Bacillus subtilis [species]	22	13591558|253993238|700304678|703583061|672873019|703586663|703575603|489312194|674556994|576317842|343129287|721331215|10119862|68138279|668753795|728890819|723800155|671703349|635179365|6045073|518545717|695813118	BAB40949.1|ACT52836.1|AIU75558.1|AIW35422.1|KFI15446.1|AIW39023.1|AIW31492.1|WP_003219594.1|KFK77851.1|AHH29628.1|AEL88494.1|AIX09214.1|BAB13485.1|AAY85941.1|KFC29728.1|AIY99213.1|CEI59396.1|KFF55284.1|KDE23370.1|BAA85264.1|WP_019715924.1|WP_032726995.1	149	149	149	149	149	149	93.96	100	96.64	100
sp|P96736|CAPB_BACSU	Firmicutes	Bacillales	Bacillaceae	Bacillus	Bacillus subtilis	Bacillus subtilis BEST7003 [no rank]	1	407966442	BAM59681.1	393	393	393	393	393	393	100	100	100	100
sp|P96737|CAPC_BACSU	Firmicutes	Bacillales	Bacillaceae	Bacillus	Bacillus subtilis	Bacillus subtilis BEST7003 [no rank]	1	407966441	BAM59680.1	149	149	149	149	149	149	100	100	100	100
sp|P96736|CAPB_BACSU	Firmicutes	Bacillales	Bacillaceae	Bacillus	Bacillus subtilis	Bacillus subtilis BEST7613 [no rank]	1	407962429	BAM55669.1	393	393	393	393	393	393	100	100	100	100
sp|P96737|CAPC_BACSU	Firmicutes	Bacillales	Bacillaceae	Bacillus	Bacillus subtilis	Bacillus subtilis BEST7613 [no rank]	1	407962428	BAM55668.1	149	149	149	149	149	149	100	100	100	100
sp|P96736|CAPB_BACSU	Firmicutes	Bacillales	Bacillaceae	Bacillus	Bacillus subtilis	Bacillus subtilis BSn5 [no rank]	2	320019408|321313134	ADV94394.1|YP_004205421.1	393	393	393	393	393	393	100	100	100	100
sp|P96737|CAPC_BACSU	Firmicutes	Bacillales	Bacillaceae	Bacillus	Bacillus subtilis	Bacillus subtilis BSn5 [no rank]	2	320019407|321313133	YP_004205420.1|ADV94393.1	149	149	149	149	149	149	100	100	100	100
sp|P96736|CAPB_BACSU	Firmicutes	Bacillales	Bacillaceae	Bacillus	Bacillus subtilis	Bacillus subtilis E1 [no rank]	1	659923526	CCU60672.1	393	393	393	393	393	393	100	100	100	100
sp|P96737|CAPC_BACSU	Firmicutes	Bacillales	Bacillaceae	Bacillus	Bacillus subtilis	Bacillus subtilis E1 [no rank]	1	659923525	CCU60671.1	149	149	149	149	149	149	99.33	99.33	100	100
sp|P96736|CAPB_BACSU	Firmicutes	Bacillales	Bacillaceae	Bacillus	Bacillus subtilis	Bacillus subtilis MB73/2 [no rank]	1	452117669	EME08063.1	393	393	393	393	393	393	100	100	100	100
sp|P96737|CAPC_BACSU	Firmicutes	Bacillales	Bacillaceae	Bacillus	Bacillus subtilis	Bacillus subtilis MB73/2 [no rank]	1	452117474	EME07868.1	149	149	149	149	149	149	100	100	100	100
sp|P96736|CAPB_BACSU	Firmicutes	Bacillales	Bacillaceae	Bacillus	Bacillus subtilis	Bacillus subtilis Miyagi-4 [no rank]	1	675435822	GAK80890.1	393	393	393	393	393	393	100	100	100	100
sp|P96737|CAPC_BACSU	Firmicutes	Bacillales	Bacillaceae	Bacillus	Bacillus subtilis	Bacillus subtilis Miyagi-4 [no rank]	1	675435821	GAK80889.1	149	149	149	149	149	149	100	100	100	100
sp|P96736|CAPB_BACSU	Firmicutes	Bacillales	Bacillaceae	Bacillus	Bacillus subtilis	Bacillus subtilis PY79 [no rank]	2	560130604|558570130	YP_008831745.1|AHA79536.1	393	393	393	393	393	393	100	100	100	100
sp|P96737|CAPC_BACSU	Firmicutes	Bacillales	Bacillaceae	Bacillus	Bacillus subtilis	Bacillus subtilis PY79 [no rank]	2	560130603|558570129	YP_008831744.1|AHA79535.1	149	149	149	149	149	149	100	100	100	100
sp|P96736|CAPB_BACSU	Firmicutes	Bacillales	Bacillaceae	Bacillus	Bacillus subtilis	Bacillus subtilis QB928 [no rank]	2	402777753|402482932	YP_006631697.1|AFQ59441.1	393	393	393	393	393	393	100	100	100	100
sp|P96737|CAPC_BACSU	Firmicutes	Bacillales	Bacillaceae	Bacillus	Bacillus subtilis	Bacillus subtilis QB928 [no rank]	2	402777752|402482931	YP_006631696.1|AFQ59440.1	149	149	149	149	149	149	100	100	100	100
sp|P96736|CAPB_BACSU	Firmicutes	Bacillales	Bacillaceae	Bacillus	Bacillus subtilis	Bacillus subtilis QH-1 [no rank]	1	588502592	EXF55002.1	393	393	393	393	393	393	100	100	100	100
sp|P96737|CAPC_BACSU	Firmicutes	Bacillales	Bacillaceae	Bacillus	Bacillus subtilis	Bacillus subtilis QH-1 [no rank]	1	588502593	EXF55003.1	149	149	149	149	149	149	100	100	100	100
sp|P96736|CAPB_BACSU	Firmicutes	Bacillales	Bacillaceae	Bacillus	Bacillus subtilis	Bacillus subtilis subsp. inaquosorum KCTC 13429 [no rank]	1	443348803	ELS62859.1	393	393	393	393	393	393	99.49	99.49	100	100
sp|P96737|CAPC_BACSU	Firmicutes	Bacillales	Bacillaceae	Bacillus	Bacillus subtilis	Bacillus subtilis subsp. inaquosorum KCTC 13429 [no rank]	1	443348802	ELS62858.1	149	149	149	149	149	149	100	100	100	100
sp|P96736|CAPB_BACSU	Firmicutes	Bacillales	Bacillaceae	Bacillus	Bacillus subtilis	Bacillus subtilis subsp. natto BEST195 [no rank]	2	291486157|428281200	BAI87232.1|YP_005562935.1	393	393	393	393	393	393	100	100	100	100
sp|P96737|CAPC_BACSU	Firmicutes	Bacillales	Bacillaceae	Bacillus	Bacillus subtilis	Bacillus subtilis subsp. natto BEST195 [no rank]	2	291486156|428281199	BAI87231.1|YP_005562934.1	149	149	149	149	149	149	100	100	100	100
sp|P96736|CAPB_BACSU	Firmicutes	Bacillales	Bacillaceae	Bacillus	Bacillus subtilis	Bacillus subtilis subsp. niger [subspecies]	1	674583702	KFK83878.1	393	393	393	393	393	393	95.42	95.42	99.75	99.75
sp|P96737|CAPC_BACSU	Firmicutes	Bacillales	Bacillaceae	Bacillus	Bacillus subtilis	Bacillus subtilis subsp. niger [subspecies]	1	674582198	KFK82374.1	149	149	149	149	149	149	97.99	97.99	100	100
sp|P96736|CAPB_BACSU	Firmicutes	Bacillales	Bacillaceae	Bacillus	Bacillus subtilis	Bacillus subtilis subsp. spizizenii [subspecies]	1	745817343	AJD38012.1	393	393	393	393	393	393	99.49	99.49	100	100
sp|P96737|CAPC_BACSU	Firmicutes	Bacillales	Bacillaceae	Bacillus	Bacillus subtilis	Bacillus subtilis subsp. spizizenii [subspecies]	1	745817342	AJD38011.1	149	149	149	149	149	149	99.33	99.33	99.33	99.33
sp|P96736|CAPB_BACSU	Firmicutes	Bacillales	Bacillaceae	Bacillus	Bacillus subtilis	Bacillus subtilis subsp. spizizenii ATCC 6633 [no rank]	1	296152463	EFG93331.1	393	393	393	393	393	393	99.49	99.49	100	100
sp|P96737|CAPC_BACSU	Firmicutes	Bacillales	Bacillaceae	Bacillus	Bacillus subtilis	Bacillus subtilis subsp. spizizenii ATCC 6633 [no rank]	1	296152464	EFG93332.1	149	149	149	149	149	149	99.33	99.33	99.33	99.33
sp|P96736|CAPB_BACSU	Firmicutes	Bacillales	Bacillaceae	Bacillus	Bacillus subtilis	Bacillus subtilis subsp. spizizenii str. W23 [no rank]	2	305676201|305414445	YP_003867873.1|ADM39564.1	393	393	393	393	393	393	99.49	99.49	100	100
sp|P96737|CAPC_BACSU	Firmicutes	Bacillales	Bacillaceae	Bacillus	Bacillus subtilis	Bacillus subtilis subsp. spizizenii str. W23 [no rank]	2	305676200|305414444	ADM39563.1|YP_003867872.1	149	149	149	149	149	149	99.33	99.33	99.33	99.33
sp|P96736|CAPB_BACSU	Firmicutes	Bacillales	Bacillaceae	Bacillus	Bacillus subtilis	Bacillus subtilis subsp. spizizenii TU-B-10 [no rank]	2	350267844|349600731	YP_004879151.1|AEP88519.1	393	393	393	393	393	393	99.49	99.49	100	100
sp|P96737|CAPC_BACSU	Firmicutes	Bacillales	Bacillaceae	Bacillus	Bacillus subtilis	Bacillus subtilis subsp. spizizenii TU-B-10 [no rank]	2	350267843|349600730	AEP88518.1|YP_004879150.1	149	149	149	149	149	149	100	100	100	100
sp|P96736|CAPB_BACSU	Firmicutes	Bacillales	Bacillaceae	Bacillus	Bacillus subtilis	Bacillus subtilis subsp. subtilis [subspecies]	2	672772520|672771967	KFH32098.1|KFH31546.1	393	393	393	393	393	393	100	100	100	100
sp|P96737|CAPC_BACSU	Firmicutes	Bacillales	Bacillaceae	Bacillus	Bacillus subtilis	Bacillus subtilis subsp. subtilis [subspecies]	2	672772519|672771966	KFH31545.1|KFH32097.1	149	149	149	149	149	149	100	100	100	100
sp|P96736|CAPB_BACSU	Firmicutes	Bacillales	Bacillaceae	Bacillus	Bacillus subtilis	Bacillus subtilis subsp. subtilis 6051-HGW [no rank]	2	459391415|470163809	AGG63001.1|YP_007535584.1	393	393	393	393	393	393	100	100	100	100
sp|P96737|CAPC_BACSU	Firmicutes	Bacillales	Bacillaceae	Bacillus	Bacillus subtilis	Bacillus subtilis subsp. subtilis 6051-HGW [no rank]	2	459391414|470163808	YP_007535583.1|AGG63000.1	149	149	149	149	149	149	100	100	100	100
sp|P96736|CAPB_BACSU	Firmicutes	Bacillales	Bacillaceae	Bacillus	Bacillus subtilis	Bacillus subtilis subsp. subtilis str. 168 [no rank]	6	728886509|1894763|1894765|254763425|225185405|255767777	CAB07466.1|CAB07475.1|P96736.3|CAB15607.2|AIY94904.1|NP_391471.2	247	393	247	393	247	393	99.72	100	99.72	100
sp|P96737|CAPC_BACSU	Firmicutes	Bacillales	Bacillaceae	Bacillus	Bacillus subtilis	Bacillus subtilis subsp. subtilis str. 168 [no rank]	5	728886508|67460134|2636114|16080642|1894766	P96737.1|CAB15606.1|NP_391470.1|CAB07468.1|AIY94903.1	149	149	149	149	149	149	100	100	100	100
sp|P96736|CAPB_BACSU	Firmicutes	Bacillales	Bacillaceae	Bacillus	Bacillus subtilis	Bacillus subtilis subsp. subtilis str. AG1839 [no rank]	1	649017379	AIC46301.1	393	393	393	393	393	393	100	100	100	100
sp|P96737|CAPC_BACSU	Firmicutes	Bacillales	Bacillaceae	Bacillus	Bacillus subtilis	Bacillus subtilis subsp. subtilis str. AG1839 [no rank]	1	649017378	AIC46300.1	149	149	149	149	149	149	100	100	100	100
sp|P96736|CAPB_BACSU	Firmicutes	Bacillales	Bacillaceae	Bacillus	Bacillus subtilis	Bacillus subtilis subsp. subtilis str. BAB-1 [no rank]	2	472331973|472256210	YP_007664249.1|AGI30741.1	393	393	393	393	393	393	99.75	99.75	100	100
sp|P96737|CAPC_BACSU	Firmicutes	Bacillales	Bacillaceae	Bacillus	Bacillus subtilis	Bacillus subtilis subsp. subtilis str. BAB-1 [no rank]	2	472331972|472256209	YP_007664248.1|AGI30740.1	149	149	149	149	149	149	100	100	100	100
sp|P96736|CAPB_BACSU	Firmicutes	Bacillales	Bacillaceae	Bacillus	Bacillus subtilis	Bacillus subtilis subsp. subtilis str. BSP1 [no rank]	2	430756619|430021139	YP_007207899.1|AGA21745.1	393	393	393	393	393	393	100	100	100	100
sp|P96737|CAPC_BACSU	Firmicutes	Bacillales	Bacillaceae	Bacillus	Bacillus subtilis	Bacillus subtilis subsp. subtilis str. BSP1 [no rank]	2	430756620|430021140	AGA21746.1|YP_007207900.1	149	149	149	149	149	149	100	100	100	100
sp|P96736|CAPB_BACSU	Firmicutes	Bacillales	Bacillaceae	Bacillus	Bacillus subtilis	Bacillus subtilis subsp. subtilis str. JH642 substr. AG174 [no rank]	1	649013016	AIC42070.1	393	393	393	393	393	393	100	100	100	100
sp|P96737|CAPC_BACSU	Firmicutes	Bacillales	Bacillaceae	Bacillus	Bacillus subtilis	Bacillus subtilis subsp. subtilis str. JH642 substr. AG174 [no rank]	1	649013015	AIC42069.1	149	149	149	149	149	149	100	100	100	100
sp|P96736|CAPB_BACSU	Firmicutes	Bacillales	Bacillaceae	Bacillus	Bacillus subtilis	Bacillus subtilis subsp. subtilis str. OH 131.1 [no rank]	1	655532447	AIC99888.1	393	393	393	393	393	393	100	100	100	100
sp|P96737|CAPC_BACSU	Firmicutes	Bacillales	Bacillaceae	Bacillus	Bacillus subtilis	Bacillus subtilis subsp. subtilis str. OH 131.1 [no rank]	1	655532446	AIC99887.1	149	149	149	149	149	149	100	100	100	100
sp|P96736|CAPB_BACSU	Firmicutes	Bacillales	Bacillaceae	Bacillus	Bacillus subtilis	Bacillus subtilis subsp. subtilis str. RO-NN-1 [no rank]	2	349596446|384177222	YP_005558607.1|AEP92633.1	393	393	393	393	393	393	99.75	99.75	100	100
sp|P96737|CAPC_BACSU	Firmicutes	Bacillales	Bacillaceae	Bacillus	Bacillus subtilis	Bacillus subtilis subsp. subtilis str. RO-NN-1 [no rank]	2	349596445|384177221	AEP92632.1|YP_005558606.1	149	149	149	149	149	149	100	100	100	100
sp|P96736|CAPB_BACSU	Firmicutes	Bacillales	Bacillaceae	Bacillus	Bacillus subtilis	Bacillus subtilis subsp. subtilis str. SC-8 [no rank]	1	351472247	EHA32360.1	393	393	393	393	393	393	100	100	100	100
sp|P96737|CAPC_BACSU	Firmicutes	Bacillales	Bacillaceae	Bacillus	Bacillus subtilis	Bacillus subtilis subsp. subtilis str. SC-8 [no rank]	1	351472248	EHA32361.1	149	149	149	149	149	149	100	100	100	100
sp|P96736|CAPB_BACSU	Firmicutes	Bacillales	Bacillaceae	Bacillus	Bacillus subtilis	Bacillus subtilis XF-1 [no rank]	2	449029958|449096043	AGE65197.1|YP_007428534.1	393	393	393	393	393	393	99.75	99.75	100	100
sp|P96737|CAPC_BACSU	Firmicutes	Bacillales	Bacillaceae	Bacillus	Bacillus subtilis	Bacillus subtilis XF-1 [no rank]	2	449029957|449096042	AGE65196.1|YP_007428533.1	149	149	149	149	149	149	100	100	100	100
sp|P96736|CAPB_BACSU	Firmicutes	Bacillales	Bacillaceae	Bacillus	Bacillus thuringiensis	Bacillus thuringiensis serovar monterrey [no rank]	2	695213498|169641549	YP_009082017.1|ACA61496.1	393	393	394	394	394	394	64.21	64.21	78.43	78.43
sp|P96737|CAPC_BACSU	Firmicutes	Bacillales	Bacillaceae	Bacillus	Bacillus thuringiensis	Bacillus thuringiensis serovar monterrey [no rank]	2	695213499|169641550	YP_009082018.1|ACA61497.1	148	148	148	148	148	148	76.35	76.35	90.54	90.54
sp|P96736|CAPB_BACSU	Firmicutes	Bacillales	Bacillaceae	Bacillus	Bacillus thuringiensis	Bacillus thuringiensis serovar monterrey BGSC 4AJ1 [no rank]	1	228809806	EEM56225.1	393	393	342	342	340	340	65.59	65.59	78.53	78.53
sp|P96737|CAPC_BACSU	Firmicutes	Bacillales	Bacillaceae	Bacillus	Bacillus thuringiensis	Bacillus thuringiensis serovar monterrey BGSC 4AJ1 [no rank]	1	228809807	EEM56226.1	148	148	148	148	148	148	76.35	76.35	90.54	90.54
sp|P96736|CAPB_BACSU	Firmicutes	Bacillales	Bacillaceae	Bacillus	Bacillus xiamenensis	Bacillus xiamenensis [species]	2	407415617|495630223	WP_008354802.1|EKF37205.1	393	393	393	393	393	393	88.8	88.8	96.69	96.69
sp|P96737|CAPC_BACSU	Firmicutes	Bacillales	Bacillaceae	Bacillus	Bacillus xiamenensis	Bacillus xiamenensis [species]	1	407415616	EKF37204.1	148	148	148	148	148	148	91.22	91.22	95.95	95.95
sp|P96736|CAPB_BACSU	Firmicutes	Bacillales	Bacillaceae	Halobacillus	Halobacillus dabanensis	Halobacillus dabanensis [species]	1	635346425	CDQ20659.1	388	388	391	391	385	385	52.99	52.99	73.51	73.51
sp|P96737|CAPC_BACSU	Firmicutes	Bacillales	Bacillaceae	Halobacillus	Halobacillus dabanensis	Halobacillus dabanensis [species]	1	635346424	CDQ20658.1	149	149	149	149	149	149	62.42	62.42	84.56	84.56
sp|P96736|CAPB_BACSU	Firmicutes	Bacillales	Bacillaceae	Halobacillus	Halobacillus halophilus	Halobacillus halophilus [species]	2	504457186|504457361	WP_014644288.1|WP_014644463.1	388	393	391	393	385	393	55.58	68.45	72.99	85.24
sp|P96737|CAPC_BACSU	Firmicutes	Bacillales	Bacillaceae	Halobacillus	Halobacillus halophilus	Halobacillus halophilus [species]	2	504457185|504457360	WP_014644287.1|WP_014644462.1	149	149	149	149	149	149	60.4	79.19	83.22	89.93
sp|P96736|CAPB_BACSU	Firmicutes	Bacillales	Bacillaceae	Halobacillus	Halobacillus halophilus	Halobacillus halophilus DSM 2266 [no rank]	4	386715350|384074906|386715526|384075082	YP_006181673.1|CCG46399.1|YP_006181849.1|CCG46575.1	388	393	391	393	385	393	55.58	68.45	72.99	85.24
sp|P96737|CAPC_BACSU	Firmicutes	Bacillales	Bacillaceae	Halobacillus	Halobacillus halophilus	Halobacillus halophilus DSM 2266 [no rank]	4	386715349|384074905|386715525|384075081	YP_006181672.1|CCG46398.1|YP_006181848.1|CCG46574.1	149	149	149	149	149	149	60.4	79.19	83.22	89.93
sp|P96736|CAPB_BACSU	Firmicutes	Bacillales	Bacillaceae	Halobacillus	Halobacillus karajensis	Halobacillus karajensis [species]	1	662982509	CDQ23871.1	388	388	391	391	385	385	52.99	52.99	73.51	73.51
sp|P96737|CAPC_BACSU	Firmicutes	Bacillales	Bacillaceae	Halobacillus	Halobacillus karajensis	Halobacillus karajensis [species]	1	662982510	CDQ23872.1	149	149	149	149	149	149	62.42	62.42	84.56	84.56
sp|P96736|CAPB_BACSU	Firmicutes	Bacillales	Bacillaceae	Halobacillus	Halobacillus kuroshimensis	Halobacillus kuroshimensis [species]	1	654484984	WP_027954935.1	393	393	393	393	393	393	70.48	70.48	86.26	86.26
sp|P96737|CAPC_BACSU	Firmicutes	Bacillales	Bacillaceae	Halobacillus	Halobacillus kuroshimensis	Halobacillus kuroshimensis [species]	1	654484985	WP_027954936.1	149	149	149	149	149	149	77.18	77.18	89.26	89.26
sp|P96736|CAPB_BACSU	Firmicutes	Bacillales	Bacillaceae	Halobacillus	Halobacillus sp. BAB-2008	Halobacillus sp. BAB-2008 [species]	2	432189287|495912196	WP_008636775.1|ELK46407.1	390	390	390	390	390	390	69.49	69.49	87.18	87.18
sp|P96737|CAPC_BACSU	Firmicutes	Bacillales	Bacillaceae	Halobacillus	Halobacillus sp. BAB-2008	Halobacillus sp. BAB-2008 [species]	1	432189286	ELK46406.1	149	149	149	149	149	149	78.52	78.52	89.93	89.93
sp|P96736|CAPB_BACSU	Firmicutes	Bacillales	Bacillaceae	Halobacillus	Halobacillus sp. BBL2006	Halobacillus sp. BBL2006 [species]	4	725820898|737570496|725813846|737580053	KHE72779.1|WP_035542650.1|KHE67279.1|WP_035551376.1	93	367	96	276	90	276	54.44	55.8	66.67	76.45
sp|P96737|CAPC_BACSU	Firmicutes	Bacillales	Bacillaceae	Halobacillus	Halobacillus sp. BBL2006	Halobacillus sp. BBL2006 [species]	2	725820899|737570499	KHE72780.1|WP_035542652.1	148	148	148	148	148	148	58.78	58.78	83.78	83.78
sp|P96736|CAPB_BACSU	Firmicutes	Bacillales	Bacillaceae	Halobacillus	Halobacillus trueperi	Halobacillus trueperi [species]	1	635343964	CDQ27349.1	388	388	391	391	385	385	52.99	52.99	73.51	73.51
sp|P96737|CAPC_BACSU	Firmicutes	Bacillales	Bacillaceae	Halobacillus	Halobacillus trueperi	Halobacillus trueperi [species]	1	635343965	CDQ27350.1	149	149	149	149	149	149	62.42	62.42	84.56	84.56
sp|P96736|CAPB_BACSU	Firmicutes	Bacillales	Bacillaceae	Marinococcus	Marinococcus halotolerans	Marinococcus halotolerans [species]	1	551054885	WP_022792184.1	385	385	385	385	386	386	54.66	54.66	74.35	74.35
sp|P96737|CAPC_BACSU	Firmicutes	Bacillales	Bacillaceae	Marinococcus	Marinococcus halotolerans	Marinococcus halotolerans [species]	1	551054887	WP_022792185.1	149	149	149	149	149	149	68.46	68.46	87.25	87.25
sp|P96736|CAPB_BACSU	Firmicutes	Bacillales	Bacillaceae	Oceanobacillus	Oceanobacillus iheyensis	Oceanobacillus iheyensis [species]	1	499377024	WP_011064602.1	388	388	392	392	375	375	57.07	57.07	79.47	79.47
sp|P96737|CAPC_BACSU	Firmicutes	Bacillales	Bacillaceae	Oceanobacillus	Oceanobacillus iheyensis	Oceanobacillus iheyensis [species]	1	499377025	WP_011064603.1	139	139	144	144	138	138	54.35	54.35	73.19	73.19
sp|P96736|CAPB_BACSU	Firmicutes	Bacillales	Bacillaceae	Oceanobacillus	Oceanobacillus iheyensis	Oceanobacillus iheyensis HTE831 [no rank]	2	23097656|22775879	NP_691122.1|BAC12157.1	388	388	392	392	375	375	57.07	57.07	79.47	79.47
sp|P96737|CAPC_BACSU	Firmicutes	Bacillales	Bacillaceae	Oceanobacillus	Oceanobacillus iheyensis	Oceanobacillus iheyensis HTE831 [no rank]	2	23097657|22775880	NP_691123.1|BAC12158.1	139	139	144	144	138	138	54.35	54.35	73.19	73.19
sp|P96736|CAPB_BACSU	Firmicutes	Bacillales	Bacillaceae	Oceanobacillus	Oceanobacillus kimchii	Oceanobacillus kimchii [species]	1	516405833	WP_017795231.1	388	388	392	392	381	381	57.74	57.74	78.48	78.48
sp|P96737|CAPC_BACSU	Firmicutes	Bacillales	Bacillaceae	Oceanobacillus	Oceanobacillus kimchii	Oceanobacillus kimchii [species]	1	516405834	WP_017795232.1	139	139	144	144	137	137	53.28	53.28	73.72	73.72
sp|P96736|CAPB_BACSU	Firmicutes	Bacillales	Bacillaceae	Oceanobacillus	Oceanobacillus oncorhynchi	Oceanobacillus oncorhynchi [species]	1	718349012	CEI82839.1	384	384	384	384	384	384	66.93	66.93	82.55	82.55
sp|P96737|CAPC_BACSU	Firmicutes	Bacillales	Bacillaceae	Oceanobacillus	Oceanobacillus oncorhynchi	Oceanobacillus oncorhynchi [species]	1	718349013	CEI82840.1	149	149	149	149	149	149	73.83	73.83	87.25	87.25
sp|P96736|CAPB_BACSU	Firmicutes	Bacillales	Sporolactobacillaceae	unclassified	[Bacillus] selenitireducens	[Bacillus] selenitireducens [species]	2	502936833|502938990	WP_013171809.1|WP_013173966.1	385	385	386	388	382	386	49.48	60.36	68.32	80.05
sp|P96737|CAPC_BACSU	Firmicutes	Bacillales	Sporolactobacillaceae	unclassified	[Bacillus] selenitireducens	[Bacillus] selenitireducens [species]	2	502936832|502938989	WP_013171808.1|WP_013173965.1	148	149	148	152	148	152	59.21	60.81	80.26	81.08
sp|P96736|CAPB_BACSU	Firmicutes	Bacillales	Sporolactobacillaceae	unclassified	[Bacillus] selenitireducens	[Bacillus] selenitireducens MLS10 [no rank]	4	297141627|297583170|297143804|297585347	ADH98384.1|YP_003698950.1|ADI00562.1|YP_003701127.1	385	385	386	388	382	386	49.48	60.36	68.32	80.05
sp|P96737|CAPC_BACSU	Firmicutes	Bacillales	Sporolactobacillaceae	unclassified	[Bacillus] selenitireducens	[Bacillus] selenitireducens MLS10 [no rank]	4	297141626|297583169|297585346|297143803	ADH98383.1|YP_003698949.1|YP_003701126.1|ADI00561.1	148	149	148	152	148	152	59.21	60.81	80.26	81.08
sp|P96736|CAPB_BACSU	Firmicutes	Bacillales	Staphylococcaceae	Staphylococcus	Staphylococcus agnetis	Staphylococcus agnetis [species]	2	670014652|739711976	KFE42134.1|WP_037565798.1	380	380	377	379	378	380	51.59	51.84	72.22	72.37
sp|P96737|CAPC_BACSU	Firmicutes	Bacillales	Staphylococcaceae	Staphylococcus	Staphylococcus agnetis	Staphylococcus agnetis [species]	2	670014651|739711975	KFE42133.1|WP_037565797.1	149	149	149	149	149	149	59.73	59.73	79.19	79.19
sp|P96736|CAPB_BACSU	Firmicutes	Bacillales	Staphylococcaceae	Staphylococcus	Staphylococcus arlettae	Staphylococcus arlettae CVD059 [no rank]	1	403490626	EJY96161.1	387	387	385	385	387	387	50.39	50.39	69.51	69.51
sp|P96737|CAPC_BACSU	Firmicutes	Bacillales	Staphylococcaceae	Staphylococcus	Staphylococcus arlettae	Staphylococcus arlettae CVD059 [no rank]	1	403490625	EJY96160.1	109	109	109	109	109	109	62.39	62.39	82.57	82.57
sp|P96736|CAPB_BACSU	Firmicutes	Bacillales	Staphylococcaceae	Staphylococcus	Staphylococcus aureus	Staphylococcus aureus subsp. aureus CO-98 [no rank]	1	645284678	KDP50291.1	383	383	400	400	369	369	50.41	50.41	71.82	71.82
sp|P96737|CAPC_BACSU	Firmicutes	Bacillales	Staphylococcaceae	Staphylococcus	Staphylococcus aureus	Staphylococcus aureus subsp. aureus CO-98 [no rank]	1	645284607	KDP50220.1	149	149	149	149	149	149	61.07	61.07	82.55	82.55
sp|P96736|CAPB_BACSU	Firmicutes	Bacillales	Staphylococcaceae	Staphylococcus	Staphylococcus capitis	Staphylococcus capitis [species]	1	488384629	WP_002454014.1	383	383	381	381	383	383	50.65	50.65	71.54	71.54
sp|P96737|CAPC_BACSU	Firmicutes	Bacillales	Staphylococcaceae	Staphylococcus	Staphylococcus capitis	Staphylococcus capitis [species]	2	488384628|662102998	WP_002454013.1|WP_030058780.1	149	149	149	149	149	149	59.73	60.4	81.21	81.21
sp|P96736|CAPB_BACSU	Firmicutes	Bacillales	Staphylococcaceae	Staphylococcus	Staphylococcus capitis	Staphylococcus capitis C87 [no rank]	1	313652506	EFS16269.1	383	383	381	381	383	383	50.65	50.65	71.54	71.54
sp|P96737|CAPC_BACSU	Firmicutes	Bacillales	Staphylococcaceae	Staphylococcus	Staphylococcus capitis	Staphylococcus capitis C87 [no rank]	1	313652505	EFS16268.1	149	149	149	149	149	149	59.73	59.73	81.21	81.21
sp|P96736|CAPB_BACSU	Firmicutes	Bacillales	Staphylococcaceae	Staphylococcus	Staphylococcus capitis	Staphylococcus capitis CR01 [no rank]	1	555594132	CDI73083.1	383	383	381	381	383	383	50.91	50.91	71.8	71.8
sp|P96737|CAPC_BACSU	Firmicutes	Bacillales	Staphylococcaceae	Staphylococcus	Staphylococcus capitis	Staphylococcus capitis CR01 [no rank]	1	555594133	CDI73084.1	149	149	149	149	149	149	61.07	61.07	81.88	81.88
sp|P96736|CAPB_BACSU	Firmicutes	Bacillales	Staphylococcaceae	Staphylococcus	Staphylococcus capitis	Staphylococcus capitis SK14 [no rank]	1	222443994	EEE50090.1	383	383	381	381	383	383	50.91	50.91	71.8	71.8
sp|P96737|CAPC_BACSU	Firmicutes	Bacillales	Staphylococcaceae	Staphylococcus	Staphylococcus capitis	Staphylococcus capitis SK14 [no rank]	1	222443976	EEE50072.1	149	149	149	149	149	149	61.07	61.07	81.88	81.88
sp|P96736|CAPB_BACSU	Firmicutes	Bacillales	Staphylococcaceae	Staphylococcus	Staphylococcus capitis	Staphylococcus capitis VCU116 [no rank]	1	341596526	EGS39125.1	383	383	381	381	383	383	50.91	50.91	71.8	71.8
sp|P96737|CAPC_BACSU	Firmicutes	Bacillales	Staphylococcaceae	Staphylococcus	Staphylococcus capitis	Staphylococcus capitis VCU116 [no rank]	1	341596617	EGS39216.1	149	149	149	149	149	149	61.07	61.07	81.88	81.88
sp|P96736|CAPB_BACSU	Firmicutes	Bacillales	Staphylococcaceae	Staphylococcus	Staphylococcus caprae	Staphylococcus caprae [species]	1	739687093	WP_037541665.1	383	383	381	381	383	383	51.7	51.7	72.32	72.32
sp|P96737|CAPC_BACSU	Firmicutes	Bacillales	Staphylococcaceae	Staphylococcus	Staphylococcus caprae	Staphylococcus caprae [species]	1	488374914	WP_002444299.1	149	149	149	149	149	149	61.74	61.74	81.88	81.88
sp|P96736|CAPB_BACSU	Firmicutes	Bacillales	Staphylococcaceae	Staphylococcus	Staphylococcus caprae	Staphylococcus caprae M23864:W1 [no rank]	1	242350111	EES41712.1	383	383	376	376	374	374	52.14	52.14	72.73	72.73
sp|P96737|CAPC_BACSU	Firmicutes	Bacillales	Staphylococcaceae	Staphylococcus	Staphylococcus caprae	Staphylococcus caprae M23864:W1 [no rank]	1	242350110	EES41711.1	149	149	149	149	149	149	61.74	61.74	81.88	81.88
sp|P96736|CAPB_BACSU	Firmicutes	Bacillales	Staphylococcaceae	Staphylococcus	Staphylococcus chromogenes	Staphylococcus chromogenes [species]	1	739723765	WP_037577421.1	380	380	379	379	380	380	52.11	52.11	71.84	71.84
sp|P96737|CAPC_BACSU	Firmicutes	Bacillales	Staphylococcaceae	Staphylococcus	Staphylococcus chromogenes	Staphylococcus chromogenes [species]	1	739723762	WP_037577418.1	149	149	149	149	149	149	59.73	59.73	79.19	79.19
sp|P96736|CAPB_BACSU	Firmicutes	Bacillales	Staphylococcaceae	Staphylococcus	Staphylococcus chromogenes	Staphylococcus chromogenes MU 970 [no rank]	1	643339003	KDP11850.1	380	380	379	379	380	380	52.11	52.11	71.84	71.84
sp|P96737|CAPC_BACSU	Firmicutes	Bacillales	Staphylococcaceae	Staphylococcus	Staphylococcus chromogenes	Staphylococcus chromogenes MU 970 [no rank]	1	643339002	KDP11849.1	149	149	149	149	149	149	59.73	59.73	79.19	79.19
sp|P96736|CAPB_BACSU	Firmicutes	Bacillales	Staphylococcaceae	Staphylococcus	Staphylococcus epidermidis	Staphylococcus epidermidis [species]	17	694233166|653234638|721493749|653230432|691218754|653232205|488368734|488377713|488388833|488398342|488407625|488417027|488421289|488421673|488432150|501044654|695604226	KEA37870.1|KGY37307.1|KGJ24282.1|KEA33792.1|AIR82041.1|KEA35490.1|WP_002438119.1|WP_002447098.1|WP_002458218.1|WP_002467727.1|WP_002477010.1|WP_002486412.1|WP_002490674.1|WP_002491058.1|WP_002501535.1|WP_012096479.1|WP_032604848.1	383	383	381	381	382	382	52.36	53.14	71.99	72.51
sp|P96737|CAPC_BACSU	Firmicutes	Bacillales	Staphylococcaceae	Staphylococcus	Staphylococcus epidermidis	Staphylococcus epidermidis [species]	8	694233167|653234637|721493748|653230431|653232204|488398328|691219132|740613261	KGJ24283.1|KEA37869.1|KGY37306.1|KEA33791.1|KEA35489.1|WP_002467713.1|AIR82419.1|WP_038398775.1	149	149	149	149	149	149	61.07	62.42	81.88	82.55
sp|P96736|CAPB_BACSU	Firmicutes	Bacillales	Staphylococcaceae	Staphylococcus	Staphylococcus epidermidis	Staphylococcus epidermidis 14.1.R1.SE [no rank]	1	365231365	EHM72413.1	383	383	381	381	382	382	52.88	52.88	72.51	72.51
sp|P96737|CAPC_BACSU	Firmicutes	Bacillales	Staphylococcaceae	Staphylococcus	Staphylococcus epidermidis	Staphylococcus epidermidis 14.1.R1.SE [no rank]	1	365231369	EHM72417.1	149	149	149	149	149	149	61.74	61.74	81.88	81.88
sp|P96736|CAPB_BACSU	Firmicutes	Bacillales	Staphylococcaceae	Staphylococcus	Staphylococcus epidermidis	Staphylococcus epidermidis 36-1 [no rank]	1	498674536	EON85809.1	383	383	381	381	382	382	52.62	52.62	71.99	71.99
sp|P96737|CAPC_BACSU	Firmicutes	Bacillales	Staphylococcaceae	Staphylococcus	Staphylococcus epidermidis	Staphylococcus epidermidis 36-1 [no rank]	1	498674537	EON85810.1	149	149	149	149	149	149	61.74	61.74	81.88	81.88
sp|P96736|CAPB_BACSU	Firmicutes	Bacillales	Staphylococcaceae	Staphylococcus	Staphylococcus epidermidis	Staphylococcus epidermidis 41tr [no rank]	1	498668580	EON81236.1	383	383	381	381	382	382	52.88	52.88	72.25	72.25
sp|P96737|CAPC_BACSU	Firmicutes	Bacillales	Staphylococcaceae	Staphylococcus	Staphylococcus epidermidis	Staphylococcus epidermidis 41tr [no rank]	1	498668581	EON81237.1	149	149	149	149	149	149	61.74	61.74	81.88	81.88
sp|P96736|CAPB_BACSU	Firmicutes	Bacillales	Staphylococcaceae	Staphylococcus	Staphylococcus epidermidis	Staphylococcus epidermidis 528m [no rank]	1	498669356	EON81962.1	383	383	381	381	382	382	52.88	52.88	72.25	72.25
sp|P96737|CAPC_BACSU	Firmicutes	Bacillales	Staphylococcaceae	Staphylococcus	Staphylococcus epidermidis	Staphylococcus epidermidis 528m [no rank]	1	498669355	EON81961.1	149	149	149	149	149	149	61.74	61.74	81.88	81.88
sp|P96736|CAPB_BACSU	Firmicutes	Bacillales	Staphylococcaceae	Staphylococcus	Staphylococcus epidermidis	Staphylococcus epidermidis APO27 [no rank]	1	559812552	ESV30571.1	383	383	381	381	382	382	52.62	52.62	72.51	72.51
sp|P96737|CAPC_BACSU	Firmicutes	Bacillales	Staphylococcaceae	Staphylococcus	Staphylococcus epidermidis	Staphylococcus epidermidis APO27 [no rank]	1	559812553	ESV30572.1	149	149	149	149	149	149	61.74	61.74	81.88	81.88
sp|P96736|CAPB_BACSU	Firmicutes	Bacillales	Staphylococcaceae	Staphylococcus	Staphylococcus epidermidis	Staphylococcus epidermidis APO35 [no rank]	1	557407576	ESR27583.1	383	383	381	381	382	382	52.62	52.62	72.51	72.51
sp|P96737|CAPC_BACSU	Firmicutes	Bacillales	Staphylococcaceae	Staphylococcus	Staphylococcus epidermidis	Staphylococcus epidermidis APO35 [no rank]	1	557407577	ESR27584.1	149	149	149	149	149	149	61.74	61.74	81.88	81.88
sp|P96736|CAPB_BACSU	Firmicutes	Bacillales	Staphylococcaceae	Staphylococcus	Staphylococcus epidermidis	Staphylococcus epidermidis ATCC 12228 [no rank]	2	27316560|27469011	AAO05735.1|NP_765648.1	383	383	381	381	382	382	52.62	52.62	72.25	72.25
sp|P96737|CAPC_BACSU	Firmicutes	Bacillales	Staphylococcaceae	Staphylococcus	Staphylococcus epidermidis	Staphylococcus epidermidis ATCC 12228 [no rank]	2	27316559|27469010	AAO05734.1|NP_765647.1	149	149	149	149	149	149	61.74	61.74	81.88	81.88
sp|P96736|CAPB_BACSU	Firmicutes	Bacillales	Staphylococcaceae	Staphylococcus	Staphylococcus epidermidis	Staphylococcus epidermidis AU12-03 [no rank]	1	406656114	EKC82527.1	383	383	381	381	382	382	52.62	52.62	72.25	72.25
sp|P96737|CAPC_BACSU	Firmicutes	Bacillales	Staphylococcaceae	Staphylococcus	Staphylococcus epidermidis	Staphylococcus epidermidis AU12-03 [no rank]	1	406656113	EKC82526.1	149	149	149	149	149	149	61.74	61.74	81.88	81.88
sp|P96736|CAPB_BACSU	Firmicutes	Bacillales	Staphylococcaceae	Staphylococcus	Staphylococcus epidermidis	Staphylococcus epidermidis BCM-HMP0060 [no rank]	1	251804713	EES57370.1	383	383	381	381	382	382	52.62	52.62	72.25	72.25
sp|P96737|CAPC_BACSU	Firmicutes	Bacillales	Staphylococcaceae	Staphylococcus	Staphylococcus epidermidis	Staphylococcus epidermidis BCM-HMP0060 [no rank]	1	251804714	EES57371.1	149	149	149	149	149	149	61.74	61.74	81.88	81.88
sp|P96736|CAPB_BACSU	Firmicutes	Bacillales	Staphylococcaceae	Staphylococcus	Staphylococcus epidermidis	Staphylococcus epidermidis BVS058A4 [no rank]	1	410889730	EKS37532.1	383	383	381	381	382	382	52.62	52.62	72.51	72.51
sp|P96737|CAPC_BACSU	Firmicutes	Bacillales	Staphylococcaceae	Staphylococcus	Staphylococcus epidermidis	Staphylococcus epidermidis BVS058A4 [no rank]	1	410889731	EKS37533.1	149	149	149	149	149	149	61.74	61.74	81.88	81.88
sp|P96736|CAPB_BACSU	Firmicutes	Bacillales	Staphylococcaceae	Staphylococcus	Staphylococcus epidermidis	Staphylococcus epidermidis CIM28 [no rank]	1	557384881	ESR06160.1	383	383	381	381	382	382	52.62	52.62	72.51	72.51
sp|P96737|CAPC_BACSU	Firmicutes	Bacillales	Staphylococcaceae	Staphylococcus	Staphylococcus epidermidis	Staphylococcus epidermidis CIM28 [no rank]	1	557384882	ESR06161.1	149	149	149	149	149	149	61.74	61.74	81.88	81.88
sp|P96736|CAPB_BACSU	Firmicutes	Bacillales	Staphylococcaceae	Staphylococcus	Staphylococcus epidermidis	Staphylococcus epidermidis CIM37 [no rank]	1	558752814	ESU03693.1	383	383	381	381	382	382	52.62	52.62	72.51	72.51
sp|P96737|CAPC_BACSU	Firmicutes	Bacillales	Staphylococcaceae	Staphylococcus	Staphylococcus epidermidis	Staphylococcus epidermidis CIM37 [no rank]	1	558752815	ESU03694.1	149	149	149	149	149	149	61.74	61.74	81.88	81.88
sp|P96736|CAPB_BACSU	Firmicutes	Bacillales	Staphylococcaceae	Staphylococcus	Staphylococcus epidermidis	Staphylococcus epidermidis CIM40 [no rank]	1	559808850	ESV24755.1	383	383	381	381	382	382	52.62	52.62	72.51	72.51
sp|P96737|CAPC_BACSU	Firmicutes	Bacillales	Staphylococcaceae	Staphylococcus	Staphylococcus epidermidis	Staphylococcus epidermidis CIM40 [no rank]	1	559808851	ESV24756.1	149	149	149	149	149	149	61.74	61.74	81.88	81.88
sp|P96736|CAPB_BACSU	Firmicutes	Bacillales	Staphylococcaceae	Staphylococcus	Staphylococcus epidermidis	Staphylococcus epidermidis E13A [no rank]	1	529038801	EPZ40066.1	383	383	381	381	382	382	52.62	52.62	72.25	72.25
sp|P96737|CAPC_BACSU	Firmicutes	Bacillales	Staphylococcaceae	Staphylococcus	Staphylococcus epidermidis	Staphylococcus epidermidis E13A [no rank]	1	529038808	EPZ40073.1	149	149	149	149	149	149	61.74	61.74	81.88	81.88
sp|P96736|CAPB_BACSU	Firmicutes	Bacillales	Staphylococcaceae	Staphylococcus	Staphylococcus epidermidis	Staphylococcus epidermidis FRI909 [no rank]	1	319400228	EFV88463.1	383	383	381	381	382	382	52.88	52.88	72.51	72.51
sp|P96737|CAPC_BACSU	Firmicutes	Bacillales	Staphylococcaceae	Staphylococcus	Staphylococcus epidermidis	Staphylococcus epidermidis FRI909 [no rank]	1	319400227	EFV88462.1	149	149	149	149	149	149	61.74	61.74	81.88	81.88
sp|P96736|CAPB_BACSU	Firmicutes	Bacillales	Staphylococcaceae	Staphylococcus	Staphylococcus epidermidis	Staphylococcus epidermidis IS-250 [no rank]	1	383357253	EID34729.1	383	383	381	381	382	382	52.88	52.88	72.25	72.25
sp|P96737|CAPC_BACSU	Firmicutes	Bacillales	Staphylococcaceae	Staphylococcus	Staphylococcus epidermidis	Staphylococcus epidermidis IS-250 [no rank]	1	383357217	EID34693.1	149	149	149	149	149	149	61.74	61.74	81.88	81.88
sp|P96736|CAPB_BACSU	Firmicutes	Bacillales	Staphylococcaceae	Staphylococcus	Staphylococcus epidermidis	Staphylococcus epidermidis IS-K [no rank]	1	383358726	EID36174.1	383	383	381	381	382	382	52.88	52.88	72.25	72.25
sp|P96737|CAPC_BACSU	Firmicutes	Bacillales	Staphylococcaceae	Staphylococcus	Staphylococcus epidermidis	Staphylococcus epidermidis IS-K [no rank]	1	383358741	EID36189.1	149	149	149	149	149	149	61.74	61.74	81.88	81.88
sp|P96736|CAPB_BACSU	Firmicutes	Bacillales	Staphylococcaceae	Staphylococcus	Staphylococcus epidermidis	Staphylococcus epidermidis M0026 [no rank]	1	579148621	EUR96787.1	383	383	381	381	382	382	52.88	52.88	72.25	72.25
sp|P96737|CAPC_BACSU	Firmicutes	Bacillales	Staphylococcaceae	Staphylococcus	Staphylococcus epidermidis	Staphylococcus epidermidis M0026 [no rank]	1	579148620	EUR96786.1	149	149	149	149	149	149	61.74	61.74	81.88	81.88
sp|P96736|CAPB_BACSU	Firmicutes	Bacillales	Staphylococcaceae	Staphylococcus	Staphylococcus epidermidis	Staphylococcus epidermidis M0881 [no rank]	1	477933037	ENL46571.1	383	383	381	381	382	382	52.88	52.88	72.25	72.25
sp|P96737|CAPC_BACSU	Firmicutes	Bacillales	Staphylococcaceae	Staphylococcus	Staphylococcus epidermidis	Staphylococcus epidermidis M0881 [no rank]	1	477933036	ENL46570.1	149	149	149	149	149	149	61.74	61.74	81.88	81.88
sp|P96736|CAPB_BACSU	Firmicutes	Bacillales	Staphylococcaceae	Staphylococcus	Staphylococcus epidermidis	Staphylococcus epidermidis M23864:W2(grey) [no rank]	1	291318635	EFE59012.1	383	383	381	381	382	382	52.88	52.88	72.25	72.25
sp|P96737|CAPC_BACSU	Firmicutes	Bacillales	Staphylococcaceae	Staphylococcus	Staphylococcus epidermidis	Staphylococcus epidermidis M23864:W2(grey) [no rank]	1	291318634	EFE59011.1	149	149	149	149	149	149	61.74	61.74	81.88	81.88
sp|P96736|CAPB_BACSU	Firmicutes	Bacillales	Staphylococcaceae	Staphylococcus	Staphylococcus epidermidis	Staphylococcus epidermidis MC16 [no rank]	1	560196446	ESV38618.1	383	383	381	381	382	382	52.62	52.62	72.51	72.51
sp|P96737|CAPC_BACSU	Firmicutes	Bacillales	Staphylococcaceae	Staphylococcus	Staphylococcus epidermidis	Staphylococcus epidermidis MC16 [no rank]	1	560196445	ESV38617.1	149	149	149	149	149	149	61.74	61.74	81.88	81.88
sp|P96736|CAPB_BACSU	Firmicutes	Bacillales	Staphylococcaceae	Staphylococcus	Staphylococcus epidermidis	Staphylococcus epidermidis MC19 [no rank]	1	560197473	ESV41909.1	383	383	381	381	382	382	52.62	52.62	72.51	72.51
sp|P96737|CAPC_BACSU	Firmicutes	Bacillales	Staphylococcaceae	Staphylococcus	Staphylococcus epidermidis	Staphylococcus epidermidis MC19 [no rank]	1	560197472	ESV41908.1	149	149	149	149	149	149	61.74	61.74	81.88	81.88
sp|P96736|CAPB_BACSU	Firmicutes	Bacillales	Staphylococcaceae	Staphylococcus	Staphylococcus epidermidis	Staphylococcus epidermidis MC28 [no rank]	1	559801871	ESV11122.1	383	383	381	381	382	382	52.62	52.62	72.51	72.51
sp|P96737|CAPC_BACSU	Firmicutes	Bacillales	Staphylococcaceae	Staphylococcus	Staphylococcus epidermidis	Staphylococcus epidermidis MC28 [no rank]	1	559801870	ESV11121.1	149	149	149	149	149	149	61.74	61.74	81.88	81.88
sp|P96736|CAPB_BACSU	Firmicutes	Bacillales	Staphylococcaceae	Staphylococcus	Staphylococcus epidermidis	Staphylococcus epidermidis NIH04003 [no rank]	1	394297842	EJE41433.1	383	383	381	381	382	382	52.88	52.88	72.25	72.25
sp|P96737|CAPC_BACSU	Firmicutes	Bacillales	Staphylococcaceae	Staphylococcus	Staphylococcus epidermidis	Staphylococcus epidermidis NIH04003 [no rank]	1	394297841	EJE41432.1	149	149	149	149	149	149	61.74	61.74	81.88	81.88
sp|P96736|CAPB_BACSU	Firmicutes	Bacillales	Staphylococcaceae	Staphylococcus	Staphylococcus epidermidis	Staphylococcus epidermidis NIH04008 [no rank]	1	394289311	EJE33197.1	383	383	381	381	382	382	52.88	52.88	72.25	72.25
sp|P96737|CAPC_BACSU	Firmicutes	Bacillales	Staphylococcaceae	Staphylococcus	Staphylococcus epidermidis	Staphylococcus epidermidis NIH04008 [no rank]	1	394289312	EJE33198.1	149	149	149	149	149	149	61.74	61.74	81.88	81.88
sp|P96736|CAPB_BACSU	Firmicutes	Bacillales	Staphylococcaceae	Staphylococcus	Staphylococcus epidermidis	Staphylococcus epidermidis NIH05001 [no rank]	1	394287940	EJE31887.1	383	383	381	381	382	382	52.88	52.88	72.25	72.25
sp|P96737|CAPC_BACSU	Firmicutes	Bacillales	Staphylococcaceae	Staphylococcus	Staphylococcus epidermidis	Staphylococcus epidermidis NIH05001 [no rank]	1	394287939	EJE31886.1	149	149	149	149	149	149	61.74	61.74	81.88	81.88
sp|P96736|CAPB_BACSU	Firmicutes	Bacillales	Staphylococcaceae	Staphylococcus	Staphylococcus epidermidis	Staphylococcus epidermidis NIH05003 [no rank]	1	394295071	EJE38726.1	383	383	381	381	382	382	52.88	52.88	72.25	72.25
sp|P96737|CAPC_BACSU	Firmicutes	Bacillales	Staphylococcaceae	Staphylococcus	Staphylococcus epidermidis	Staphylococcus epidermidis NIH05003 [no rank]	1	394295072	EJE38727.1	149	149	149	149	149	149	61.74	61.74	81.88	81.88
sp|P96736|CAPB_BACSU	Firmicutes	Bacillales	Staphylococcaceae	Staphylococcus	Staphylococcus epidermidis	Staphylococcus epidermidis NIH05005 [no rank]	1	394283345	EJE27515.1	383	383	381	381	382	382	52.88	52.88	72.25	72.25
sp|P96737|CAPC_BACSU	Firmicutes	Bacillales	Staphylococcaceae	Staphylococcus	Staphylococcus epidermidis	Staphylococcus epidermidis NIH05005 [no rank]	1	394283344	EJE27514.1	149	149	149	149	149	149	61.74	61.74	81.88	81.88
sp|P96736|CAPB_BACSU	Firmicutes	Bacillales	Staphylococcaceae	Staphylococcus	Staphylococcus epidermidis	Staphylococcus epidermidis NIH051475 [no rank]	1	394303305	EJE46732.1	383	383	381	381	382	382	52.88	52.88	72.25	72.25
sp|P96737|CAPC_BACSU	Firmicutes	Bacillales	Staphylococcaceae	Staphylococcus	Staphylococcus epidermidis	Staphylococcus epidermidis NIH051475 [no rank]	1	394303304	EJE46731.1	149	149	149	149	149	149	61.74	61.74	81.88	81.88
sp|P96736|CAPB_BACSU	Firmicutes	Bacillales	Staphylococcaceae	Staphylococcus	Staphylococcus epidermidis	Staphylococcus epidermidis NIH051668 [no rank]	1	394300948	EJE44424.1	383	383	381	381	382	382	52.88	52.88	72.25	72.25
sp|P96737|CAPC_BACSU	Firmicutes	Bacillales	Staphylococcaceae	Staphylococcus	Staphylococcus epidermidis	Staphylococcus epidermidis NIH051668 [no rank]	1	394300947	EJE44423.1	149	149	149	149	149	149	61.74	61.74	81.88	81.88
sp|P96736|CAPB_BACSU	Firmicutes	Bacillales	Staphylococcaceae	Staphylococcus	Staphylococcus epidermidis	Staphylococcus epidermidis NIH06004 [no rank]	1	394296074	EJE39706.1	383	383	381	381	382	382	52.88	52.88	72.25	72.25
sp|P96737|CAPC_BACSU	Firmicutes	Bacillales	Staphylococcaceae	Staphylococcus	Staphylococcus epidermidis	Staphylococcus epidermidis NIH06004 [no rank]	1	394296073	EJE39705.1	149	149	149	149	149	149	61.74	61.74	81.88	81.88
sp|P96736|CAPB_BACSU	Firmicutes	Bacillales	Staphylococcaceae	Staphylococcus	Staphylococcus epidermidis	Staphylococcus epidermidis NIH08001 [no rank]	1	394288049	EJE31995.1	383	383	381	381	382	382	52.88	52.88	72.25	72.25
sp|P96737|CAPC_BACSU	Firmicutes	Bacillales	Staphylococcaceae	Staphylococcus	Staphylococcus epidermidis	Staphylococcus epidermidis NIH08001 [no rank]	1	394288050	EJE31996.1	149	149	149	149	149	149	61.74	61.74	81.88	81.88
sp|P96736|CAPB_BACSU	Firmicutes	Bacillales	Staphylococcaceae	Staphylococcus	Staphylococcus epidermidis	Staphylococcus epidermidis NIHLM001 [no rank]	1	394280948	EJE25216.1	383	383	381	381	382	382	52.62	52.62	72.25	72.25
sp|P96737|CAPC_BACSU	Firmicutes	Bacillales	Staphylococcaceae	Staphylococcus	Staphylococcus epidermidis	Staphylococcus epidermidis NIHLM001 [no rank]	1	394280947	EJE25215.1	149	149	149	149	149	149	61.74	61.74	81.88	81.88
sp|P96736|CAPB_BACSU	Firmicutes	Bacillales	Staphylococcaceae	Staphylococcus	Staphylococcus epidermidis	Staphylococcus epidermidis NIHLM003 [no rank]	1	394276194	EJE20541.1	383	383	381	381	382	382	52.88	52.88	72.25	72.25
sp|P96737|CAPC_BACSU	Firmicutes	Bacillales	Staphylococcaceae	Staphylococcus	Staphylococcus epidermidis	Staphylococcus epidermidis NIHLM003 [no rank]	1	394276193	EJE20540.1	149	149	149	149	149	149	61.74	61.74	81.88	81.88
sp|P96736|CAPB_BACSU	Firmicutes	Bacillales	Staphylococcaceae	Staphylococcus	Staphylococcus epidermidis	Staphylococcus epidermidis NIHLM008 [no rank]	1	394275356	EJE19733.1	383	383	381	381	382	382	52.62	52.62	72.25	72.25
sp|P96737|CAPC_BACSU	Firmicutes	Bacillales	Staphylococcaceae	Staphylococcus	Staphylococcus epidermidis	Staphylococcus epidermidis NIHLM008 [no rank]	1	394275355	EJE19732.1	149	149	149	149	149	149	61.74	61.74	81.88	81.88
sp|P96736|CAPB_BACSU	Firmicutes	Bacillales	Staphylococcaceae	Staphylococcus	Staphylococcus epidermidis	Staphylococcus epidermidis NIHLM015 [no rank]	1	394270932	EJE15439.1	383	383	381	381	382	382	52.62	52.62	72.51	72.51
sp|P96737|CAPC_BACSU	Firmicutes	Bacillales	Staphylococcaceae	Staphylococcus	Staphylococcus epidermidis	Staphylococcus epidermidis NIHLM015 [no rank]	1	394270931	EJE15438.1	149	149	149	149	149	149	61.74	61.74	81.88	81.88
sp|P96736|CAPB_BACSU	Firmicutes	Bacillales	Staphylococcaceae	Staphylococcus	Staphylococcus epidermidis	Staphylococcus epidermidis NIHLM018 [no rank]	1	394268129	EJE12698.1	383	383	381	381	382	382	52.62	52.62	72.25	72.25
sp|P96737|CAPC_BACSU	Firmicutes	Bacillales	Staphylococcaceae	Staphylococcus	Staphylococcus epidermidis	Staphylococcus epidermidis NIHLM018 [no rank]	1	394268130	EJE12699.1	149	149	149	149	149	149	61.74	61.74	81.88	81.88
sp|P96736|CAPB_BACSU	Firmicutes	Bacillales	Staphylococcaceae	Staphylococcus	Staphylococcus epidermidis	Staphylococcus epidermidis NIHLM020 [no rank]	1	394264519	EJE09200.1	383	383	381	381	382	382	52.88	52.88	72.25	72.25
sp|P96737|CAPC_BACSU	Firmicutes	Bacillales	Staphylococcaceae	Staphylococcus	Staphylococcus epidermidis	Staphylococcus epidermidis NIHLM020 [no rank]	1	394264518	EJE09199.1	149	149	149	149	149	149	61.74	61.74	81.88	81.88
sp|P96736|CAPB_BACSU	Firmicutes	Bacillales	Staphylococcaceae	Staphylococcus	Staphylococcus epidermidis	Staphylococcus epidermidis NIHLM021 [no rank]	1	394263535	EJE08263.1	383	383	381	381	382	382	52.88	52.88	72.25	72.25
sp|P96737|CAPC_BACSU	Firmicutes	Bacillales	Staphylococcaceae	Staphylococcus	Staphylococcus epidermidis	Staphylococcus epidermidis NIHLM021 [no rank]	1	394263534	EJE08262.1	149	149	149	149	149	149	61.74	61.74	81.88	81.88
sp|P96736|CAPB_BACSU	Firmicutes	Bacillales	Staphylococcaceae	Staphylococcus	Staphylococcus epidermidis	Staphylococcus epidermidis NIHLM023 [no rank]	1	394260466	EJE05278.1	383	383	381	381	382	382	52.36	52.36	72.51	72.51
sp|P96737|CAPC_BACSU	Firmicutes	Bacillales	Staphylococcaceae	Staphylococcus	Staphylococcus epidermidis	Staphylococcus epidermidis NIHLM023 [no rank]	1	394260465	EJE05277.1	149	149	149	149	149	149	61.74	61.74	81.88	81.88
sp|P96736|CAPB_BACSU	Firmicutes	Bacillales	Staphylococcaceae	Staphylococcus	Staphylococcus epidermidis	Staphylococcus epidermidis NIHLM031 [no rank]	1	394267837	EJE12418.1	383	383	381	381	382	382	52.62	52.62	72.25	72.25
sp|P96737|CAPC_BACSU	Firmicutes	Bacillales	Staphylococcaceae	Staphylococcus	Staphylococcus epidermidis	Staphylococcus epidermidis NIHLM031 [no rank]	1	394267836	EJE12417.1	149	149	149	149	149	149	61.74	61.74	81.88	81.88
sp|P96736|CAPB_BACSU	Firmicutes	Bacillales	Staphylococcaceae	Staphylococcus	Staphylococcus epidermidis	Staphylococcus epidermidis NIHLM037 [no rank]	1	394258223	EJE03112.1	383	383	381	381	382	382	52.62	52.62	72.51	72.51
sp|P96737|CAPC_BACSU	Firmicutes	Bacillales	Staphylococcaceae	Staphylococcus	Staphylococcus epidermidis	Staphylococcus epidermidis NIHLM037 [no rank]	1	394258222	EJE03111.1	149	149	149	149	149	149	61.74	61.74	81.88	81.88
sp|P96736|CAPB_BACSU	Firmicutes	Bacillales	Staphylococcaceae	Staphylococcus	Staphylococcus epidermidis	Staphylococcus epidermidis NIHLM039 [no rank]	1	394254864	EJD99828.1	383	383	381	381	382	382	52.88	52.88	72.25	72.25
sp|P96737|CAPC_BACSU	Firmicutes	Bacillales	Staphylococcaceae	Staphylococcus	Staphylococcus epidermidis	Staphylococcus epidermidis NIHLM039 [no rank]	1	394254863	EJD99827.1	149	149	149	149	149	149	61.74	61.74	81.88	81.88
sp|P96736|CAPB_BACSU	Firmicutes	Bacillales	Staphylococcaceae	Staphylococcus	Staphylococcus epidermidis	Staphylococcus epidermidis NIHLM040 [no rank]	1	394253314	EJD98323.1	383	383	381	381	382	382	52.62	52.62	72.25	72.25
sp|P96737|CAPC_BACSU	Firmicutes	Bacillales	Staphylococcaceae	Staphylococcus	Staphylococcus epidermidis	Staphylococcus epidermidis NIHLM040 [no rank]	1	394253315	EJD98324.1	149	149	149	149	149	149	61.74	61.74	81.88	81.88
sp|P96736|CAPB_BACSU	Firmicutes	Bacillales	Staphylococcaceae	Staphylococcus	Staphylococcus epidermidis	Staphylococcus epidermidis NIHLM049 [no rank]	1	394248041	EJD93282.1	383	383	381	381	382	382	52.88	52.88	72.25	72.25
sp|P96737|CAPC_BACSU	Firmicutes	Bacillales	Staphylococcaceae	Staphylococcus	Staphylococcus epidermidis	Staphylococcus epidermidis NIHLM049 [no rank]	1	394248040	EJD93281.1	149	149	149	149	149	149	61.74	61.74	81.88	81.88
sp|P96736|CAPB_BACSU	Firmicutes	Bacillales	Staphylococcaceae	Staphylococcus	Staphylococcus epidermidis	Staphylococcus epidermidis NIHLM053 [no rank]	1	394249034	EJD94261.1	383	383	381	381	382	382	52.62	52.62	72.51	72.51
sp|P96737|CAPC_BACSU	Firmicutes	Bacillales	Staphylococcaceae	Staphylococcus	Staphylococcus epidermidis	Staphylococcus epidermidis NIHLM053 [no rank]	1	394249033	EJD94260.1	149	149	149	149	149	149	61.74	61.74	81.88	81.88
sp|P96736|CAPB_BACSU	Firmicutes	Bacillales	Staphylococcaceae	Staphylococcus	Staphylococcus epidermidis	Staphylococcus epidermidis NIHLM057 [no rank]	1	394251697	EJD96781.1	383	383	381	381	382	382	52.62	52.62	72.51	72.51
sp|P96737|CAPC_BACSU	Firmicutes	Bacillales	Staphylococcaceae	Staphylococcus	Staphylococcus epidermidis	Staphylococcus epidermidis NIHLM057 [no rank]	1	394251696	EJD96780.1	149	149	149	149	149	149	61.74	61.74	81.88	81.88
sp|P96736|CAPB_BACSU	Firmicutes	Bacillales	Staphylococcaceae	Staphylococcus	Staphylococcus epidermidis	Staphylococcus epidermidis NIHLM061 [no rank]	1	394241998	EJD87402.1	383	383	381	381	382	382	52.36	52.36	72.51	72.51
sp|P96737|CAPC_BACSU	Firmicutes	Bacillales	Staphylococcaceae	Staphylococcus	Staphylococcus epidermidis	Staphylococcus epidermidis NIHLM061 [no rank]	1	394241997	EJD87401.1	149	149	149	149	149	149	61.74	61.74	81.88	81.88
sp|P96736|CAPB_BACSU	Firmicutes	Bacillales	Staphylococcaceae	Staphylococcus	Staphylococcus epidermidis	Staphylococcus epidermidis NIHLM067 [no rank]	1	394239221	EJD84668.1	383	383	381	381	382	382	52.88	52.88	72.25	72.25
sp|P96737|CAPC_BACSU	Firmicutes	Bacillales	Staphylococcaceae	Staphylococcus	Staphylococcus epidermidis	Staphylococcus epidermidis NIHLM067 [no rank]	1	394239220	EJD84667.1	149	149	149	149	149	149	61.74	61.74	81.88	81.88
sp|P96736|CAPB_BACSU	Firmicutes	Bacillales	Staphylococcaceae	Staphylococcus	Staphylococcus epidermidis	Staphylococcus epidermidis NIHLM070 [no rank]	1	394243942	EJD89299.1	383	383	381	381	382	382	52.88	52.88	72.25	72.25
sp|P96737|CAPC_BACSU	Firmicutes	Bacillales	Staphylococcaceae	Staphylococcus	Staphylococcus epidermidis	Staphylococcus epidermidis NIHLM070 [no rank]	1	394243941	EJD89298.1	149	149	149	149	149	149	61.74	61.74	81.88	81.88
sp|P96736|CAPB_BACSU	Firmicutes	Bacillales	Staphylococcaceae	Staphylococcus	Staphylococcus epidermidis	Staphylococcus epidermidis NIHLM087 [no rank]	1	394237168	EJD82661.1	383	383	381	381	382	382	52.62	52.62	72.51	72.51
sp|P96737|CAPC_BACSU	Firmicutes	Bacillales	Staphylococcaceae	Staphylococcus	Staphylococcus epidermidis	Staphylococcus epidermidis NIHLM087 [no rank]	1	394237169	EJD82662.1	149	149	149	149	149	149	61.74	61.74	81.88	81.88
sp|P96736|CAPB_BACSU	Firmicutes	Bacillales	Staphylococcaceae	Staphylococcus	Staphylococcus epidermidis	Staphylococcus epidermidis NIHLM088 [no rank]	1	394234681	EJD80257.1	383	383	381	381	382	382	52.62	52.62	72.25	72.25
sp|P96737|CAPC_BACSU	Firmicutes	Bacillales	Staphylococcaceae	Staphylococcus	Staphylococcus epidermidis	Staphylococcus epidermidis NIHLM088 [no rank]	1	394234680	EJD80256.1	149	149	149	149	149	149	61.74	61.74	81.88	81.88
sp|P96736|CAPB_BACSU	Firmicutes	Bacillales	Staphylococcaceae	Staphylococcus	Staphylococcus epidermidis	Staphylococcus epidermidis NIHLM095 [no rank]	1	394236032	EJD81578.1	383	383	381	381	382	382	52.62	52.62	72.51	72.51
sp|P96737|CAPC_BACSU	Firmicutes	Bacillales	Staphylococcaceae	Staphylococcus	Staphylococcus epidermidis	Staphylococcus epidermidis NIHLM095 [no rank]	1	394236033	EJD81579.1	149	149	149	149	149	149	61.74	61.74	81.88	81.88
sp|P96736|CAPB_BACSU	Firmicutes	Bacillales	Staphylococcaceae	Staphylococcus	Staphylococcus epidermidis	Staphylococcus epidermidis PM221 [no rank]	1	672712367	CDM14634.1	383	383	381	381	382	382	52.62	52.62	72.25	72.25
sp|P96737|CAPC_BACSU	Firmicutes	Bacillales	Staphylococcaceae	Staphylococcus	Staphylococcus epidermidis	Staphylococcus epidermidis PM221 [no rank]	1	672712366	CDM14633.1	149	149	48	48	46	46	54.35	54.35	78.26	78.26
sp|P96736|CAPB_BACSU	Firmicutes	Bacillales	Staphylococcaceae	Staphylococcus	Staphylococcus epidermidis	Staphylococcus epidermidis RP62A [no rank]	2	57865531|57636189	YP_189663.1|AAW52977.1	383	383	381	381	382	382	52.88	52.88	72.25	72.25
sp|P96737|CAPC_BACSU	Firmicutes	Bacillales	Staphylococcaceae	Staphylococcus	Staphylococcus epidermidis	Staphylococcus epidermidis RP62A [no rank]	2	57865530|57636188	YP_189662.1|AAW52976.1	149	149	149	149	149	149	61.74	61.74	81.88	81.88
sp|P96736|CAPB_BACSU	Firmicutes	Bacillales	Staphylococcaceae	Staphylococcus	Staphylococcus epidermidis	Staphylococcus epidermidis Scl19 [no rank]	1	560202099	ESV48512.1	383	383	381	381	382	382	52.62	52.62	72.51	72.51
sp|P96737|CAPC_BACSU	Firmicutes	Bacillales	Staphylococcaceae	Staphylococcus	Staphylococcus epidermidis	Staphylococcus epidermidis Scl19 [no rank]	1	560202098	ESV48511.1	149	149	149	149	149	149	61.74	61.74	81.88	81.88
sp|P96736|CAPB_BACSU	Firmicutes	Bacillales	Staphylococcaceae	Staphylococcus	Staphylococcus epidermidis	Staphylococcus epidermidis Scl22 [no rank]	1	519841018	EPP69876.1	383	383	381	381	382	382	52.62	52.62	72.51	72.51
sp|P96737|CAPC_BACSU	Firmicutes	Bacillales	Staphylococcaceae	Staphylococcus	Staphylococcus epidermidis	Staphylococcus epidermidis Scl22 [no rank]	1	519841017	EPP69875.1	149	149	149	149	149	149	61.74	61.74	81.88	81.88
sp|P96736|CAPB_BACSU	Firmicutes	Bacillales	Staphylococcaceae	Staphylococcus	Staphylococcus epidermidis	Staphylococcus epidermidis Scl25 [no rank]	1	558749853	EST98695.1	383	383	381	381	382	382	52.88	52.88	72.25	72.25
sp|P96737|CAPC_BACSU	Firmicutes	Bacillales	Staphylococcaceae	Staphylococcus	Staphylococcus epidermidis	Staphylococcus epidermidis Scl25 [no rank]	1	558749852	EST98694.1	149	149	149	149	149	149	61.74	61.74	81.88	81.88
sp|P96736|CAPB_BACSU	Firmicutes	Bacillales	Staphylococcaceae	Staphylococcus	Staphylococcus epidermidis	Staphylococcus epidermidis Scl31 [no rank]	1	558746431	EST93416.1	383	383	381	381	382	382	52.88	52.88	72.25	72.25
sp|P96737|CAPC_BACSU	Firmicutes	Bacillales	Staphylococcaceae	Staphylococcus	Staphylococcus epidermidis	Staphylococcus epidermidis Scl31 [no rank]	1	558746432	EST93417.1	149	149	149	149	149	149	61.74	61.74	81.88	81.88
sp|P96736|CAPB_BACSU	Firmicutes	Bacillales	Staphylococcaceae	Staphylococcus	Staphylococcus epidermidis	Staphylococcus epidermidis SK135 [no rank]	1	281295839	EFA88360.1	383	383	381	381	382	382	52.62	52.62	72.25	72.25
sp|P96737|CAPC_BACSU	Firmicutes	Bacillales	Staphylococcaceae	Staphylococcus	Staphylococcus epidermidis	Staphylococcus epidermidis SK135 [no rank]	1	281295840	EFA88361.1	149	149	149	149	149	149	61.74	61.74	81.88	81.88
sp|P96736|CAPB_BACSU	Firmicutes	Bacillales	Staphylococcaceae	Staphylococcus	Staphylococcus epidermidis	Staphylococcus epidermidis UC7032 [no rank]	1	658172669	KEI47326.1	383	383	381	381	382	382	52.62	52.62	72.25	72.25
sp|P96737|CAPC_BACSU	Firmicutes	Bacillales	Staphylococcaceae	Staphylococcus	Staphylococcus epidermidis	Staphylococcus epidermidis UC7032 [no rank]	1	658172670	KEI47327.1	149	149	149	149	149	149	61.74	61.74	81.88	81.88
sp|P96736|CAPB_BACSU	Firmicutes	Bacillales	Staphylococcaceae	Staphylococcus	Staphylococcus epidermidis	Staphylococcus epidermidis VCU013 [no rank]	1	645294611	KDP59589.1	383	383	381	381	382	382	52.88	52.88	72.25	72.25
sp|P96737|CAPC_BACSU	Firmicutes	Bacillales	Staphylococcaceae	Staphylococcus	Staphylococcus epidermidis	Staphylococcus epidermidis VCU013 [no rank]	1	645294547	KDP59525.1	149	149	149	149	149	149	61.74	61.74	81.88	81.88
sp|P96736|CAPB_BACSU	Firmicutes	Bacillales	Staphylococcaceae	Staphylococcus	Staphylococcus epidermidis	Staphylococcus epidermidis VCU014 [no rank]	1	610812885	EZI10344.1	383	383	381	381	382	382	52.88	52.88	72.25	72.25
sp|P96737|CAPC_BACSU	Firmicutes	Bacillales	Staphylococcaceae	Staphylococcus	Staphylococcus epidermidis	Staphylococcus epidermidis VCU014 [no rank]	1	610812936	EZI10395.1	149	149	149	149	149	149	61.74	61.74	81.88	81.88
sp|P96736|CAPB_BACSU	Firmicutes	Bacillales	Staphylococcaceae	Staphylococcus	Staphylococcus epidermidis	Staphylococcus epidermidis VCU028 [no rank]	1	329735017	EGG71314.1	383	383	381	381	382	382	52.88	52.88	72.25	72.25
sp|P96737|CAPC_BACSU	Firmicutes	Bacillales	Staphylococcaceae	Staphylococcus	Staphylococcus epidermidis	Staphylococcus epidermidis VCU028 [no rank]	1	329734961	EGG71258.1	149	149	149	149	149	149	61.74	61.74	81.88	81.88
sp|P96736|CAPB_BACSU	Firmicutes	Bacillales	Staphylococcaceae	Staphylococcus	Staphylococcus epidermidis	Staphylococcus epidermidis VCU036 [no rank]	1	645302238	KDP66705.1	383	383	381	381	382	382	52.88	52.88	72.25	72.25
sp|P96737|CAPC_BACSU	Firmicutes	Bacillales	Staphylococcaceae	Staphylococcus	Staphylococcus epidermidis	Staphylococcus epidermidis VCU036 [no rank]	1	645302232	KDP66699.1	149	149	149	149	149	149	61.74	61.74	81.88	81.88
sp|P96736|CAPB_BACSU	Firmicutes	Bacillales	Staphylococcaceae	Staphylococcus	Staphylococcus epidermidis	Staphylococcus epidermidis VCU037 [no rank]	1	341652753	EGS76533.1	383	383	381	381	382	382	52.88	52.88	72.25	72.25
sp|P96737|CAPC_BACSU	Firmicutes	Bacillales	Staphylococcaceae	Staphylococcus	Staphylococcus epidermidis	Staphylococcus epidermidis VCU037 [no rank]	1	341652757	EGS76537.1	149	149	149	149	149	149	61.74	61.74	81.88	81.88
sp|P96736|CAPB_BACSU	Firmicutes	Bacillales	Staphylococcaceae	Staphylococcus	Staphylococcus epidermidis	Staphylococcus epidermidis VCU041 [no rank]	1	374406381	EHQ77280.1	383	383	381	381	382	382	52.88	52.88	72.25	72.25
sp|P96737|CAPC_BACSU	Firmicutes	Bacillales	Staphylococcaceae	Staphylococcus	Staphylococcus epidermidis	Staphylococcus epidermidis VCU041 [no rank]	1	374406365	EHQ77264.1	149	149	149	149	149	149	61.74	61.74	81.88	81.88
sp|P96736|CAPB_BACSU	Firmicutes	Bacillales	Staphylococcaceae	Staphylococcus	Staphylococcus epidermidis	Staphylococcus epidermidis VCU045 [no rank]	1	329737544	EGG73793.1	383	383	381	381	382	382	52.88	52.88	72.25	72.25
sp|P96737|CAPC_BACSU	Firmicutes	Bacillales	Staphylococcaceae	Staphylococcus	Staphylococcus epidermidis	Staphylococcus epidermidis VCU045 [no rank]	1	329737529	EGG73778.1	149	149	149	149	149	149	61.74	61.74	81.88	81.88
sp|P96736|CAPB_BACSU	Firmicutes	Bacillales	Staphylococcaceae	Staphylococcus	Staphylococcus epidermidis	Staphylococcus epidermidis VCU050 [no rank]	1	610817887	EZI15135.1	383	383	381	381	382	382	52.88	52.88	72.25	72.25
sp|P96737|CAPC_BACSU	Firmicutes	Bacillales	Staphylococcaceae	Staphylococcus	Staphylococcus epidermidis	Staphylococcus epidermidis VCU050 [no rank]	1	610818124	EZI15372.1	149	149	149	149	149	149	61.74	61.74	81.88	81.88
sp|P96736|CAPB_BACSU	Firmicutes	Bacillales	Staphylococcaceae	Staphylococcus	Staphylococcus epidermidis	Staphylococcus epidermidis VCU057 [no rank]	1	374403365	EHQ74371.1	383	383	381	381	382	382	52.62	52.62	72.25	72.25
sp|P96737|CAPC_BACSU	Firmicutes	Bacillales	Staphylococcaceae	Staphylococcus	Staphylococcus epidermidis	Staphylococcus epidermidis VCU057 [no rank]	1	374403327	EHQ74333.1	149	149	149	149	149	149	61.74	61.74	81.88	81.88
sp|P96736|CAPB_BACSU	Firmicutes	Bacillales	Staphylococcaceae	Staphylococcus	Staphylococcus epidermidis	Staphylococcus epidermidis VCU065 [no rank]	1	374403033	EHQ74043.1	383	383	381	381	382	382	52.62	52.62	72.25	72.25
sp|P96737|CAPC_BACSU	Firmicutes	Bacillales	Staphylococcaceae	Staphylococcus	Staphylococcus epidermidis	Staphylococcus epidermidis VCU065 [no rank]	1	374403020	EHQ74030.1	149	149	149	149	149	149	61.74	61.74	81.88	81.88
sp|P96736|CAPB_BACSU	Firmicutes	Bacillales	Staphylococcaceae	Staphylococcus	Staphylococcus epidermidis	Staphylococcus epidermidis VCU071 [no rank]	1	365223186	EHM64478.1	383	383	381	381	382	382	52.62	52.62	72.25	72.25
sp|P96737|CAPC_BACSU	Firmicutes	Bacillales	Staphylococcaceae	Staphylococcus	Staphylococcus epidermidis	Staphylococcus epidermidis VCU071 [no rank]	1	365223171	EHM64463.1	149	149	149	149	149	149	61.74	61.74	81.88	81.88
sp|P96736|CAPB_BACSU	Firmicutes	Bacillales	Staphylococcaceae	Staphylococcus	Staphylococcus epidermidis	Staphylococcus epidermidis VCU081 [no rank]	1	374409506	EHQ80295.1	383	383	381	381	382	382	52.88	52.88	72.25	72.25
sp|P96737|CAPC_BACSU	Firmicutes	Bacillales	Staphylococcaceae	Staphylococcus	Staphylococcus epidermidis	Staphylococcus epidermidis VCU081 [no rank]	1	374409514	EHQ80303.1	149	149	149	149	149	149	61.74	61.74	81.88	81.88
sp|P96736|CAPB_BACSU	Firmicutes	Bacillales	Staphylococcaceae	Staphylococcus	Staphylococcus epidermidis	Staphylococcus epidermidis VCU105 [no rank]	1	341655608	EGS79333.1	383	383	381	381	382	382	52.88	52.88	72.25	72.25
sp|P96737|CAPC_BACSU	Firmicutes	Bacillales	Staphylococcaceae	Staphylococcus	Staphylococcus epidermidis	Staphylococcus epidermidis VCU105 [no rank]	1	341655482	EGS79207.1	149	149	149	149	149	149	61.74	61.74	81.88	81.88
sp|P96736|CAPB_BACSU	Firmicutes	Bacillales	Staphylococcaceae	Staphylococcus	Staphylococcus epidermidis	Staphylococcus epidermidis VCU109 [no rank]	1	341651987	EGS75777.1	383	383	381	381	382	382	52.62	52.62	72.25	72.25
sp|P96737|CAPC_BACSU	Firmicutes	Bacillales	Staphylococcaceae	Staphylococcus	Staphylococcus epidermidis	Staphylococcus epidermidis VCU109 [no rank]	1	341652091	EGS75881.1	149	149	149	149	149	149	61.74	61.74	81.88	81.88
sp|P96736|CAPB_BACSU	Firmicutes	Bacillales	Staphylococcaceae	Staphylococcus	Staphylococcus epidermidis	Staphylococcus epidermidis VCU111 [no rank]	1	645305091	KDP69294.1	383	383	381	381	382	382	53.14	53.14	72.25	72.25
sp|P96737|CAPC_BACSU	Firmicutes	Bacillales	Staphylococcaceae	Staphylococcus	Staphylococcus epidermidis	Staphylococcus epidermidis VCU111 [no rank]	1	645305070	KDP69273.1	149	149	149	149	149	149	61.74	61.74	81.88	81.88
sp|P96736|CAPB_BACSU	Firmicutes	Bacillales	Staphylococcaceae	Staphylococcus	Staphylococcus epidermidis	Staphylococcus epidermidis VCU117 [no rank]	1	374816266	EHR80472.1	383	383	381	381	382	382	52.88	52.88	72.25	72.25
sp|P96737|CAPC_BACSU	Firmicutes	Bacillales	Staphylococcaceae	Staphylococcus	Staphylococcus epidermidis	Staphylococcus epidermidis VCU117 [no rank]	1	374816269	EHR80475.1	149	149	149	149	149	149	61.74	61.74	81.88	81.88
sp|P96736|CAPB_BACSU	Firmicutes	Bacillales	Staphylococcaceae	Staphylococcus	Staphylococcus epidermidis	Staphylococcus epidermidis VCU118 [no rank]	1	374823002	EHR87010.1	383	383	381	381	382	382	52.36	52.36	72.25	72.25
sp|P96737|CAPC_BACSU	Firmicutes	Bacillales	Staphylococcaceae	Staphylococcus	Staphylococcus epidermidis	Staphylococcus epidermidis VCU118 [no rank]	1	374823006	EHR87014.1	149	149	149	149	149	149	61.74	61.74	81.88	81.88
sp|P96736|CAPB_BACSU	Firmicutes	Bacillales	Staphylococcaceae	Staphylococcus	Staphylococcus epidermidis	Staphylococcus epidermidis VCU120 [no rank]	1	374821338	EHR85402.1	383	383	381	381	382	382	52.88	52.88	72.25	72.25
sp|P96737|CAPC_BACSU	Firmicutes	Bacillales	Staphylococcaceae	Staphylococcus	Staphylococcus epidermidis	Staphylococcus epidermidis VCU120 [no rank]	1	374821329	EHR85393.1	149	149	149	149	149	149	61.74	61.74	81.88	81.88
sp|P96736|CAPB_BACSU	Firmicutes	Bacillales	Staphylococcaceae	Staphylococcus	Staphylococcus epidermidis	Staphylococcus epidermidis VCU123 [no rank]	1	374824371	EHR88330.1	383	383	381	381	382	382	52.88	52.88	72.25	72.25
sp|P96737|CAPC_BACSU	Firmicutes	Bacillales	Staphylococcaceae	Staphylococcus	Staphylococcus epidermidis	Staphylococcus epidermidis VCU123 [no rank]	1	374824361	EHR88320.1	149	149	149	149	149	149	61.74	61.74	81.88	81.88
sp|P96736|CAPB_BACSU	Firmicutes	Bacillales	Staphylococcaceae	Staphylococcus	Staphylococcus epidermidis	Staphylococcus epidermidis VCU125 [no rank]	1	374830900	EHR94659.1	383	383	381	381	382	382	52.88	52.88	72.25	72.25
sp|P96737|CAPC_BACSU	Firmicutes	Bacillales	Staphylococcaceae	Staphylococcus	Staphylococcus epidermidis	Staphylococcus epidermidis VCU125 [no rank]	1	374830868	EHR94627.1	149	149	149	149	149	149	61.74	61.74	81.88	81.88
sp|P96736|CAPB_BACSU	Firmicutes	Bacillales	Staphylococcaceae	Staphylococcus	Staphylococcus epidermidis	Staphylococcus epidermidis VCU126 [no rank]	1	374829238	EHR93043.1	383	383	381	381	382	382	52.88	52.88	72.25	72.25
sp|P96737|CAPC_BACSU	Firmicutes	Bacillales	Staphylococcaceae	Staphylococcus	Staphylococcus epidermidis	Staphylococcus epidermidis VCU126 [no rank]	1	374829269	EHR93074.1	149	149	149	149	149	149	61.74	61.74	81.88	81.88
sp|P96736|CAPB_BACSU	Firmicutes	Bacillales	Staphylococcaceae	Staphylococcus	Staphylococcus epidermidis	Staphylococcus epidermidis VCU127 [no rank]	1	374833574	EHR97250.1	383	383	381	381	382	382	52.62	52.62	72.25	72.25
sp|P96737|CAPC_BACSU	Firmicutes	Bacillales	Staphylococcaceae	Staphylococcus	Staphylococcus epidermidis	Staphylococcus epidermidis VCU127 [no rank]	1	374833573	EHR97249.1	149	149	149	149	149	149	61.74	61.74	81.88	81.88
sp|P96736|CAPB_BACSU	Firmicutes	Bacillales	Staphylococcaceae	Staphylococcus	Staphylococcus epidermidis	Staphylococcus epidermidis VCU128 [no rank]	1	374832669	EHR96378.1	383	383	381	381	382	382	52.62	52.62	72.51	72.51
sp|P96737|CAPC_BACSU	Firmicutes	Bacillales	Staphylococcaceae	Staphylococcus	Staphylococcus epidermidis	Staphylococcus epidermidis VCU128 [no rank]	1	374832594	EHR96303.1	149	149	149	149	149	149	61.74	61.74	81.88	81.88
sp|P96736|CAPB_BACSU	Firmicutes	Bacillales	Staphylococcaceae	Staphylococcus	Staphylococcus epidermidis	Staphylococcus epidermidis VCU129 [no rank]	1	374839624	EHS03135.1	383	383	381	381	382	382	52.62	52.62	72.51	72.51
sp|P96737|CAPC_BACSU	Firmicutes	Bacillales	Staphylococcaceae	Staphylococcus	Staphylococcus epidermidis	Staphylococcus epidermidis VCU129 [no rank]	1	374839725	EHS03236.1	149	149	149	149	149	149	61.74	61.74	81.88	81.88
sp|P96736|CAPB_BACSU	Firmicutes	Bacillales	Staphylococcaceae	Staphylococcus	Staphylococcus epidermidis	Staphylococcus epidermidis VCU144 [no rank]	1	329731412	EGG67776.1	383	383	381	381	382	382	52.62	52.62	72.25	72.25
sp|P96737|CAPC_BACSU	Firmicutes	Bacillales	Staphylococcaceae	Staphylococcus	Staphylococcus epidermidis	Staphylococcus epidermidis VCU144 [no rank]	1	329731388	EGG67752.1	149	149	149	149	149	149	62.42	62.42	82.55	82.55
sp|P96736|CAPB_BACSU	Firmicutes	Bacillales	Staphylococcaceae	Staphylococcus	Staphylococcus epidermidis	Staphylococcus epidermidis W23144 [no rank]	1	242232791	EES35103.1	383	383	381	381	382	382	52.36	52.36	72.51	72.51
sp|P96737|CAPC_BACSU	Firmicutes	Bacillales	Staphylococcaceae	Staphylococcus	Staphylococcus epidermidis	Staphylococcus epidermidis W23144 [no rank]	1	242232792	EES35104.1	149	149	149	149	149	149	61.74	61.74	81.88	81.88
sp|P96736|CAPB_BACSU	Firmicutes	Bacillales	Staphylococcaceae	Staphylococcus	Staphylococcus epidermidis	Staphylococcus epidermidis WI05 [no rank]	1	559802474	ESV14042.1	383	383	381	381	382	382	52.62	52.62	72.51	72.51
sp|P96737|CAPC_BACSU	Firmicutes	Bacillales	Staphylococcaceae	Staphylococcus	Staphylococcus epidermidis	Staphylococcus epidermidis WI05 [no rank]	1	559802473	ESV14041.1	149	149	149	149	149	149	61.74	61.74	81.88	81.88
sp|P96736|CAPB_BACSU	Firmicutes	Bacillales	Staphylococcaceae	Staphylococcus	Staphylococcus epidermidis	Staphylococcus epidermidis WI09 [no rank]	1	559806379	ESV20421.1	383	383	381	381	382	382	52.62	52.62	72.51	72.51
sp|P96737|CAPC_BACSU	Firmicutes	Bacillales	Staphylococcaceae	Staphylococcus	Staphylococcus epidermidis	Staphylococcus epidermidis WI09 [no rank]	1	559806378	ESV20420.1	149	149	149	149	149	149	61.74	61.74	81.88	81.88
sp|P96736|CAPB_BACSU	Firmicutes	Bacillales	Staphylococcaceae	Staphylococcus	Staphylococcus equorum	Staphylococcus equorum subsp. equorum Mu2 [no rank]	1	392511559	CCI59050.1	387	387	385	385	387	387	51.94	51.94	72.09	72.09
sp|P96737|CAPC_BACSU	Firmicutes	Bacillales	Staphylococcaceae	Staphylococcus	Staphylococcus equorum	Staphylococcus equorum subsp. equorum Mu2 [no rank]	1	392511558	CCI59049.1	149	149	149	149	149	149	59.73	59.73	80.54	80.54
sp|P96736|CAPB_BACSU	Firmicutes	Bacillales	Staphylococcaceae	Staphylococcus	Staphylococcus equorum	Staphylococcus equorum UMC-CNS-924 [no rank]	1	541903745	ERH36503.1	387	387	385	385	387	387	51.94	51.94	72.09	72.09
sp|P96737|CAPC_BACSU	Firmicutes	Bacillales	Staphylococcaceae	Staphylococcus	Staphylococcus equorum	Staphylococcus equorum UMC-CNS-924 [no rank]	1	541903744	ERH36502.1	149	149	149	149	149	149	59.73	59.73	80.54	80.54
sp|P96736|CAPB_BACSU	Firmicutes	Bacillales	Staphylococcaceae	Staphylococcus	Staphylococcus haemolyticus	Staphylococcus haemolyticus [species]	6	610929217|515497549|739683827|694234661|694234479|739704635	WP_016930803.1|WP_037538559.1|KGJ25708.1|KGJ25532.1|EZI37291.1|WP_037558802.1	383	383	381	381	369	369	50.14	50.14	71.54	71.82
sp|P96737|CAPC_BACSU	Firmicutes	Bacillales	Staphylococcaceae	Staphylococcus	Staphylococcus haemolyticus	Staphylococcus haemolyticus [species]	4	610929216|499594123|694234662|694234478	WP_011274857.1|KGJ25709.1|EZI37290.1|KGJ25531.1	149	149	149	149	149	149	60.4	61.07	82.55	82.55
sp|P96736|CAPB_BACSU	Firmicutes	Bacillales	Staphylococcaceae	Staphylococcus	Staphylococcus haemolyticus	Staphylococcus haemolyticus DNF00585 [no rank]	1	690780622	KGF27671.1	383	383	381	381	369	369	50.41	50.41	71.82	71.82
sp|P96737|CAPC_BACSU	Firmicutes	Bacillales	Staphylococcaceae	Staphylococcus	Staphylococcus haemolyticus	Staphylococcus haemolyticus DNF00585 [no rank]	1	690780621	KGF27670.1	149	149	149	149	149	149	61.07	61.07	82.55	82.55
sp|P96736|CAPB_BACSU	Firmicutes	Bacillales	Staphylococcaceae	Staphylococcus	Staphylococcus haemolyticus	Staphylococcus haemolyticus JCSC1435 [no rank]	2	68446256|70725532	BAE03840.1|YP_252446.1	383	383	381	381	369	369	50.41	50.41	71.82	71.82
sp|P96737|CAPC_BACSU	Firmicutes	Bacillales	Staphylococcaceae	Staphylococcus	Staphylococcus haemolyticus	Staphylococcus haemolyticus JCSC1435 [no rank]	2	68446257|70725533	BAE03841.1|YP_252447.1	149	149	149	149	149	149	60.4	60.4	82.55	82.55
sp|P96736|CAPB_BACSU	Firmicutes	Bacillales	Staphylococcaceae	Staphylococcus	Staphylococcus hominis	Staphylococcus hominis [species]	3	488380072|488385454|488418901	WP_002449457.1|WP_002454839.1|WP_002488286.1	383	383	381	381	369	369	50.41	50.68	71.54	72.09
sp|P96737|CAPC_BACSU	Firmicutes	Bacillales	Staphylococcaceae	Staphylococcus	Staphylococcus hominis	Staphylococcus hominis [species]	2	488379858|488418906	WP_002449243.1|WP_002488291.1	149	149	149	149	149	149	60.4	60.4	82.55	82.55
sp|P96736|CAPB_BACSU	Firmicutes	Bacillales	Staphylococcaceae	Staphylococcus	Staphylococcus hominis	Staphylococcus hominis SK119 [no rank]	1	228270474	EEK11909.1	383	383	381	381	369	369	50.41	50.41	71.54	71.54
sp|P96737|CAPC_BACSU	Firmicutes	Bacillales	Staphylococcaceae	Staphylococcus	Staphylococcus hominis	Staphylococcus hominis SK119 [no rank]	1	228270259	EEK11694.1	149	149	149	149	149	149	60.4	60.4	82.55	82.55
sp|P96736|CAPB_BACSU	Firmicutes	Bacillales	Staphylococcaceae	Staphylococcus	Staphylococcus hominis	Staphylococcus hominis subsp. hominis C80 [no rank]	1	313656139	EFS19879.1	383	383	381	381	369	369	50.68	50.68	71.82	71.82
sp|P96737|CAPC_BACSU	Firmicutes	Bacillales	Staphylococcaceae	Staphylococcus	Staphylococcus hominis	Staphylococcus hominis subsp. hominis C80 [no rank]	1	313656140	EFS19880.1	149	149	149	149	149	149	60.4	60.4	82.55	82.55
sp|P96736|CAPB_BACSU	Firmicutes	Bacillales	Staphylococcaceae	Staphylococcus	Staphylococcus hominis	Staphylococcus hominis VCU122 [no rank]	1	374825021	EHR88971.1	383	383	381	381	369	369	50.68	50.68	72.09	72.09
sp|P96737|CAPC_BACSU	Firmicutes	Bacillales	Staphylococcaceae	Staphylococcus	Staphylococcus hominis	Staphylococcus hominis VCU122 [no rank]	1	374825031	EHR88981.1	149	149	149	149	149	149	60.4	60.4	82.55	82.55
sp|P96736|CAPB_BACSU	Firmicutes	Bacillales	Staphylococcaceae	Staphylococcus	Staphylococcus hyicus	Staphylococcus hyicus [species]	2	744780317|746618098	AJC95121.1|WP_039643870.1	380	380	379	379	380	380	51.84	51.84	72.11	72.11
sp|P96737|CAPC_BACSU	Firmicutes	Bacillales	Staphylococcaceae	Staphylococcus	Staphylococcus hyicus	Staphylococcus hyicus [species]	2	744780316|746618096	WP_039643868.1|AJC95120.1	149	149	149	149	149	149	59.73	59.73	79.19	79.19
sp|P96736|CAPB_BACSU	Firmicutes	Bacillales	Staphylococcaceae	Staphylococcus	Staphylococcus lugdunensis	Staphylococcus lugdunensis [species]	3	488409225|502755733|739688726	WP_002478610.1|WP_012990717.1|WP_037543293.1	383	383	335	381	337	383	49.85	51.17	70.03	71.28
sp|P96737|CAPC_BACSU	Firmicutes	Bacillales	Staphylococcaceae	Staphylococcus	Staphylococcus lugdunensis	Staphylococcus lugdunensis [species]	1	488391072	WP_002460457.1	149	149	149	149	149	149	61.07	61.07	82.55	82.55
sp|P96736|CAPB_BACSU	Firmicutes	Bacillales	Staphylococcaceae	Staphylococcus	Staphylococcus lugdunensis	Staphylococcus lugdunensis ACS-027-V-Sch2 [no rank]	1	410876113	EKS24025.1	383	383	381	381	383	383	51.17	51.17	71.28	71.28
sp|P96737|CAPC_BACSU	Firmicutes	Bacillales	Staphylococcaceae	Staphylococcus	Staphylococcus lugdunensis	Staphylococcus lugdunensis ACS-027-V-Sch2 [no rank]	1	410876114	EKS24026.1	149	149	149	149	149	149	61.07	61.07	82.55	82.55
sp|P96736|CAPB_BACSU	Firmicutes	Bacillales	Staphylococcaceae	Staphylococcus	Staphylococcus lugdunensis	Staphylococcus lugdunensis HKU09-01 [no rank]	2	289179365|289549833	ADC86610.1|YP_003470737.1	383	383	335	335	337	337	49.85	49.85	70.03	70.03
sp|P96737|CAPC_BACSU	Firmicutes	Bacillales	Staphylococcaceae	Staphylococcus	Staphylococcus lugdunensis	Staphylococcus lugdunensis HKU09-01 [no rank]	2	289179366|289549834	YP_003470738.1|ADC86611.1	149	149	149	149	149	149	61.07	61.07	82.55	82.55
sp|P96736|CAPB_BACSU	Firmicutes	Bacillales	Staphylococcaceae	Staphylococcus	Staphylococcus lugdunensis	Staphylococcus lugdunensis M23590 [no rank]	1	315495273	EFU83607.1	384	384	336	336	338	338	49.7	49.7	69.82	69.82
sp|P96737|CAPC_BACSU	Firmicutes	Bacillales	Staphylococcaceae	Staphylococcus	Staphylococcus lugdunensis	Staphylococcus lugdunensis M23590 [no rank]	1	315495272	EFU83606.1	149	149	149	149	149	149	61.07	61.07	82.55	82.55
sp|P96736|CAPB_BACSU	Firmicutes	Bacillales	Staphylococcaceae	Staphylococcus	Staphylococcus lugdunensis	Staphylococcus lugdunensis N920143 [no rank]	2	339893667|385783411	YP_005759584.1|CCB52898.1	383	383	381	381	383	383	51.17	51.17	71.28	71.28
sp|P96737|CAPC_BACSU	Firmicutes	Bacillales	Staphylococcaceae	Staphylococcus	Staphylococcus lugdunensis	Staphylococcus lugdunensis N920143 [no rank]	2	339893668|385783412	CCB52899.1|YP_005759585.1	149	149	149	149	149	149	61.07	61.07	82.55	82.55
sp|P96736|CAPB_BACSU	Firmicutes	Bacillales	Staphylococcaceae	Staphylococcus	Staphylococcus lugdunensis	Staphylococcus lugdunensis UCIM6116 [no rank]	1	580828859	EVI50648.1	383	383	381	381	383	383	51.17	51.17	71.28	71.28
sp|P96737|CAPC_BACSU	Firmicutes	Bacillales	Staphylococcaceae	Staphylococcus	Staphylococcus lugdunensis	Staphylococcus lugdunensis UCIM6116 [no rank]	1	580828858	EVI50647.1	149	149	149	149	149	149	61.07	61.07	82.55	82.55
sp|P96736|CAPB_BACSU	Firmicutes	Bacillales	Staphylococcaceae	Staphylococcus	Staphylococcus lugdunensis	Staphylococcus lugdunensis VCU139 [no rank]	1	374841094	EHS04574.1	383	383	381	381	383	383	51.17	51.17	71.28	71.28
sp|P96737|CAPC_BACSU	Firmicutes	Bacillales	Staphylococcaceae	Staphylococcus	Staphylococcus lugdunensis	Staphylococcus lugdunensis VCU139 [no rank]	1	374840778	EHS04258.1	149	149	149	149	149	149	61.07	61.07	82.55	82.55
sp|P96736|CAPB_BACSU	Firmicutes	Bacillales	Staphylococcaceae	Staphylococcus	Staphylococcus lugdunensis	Staphylococcus lugdunensis VCU148 [no rank]	1	620700363	KAK59758.1	383	383	381	381	383	383	51.17	51.17	71.28	71.28
sp|P96737|CAPC_BACSU	Firmicutes	Bacillales	Staphylococcaceae	Staphylococcus	Staphylococcus lugdunensis	Staphylococcus lugdunensis VCU148 [no rank]	1	620700229	KAK59624.1	149	149	149	149	149	149	61.07	61.07	82.55	82.55
sp|P96736|CAPB_BACSU	Firmicutes	Bacillales	Staphylococcaceae	Staphylococcus	Staphylococcus lugdunensis	Staphylococcus lugdunensis VCU150 [no rank]	1	620696487	KAK55952.1	383	383	381	381	383	383	51.17	51.17	71.28	71.28
sp|P96737|CAPC_BACSU	Firmicutes	Bacillales	Staphylococcaceae	Staphylococcus	Staphylococcus lugdunensis	Staphylococcus lugdunensis VCU150 [no rank]	1	620696393	KAK55858.1	149	149	149	149	149	149	61.07	61.07	82.55	82.55
sp|P96736|CAPB_BACSU	Firmicutes	Bacillales	Staphylococcaceae	Staphylococcus	Staphylococcus pasteuri	Staphylococcus pasteuri SP1 [no rank]	2	556040632|556590879	YP_008759547.1|AGZ25335.1	383	383	381	381	383	383	50.39	50.39	71.54	71.54
sp|P96737|CAPC_BACSU	Firmicutes	Bacillales	Staphylococcaceae	Staphylococcus	Staphylococcus pasteuri	Staphylococcus pasteuri SP1 [no rank]	2	556040631|556590878	AGZ25334.1|YP_008759546.1	149	149	149	149	149	149	61.74	61.74	81.88	81.88
sp|P96736|CAPB_BACSU	Firmicutes	Bacillales	Staphylococcaceae	Staphylococcus	Staphylococcus pettenkoferi	Staphylococcus pettenkoferi [species]	1	488403704	WP_002473089.1	383	383	381	381	383	383	51.44	51.44	73.37	73.37
sp|P96737|CAPC_BACSU	Firmicutes	Bacillales	Staphylococcaceae	Staphylococcus	Staphylococcus pettenkoferi	Staphylococcus pettenkoferi [species]	1	488403698	WP_002473083.1	149	149	149	149	149	149	58.39	58.39	79.87	79.87
sp|P96736|CAPB_BACSU	Firmicutes	Bacillales	Staphylococcaceae	Staphylococcus	Staphylococcus pettenkoferi	Staphylococcus pettenkoferi VCU012 [no rank]	1	365223983	EHM65254.1	383	383	381	381	383	383	51.44	51.44	73.37	73.37
sp|P96737|CAPC_BACSU	Firmicutes	Bacillales	Staphylococcaceae	Staphylococcus	Staphylococcus pettenkoferi	Staphylococcus pettenkoferi VCU012 [no rank]	1	365223977	EHM65248.1	149	149	149	149	149	149	58.39	58.39	79.87	79.87
sp|P96736|CAPB_BACSU	Firmicutes	Bacillales	Staphylococcaceae	Staphylococcus	Staphylococcus saprophyticus	Staphylococcus saprophyticus [species]	2	499621592|739682898	WP_011302326.1|WP_037537645.1	387	387	385	385	387	387	50.13	50.39	71.32	71.58
sp|P96737|CAPC_BACSU	Firmicutes	Bacillales	Staphylococcaceae	Staphylococcus	Staphylococcus saprophyticus	Staphylococcus saprophyticus [species]	1	488412922	WP_002482307.1	149	149	149	149	149	149	58.39	58.39	80.54	80.54
sp|P96736|CAPB_BACSU	Firmicutes	Bacillales	Staphylococcaceae	Staphylococcus	Staphylococcus saprophyticus	Staphylococcus saprophyticus subsp. saprophyticus ATCC 15305 [no rank]	2	73661657|72494172	YP_300438.1|BAE17493.1	387	387	385	385	387	387	50.39	50.39	71.32	71.32
sp|P96737|CAPC_BACSU	Firmicutes	Bacillales	Staphylococcaceae	Staphylococcus	Staphylococcus saprophyticus	Staphylococcus saprophyticus subsp. saprophyticus ATCC 15305 [no rank]	2	73661658|72494173	YP_300439.1|BAE17494.1	149	149	149	149	149	149	58.39	58.39	80.54	80.54
sp|P96736|CAPB_BACSU	Firmicutes	Bacillales	Staphylococcaceae	Staphylococcus	Staphylococcus saprophyticus	Staphylococcus saprophyticus subsp. saprophyticus KACC 16562 [no rank]	1	379326238	EHY93362.1	384	384	336	336	335	335	49.55	49.55	71.04	71.04
sp|P96737|CAPC_BACSU	Firmicutes	Bacillales	Staphylococcaceae	Staphylococcus	Staphylococcus saprophyticus	Staphylococcus saprophyticus subsp. saprophyticus KACC 16562 [no rank]	1	379326239	EHY93363.1	149	149	149	149	149	149	58.39	58.39	80.54	80.54
sp|P96736|CAPB_BACSU	Firmicutes	Bacillales	Staphylococcaceae	Staphylococcus	Staphylococcus simulans	Staphylococcus simulans [species]	2	488410709|552748098	WP_002480094.1|WP_023014729.1	380	380	378	378	380	380	50.26	50.53	71.84	71.84
sp|P96737|CAPC_BACSU	Firmicutes	Bacillales	Staphylococcaceae	Staphylococcus	Staphylococcus simulans	Staphylococcus simulans [species]	1	488410710	WP_002480095.1	149	149	149	149	149	149	57.72	57.72	78.52	78.52
sp|P96736|CAPB_BACSU	Firmicutes	Bacillales	Staphylococcaceae	Staphylococcus	Staphylococcus simulans	Staphylococcus simulans ACS-120-V-Sch1 [no rank]	1	410878889	EKS26754.1	380	380	378	378	380	380	50.53	50.53	71.84	71.84
sp|P96737|CAPC_BACSU	Firmicutes	Bacillales	Staphylococcaceae	Staphylococcus	Staphylococcus simulans	Staphylococcus simulans ACS-120-V-Sch1 [no rank]	1	410878890	EKS26755.1	149	149	149	149	149	149	57.72	57.72	78.52	78.52
sp|P96736|CAPB_BACSU	Firmicutes	Bacillales	Staphylococcaceae	Staphylococcus	Staphylococcus simulans	Staphylococcus simulans UMC-CNS-990 [no rank]	1	550799279	ERS94510.1	380	380	378	378	380	380	50.26	50.26	71.84	71.84
sp|P96737|CAPC_BACSU	Firmicutes	Bacillales	Staphylococcaceae	Staphylococcus	Staphylococcus simulans	Staphylococcus simulans UMC-CNS-990 [no rank]	1	550799280	ERS94511.1	149	149	149	149	149	149	57.72	57.72	78.52	78.52
sp|P96736|CAPB_BACSU	Firmicutes	Bacillales	Staphylococcaceae	Staphylococcus	Staphylococcus sp. M0480	Staphylococcus sp. M0480 [species]	1	579932582	EUZ69229.1	383	383	381	381	369	369	50.68	50.68	71.54	71.54
sp|P96737|CAPC_BACSU	Firmicutes	Bacillales	Staphylococcaceae	Staphylococcus	Staphylococcus sp. M0480	Staphylococcus sp. M0480 [species]	1	579932581	EUZ69228.1	149	149	149	149	149	149	60.4	60.4	82.55	82.55
sp|P96736|CAPB_BACSU	Firmicutes	Bacillales	Staphylococcaceae	Staphylococcus	Staphylococcus sp. OJ82	Staphylococcus sp. OJ82 [species]	1	402764421	EJX18507.1	387	387	385	385	387	387	51.94	51.94	72.09	72.09
sp|P96737|CAPC_BACSU	Firmicutes	Bacillales	Staphylococcaceae	Staphylococcus	Staphylococcus sp. OJ82	Staphylococcus sp. OJ82 [species]	1	402764422	EJX18508.1	149	149	149	149	149	149	59.73	59.73	80.54	80.54
sp|P96736|CAPB_BACSU	Firmicutes	Bacillales	Staphylococcaceae	Staphylococcus	Staphylococcus sp. TE8	Staphylococcus sp. TE8 [species]	1	635705271	KDE94974.1	383	383	381	381	383	383	50.91	50.91	71.8	71.8
sp|P96737|CAPC_BACSU	Firmicutes	Bacillales	Staphylococcaceae	Staphylococcus	Staphylococcus sp. TE8	Staphylococcus sp. TE8 [species]	1	635705270	KDE94973.1	149	149	149	149	149	149	61.07	61.07	81.88	81.88
sp|P96736|CAPB_BACSU	Firmicutes	Bacillales	Staphylococcaceae	Staphylococcus	Staphylococcus vitulinus	Staphylococcus vitulinus [species]	1	515477567	WP_016912235.1	383	383	381	381	370	370	50.27	50.27	71.08	71.08
sp|P96737|CAPC_BACSU	Firmicutes	Bacillales	Staphylococcaceae	Staphylococcus	Staphylococcus vitulinus	Staphylococcus vitulinus [species]	1	515477570	WP_016912236.1	149	149	149	149	149	149	61.74	61.74	81.21	81.21
sp|P96736|CAPB_BACSU	Firmicutes	Bacillales	Staphylococcaceae	Staphylococcus	Staphylococcus warneri	Staphylococcus warneri L37603 [no rank]	1	239598577	EEQ81050.1	383	383	414	414	382	382	51.05	51.05	71.73	71.73
sp|P96737|CAPC_BACSU	Firmicutes	Bacillales	Staphylococcaceae	Staphylococcus	Staphylococcus warneri	Staphylococcus warneri L37603 [no rank]	1	239598576	EEQ81049.1	149	149	149	149	149	149	61.74	61.74	81.88	81.88
sp|P96736|CAPB_BACSU	Firmicutes	Bacillales	Staphylococcaceae	Staphylococcus	Staphylococcus warneri	Staphylococcus warneri Lyso 1 2011 [no rank]	1	659949307	KEK50058.1	383	383	335	335	337	337	49.85	49.85	71.22	71.22
sp|P96737|CAPC_BACSU	Firmicutes	Bacillales	Staphylococcaceae	Staphylococcus	Staphylococcus warneri	Staphylococcus warneri Lyso 1 2011 [no rank]	1	659949308	KEK50059.1	149	149	149	149	149	149	61.74	61.74	81.88	81.88
sp|P96736|CAPB_BACSU	Firmicutes	Bacillales	Staphylococcaceae	Staphylococcus	Staphylococcus warneri	Staphylococcus warneri Lyso 2 2011 [no rank]	1	659956062	KEK56647.1	383	383	335	335	337	337	49.85	49.85	71.22	71.22
sp|P96737|CAPC_BACSU	Firmicutes	Bacillales	Staphylococcaceae	Staphylococcus	Staphylococcus warneri	Staphylococcus warneri Lyso 2 2011 [no rank]	1	659956063	KEK56648.1	149	149	149	149	149	149	61.74	61.74	81.88	81.88
sp|P96736|CAPB_BACSU	Firmicutes	Bacillales	Staphylococcaceae	Staphylococcus	Staphylococcus warneri	Staphylococcus warneri SG1 [no rank]	2	443424788|445058731	AGC89691.1|YP_007384135.1	383	383	312	312	314	314	49.68	49.68	71.34	71.34
sp|P96737|CAPC_BACSU	Firmicutes	Bacillales	Staphylococcaceae	Staphylococcus	Staphylococcus warneri	Staphylococcus warneri SG1 [no rank]	2	443424789|445058732	YP_007384136.1|AGC89692.1	149	149	149	149	149	149	61.74	61.74	81.88	81.88
sp|P96736|CAPB_BACSU	Firmicutes	Bacillales	Staphylococcaceae	Staphylococcus	Staphylococcus warneri	Staphylococcus warneri VCU121 [no rank]	1	330684590	EGG96297.1	383	383	381	381	383	383	50.39	50.39	71.54	71.54
sp|P96737|CAPC_BACSU	Firmicutes	Bacillales	Staphylococcaceae	Staphylococcus	Staphylococcus warneri	Staphylococcus warneri VCU121 [no rank]	1	330684576	EGG96283.1	149	149	149	149	149	149	61.74	61.74	81.88	81.88
sp|P96736|CAPB_BACSU	Firmicutes	Bacillales	Staphylococcaceae	Staphylococcus	Staphylococcus xylosus	Staphylococcus xylosus [species]	7	516333087|657167570|657290768|683403025|655524922|740893908|745774082	WP_017723744.1|AID41808.1|WP_029378217.1|CEF17806.1|AID02380.1|WP_038679156.1|WP_039069276.1	387	387	385	385	387	387	52.71	53.49	71.58	72.09
sp|P96737|CAPC_BACSU	Firmicutes	Bacillales	Staphylococcaceae	Staphylococcus	Staphylococcus xylosus	Staphylococcus xylosus [species]	6	516333086|683403026|657167571|655524921|657290769|745774080	WP_017723743.1|CEF17807.1|AID41809.1|AID02379.1|WP_029378218.1|WP_039069274.1	149	149	149	149	149	149	59.06	59.73	80.54	80.54
sp|P96736|CAPB_BACSU	Firmicutes	Bacillales	Thermoactinomycetaceae	Laceyella	Laceyella sacchari	Laceyella sacchari [species]	1	737990724	WP_035952506.1	390	390	389	389	390	390	66.92	66.92	84.36	84.36
sp|P96737|CAPC_BACSU	Firmicutes	Bacillales	Thermoactinomycetaceae	Laceyella	Laceyella sacchari	Laceyella sacchari [species]	1	550993012	WP_022737811.1	148	148	152	152	152	152	69.74	69.74	83.55	83.55
sp|P96736|CAPB_BACSU	Firmicutes	Bacillales	Thermoactinomycetaceae	Thermoactinomyces	Thermoactinomyces sp. Gus2-1	Thermoactinomyces sp. Gus2-1 [species]	1	740148757	WP_037994204.1	389	389	389	389	389	389	63.24	63.24	82.78	82.78
sp|P96737|CAPC_BACSU	Firmicutes	Bacillales	Thermoactinomycetaceae	Thermoactinomyces	Thermoactinomyces sp. Gus2-1	Thermoactinomyces sp. Gus2-1 [species]	2	740148712|683421831	KFZ41044.1|WP_037994174.1	146	146	150	150	150	150	66.67	66.67	84.67	84.67
sp|P96736|CAPB_BACSU	Firmicutes	Bacillales	unclassified	unclassified	Geomicrobium sp. JCM 19037	Geomicrobium sp. JCM 19037 [species]	3	636731900|636732804|636732805	GAK03238.1|GAK02148.1|GAK02149.1	161	387	112	372	105	373	54.69	67.28	73.73	83.95
sp|P96737|CAPC_BACSU	Firmicutes	Bacillales	unclassified	unclassified	Geomicrobium sp. JCM 19037	Geomicrobium sp. JCM 19037 [species]	2	636731901|636732803	GAK03239.1|GAK02147.1	148	149	148	149	146	149	55.48	57.72	75.34	80.54
sp|P96736|CAPB_BACSU	Firmicutes	Bacillales	unclassified	unclassified	Geomicrobium sp. JCM 19038	Geomicrobium sp. JCM 19038 [species]	2	636720723|636721167	GAK09809.1|GAK09320.1	387	391	390	408	379	392	54.09	61.22	73.88	80.1
sp|P96737|CAPC_BACSU	Firmicutes	Bacillales	unclassified	unclassified	Geomicrobium sp. JCM 19038	Geomicrobium sp. JCM 19038 [species]	2	636720724|636721168	GAK09810.1|GAK09321.1	147	148	104	147	99	147	55.56	57.14	72.73	79.59
sp|P96736|CAPB_BACSU	Firmicutes	Bacillales	unclassified	unclassified	Geomicrobium sp. JCM 19039	Geomicrobium sp. JCM 19039 [species]	2	636724430|636724844	GAK14571.1|GAK14104.1	387	387	389	389	373	389	54.16	60.93	73.46	81.23
sp|P96737|CAPC_BACSU	Firmicutes	Bacillales	unclassified	unclassified	Geomicrobium sp. JCM 19039	Geomicrobium sp. JCM 19039 [species]	2	636724431|636724843	GAK14572.1|GAK14103.1	148	149	148	149	146	149	55.48	57.72	75.34	80.54
sp|P96736|CAPB_BACSU	Firmicutes	Bacillales	unclassified	unclassified	Geomicrobium sp. JCM 19055	Geomicrobium sp. JCM 19055 [species]	2	636487848|636488159	GAJ99602.1|GAJ99267.1	387	391	390	390	391	392	53.2	61.22	72.89	80.36
sp|P96737|CAPC_BACSU	Firmicutes	Bacillales	unclassified	unclassified	Geomicrobium sp. JCM 19055	Geomicrobium sp. JCM 19055 [species]	2	636487849|636488160	GAJ99603.1|GAJ99268.1	147	148	147	148	145	147	57.24	58.5	74.48	80.27
sp|P96736|CAPB_BACSU	Firmicutes	Clostridiales	Clostridiaceae	Clostridium	Clostridium bartlettii CAG:1329	Clostridium bartlettii CAG:1329 [species]	4	524245895|547452432|524245648|547452622	CDA10717.1|WP_022071975.1|CDA10969.1|WP_022072165.1	383	383	365	394	363	375	53.07	64.46	70.4	77.69
sp|P96737|CAPC_BACSU	Firmicutes	Clostridiales	Clostridiaceae	Clostridium	Clostridium bartlettii CAG:1329	Clostridium bartlettii CAG:1329 [species]	4	524245896|547452433|547452623|524245649	WP_022071976.1|CDA10718.1|WP_022072166.1|CDA10970.1	143	149	143	149	140	149	46.98	47.14	69.29	71.81
sp|P96736|CAPB_BACSU	Firmicutes	Clostridiales	Clostridiaceae	Clostridium	Clostridium lundense	Clostridium lundense [species]	1	653613467	WP_027623942.1	389	389	381	381	370	370	36.76	36.76	55.41	55.41
sp|P96737|CAPC_BACSU	Firmicutes	Clostridiales	Clostridiaceae	Clostridium	Clostridium lundense	Clostridium lundense [species]	1	653613468	WP_027623943.1	136	136	131	131	117	117	38.46	38.46	60.68	60.68
sp|P96736|CAPB_BACSU	Firmicutes	Clostridiales	Clostridiaceae	Clostridium	Clostridium sp. 7_3_54FAA	Clostridium sp. 7_3_54FAA [species]	2	496654796|354821201	WP_009297289.1|EHF05593.1	385	385	469	469	387	387	31.78	31.78	50.65	50.65
sp|P96737|CAPC_BACSU	Firmicutes	Clostridiales	Clostridiaceae	Clostridium	Clostridium sp. 7_3_54FAA	Clostridium sp. 7_3_54FAA [species]	2	496654798|354821202	WP_009297291.1|EHF05594.1	128	128	116	116	119	119	36.13	36.13	60.5	60.5
sp|P96736|CAPB_BACSU	Firmicutes	Clostridiales	Clostridiaceae	Clostridium	Clostridium sp. CAG:138	Clostridium sp. CAG:138 [species]	2	524291647|547529079	CDA51115.1|WP_022107269.1	386	386	404	404	374	374	52.41	52.41	69.25	69.25
sp|P96737|CAPC_BACSU	Firmicutes	Clostridiales	Clostridiaceae	Clostridium	Clostridium sp. CAG:138	Clostridium sp. CAG:138 [species]	2	524291648|547529083	CDA51116.1|WP_022107270.1	143	143	143	143	140	140	45	45	65	65
sp|P96736|CAPB_BACSU	Firmicutes	Clostridiales	Clostridiaceae	Clostridium	Clostridium tetanomorphum	Clostridium tetanomorphum [species]	1	737161245	WP_035147872.1	380	380	369	369	358	358	36.87	36.87	56.15	56.15
sp|P96737|CAPC_BACSU	Firmicutes	Clostridiales	Clostridiaceae	Clostridium	Clostridium tetanomorphum	Clostridium tetanomorphum [species]	1	737161247	WP_035147873.1	136	136	131	131	117	117	37.61	37.61	60.68	60.68
sp|P96736|CAPB_BACSU	Firmicutes	Clostridiales	Clostridiaceae	Clostridium	Clostridium tetanomorphum	Clostridium tetanomorphum DSM 665 [no rank]	1	618852870	KAJ52091.1	380	380	369	369	358	358	36.87	36.87	56.15	56.15
sp|P96737|CAPC_BACSU	Firmicutes	Clostridiales	Clostridiaceae	Clostridium	Clostridium tetanomorphum	Clostridium tetanomorphum DSM 665 [no rank]	1	618852871	KAJ52092.1	136	136	131	131	117	117	37.61	37.61	60.68	60.68
sp|P96736|CAPB_BACSU	Firmicutes	Clostridiales	Lachnospiraceae	Lachnoclostridium	[Clostridium] aminophilum	[Clostridium] aminophilum [species]	1	740457082	WP_038288705.1	306	306	314	314	315	315	34.92	34.92	49.21	49.21
sp|P96737|CAPC_BACSU	Firmicutes	Clostridiales	Lachnospiraceae	Lachnoclostridium	[Clostridium] aminophilum	[Clostridium] aminophilum [species]	1	671466471	WP_031474295.1	140	140	128	128	132	132	34.85	34.85	59.85	59.85
sp|P96736|CAPB_BACSU	Firmicutes	Clostridiales	Lachnospiraceae	Lachnoclostridium	[Clostridium] symbiosum	[Clostridium] symbiosum [species]	2	489596534|489605492	WP_003500977.1|WP_003509933.1	385	385	359	360	387	387	31.27	31.78	50.39	50.65
sp|P96737|CAPC_BACSU	Firmicutes	Clostridiales	Lachnospiraceae	Lachnoclostridium	[Clostridium] symbiosum	[Clostridium] symbiosum [species]	2	489596535|545402710	WP_003500978.1|WP_021642222.1	128	128	116	119	119	119	36.97	36.97	61.34	61.34
sp|P96736|CAPB_BACSU	Firmicutes	Clostridiales	Lachnospiraceae	Lachnoclostridium	[Clostridium] symbiosum	[Clostridium] symbiosum ATCC 14940 [no rank]	1	542975851	ERI73436.1	385	385	360	360	387	387	31.78	31.78	50.65	50.65
sp|P96737|CAPC_BACSU	Firmicutes	Clostridiales	Lachnospiraceae	Lachnoclostridium	[Clostridium] symbiosum	[Clostridium] symbiosum ATCC 14940 [no rank]	1	542975850	ERI73435.1	128	128	116	116	119	119	36.97	36.97	61.34	61.34
sp|P96736|CAPB_BACSU	Firmicutes	Clostridiales	Lachnospiraceae	Lachnoclostridium	[Clostridium] symbiosum	[Clostridium] symbiosum WAL-14163 [no rank]	1	323401267	EGA93617.1	385	385	359	359	387	387	31.27	31.27	50.39	50.39
sp|P96737|CAPC_BACSU	Firmicutes	Clostridiales	Lachnospiraceae	Lachnoclostridium	[Clostridium] symbiosum	[Clostridium] symbiosum WAL-14163 [no rank]	1	323401268	EGA93618.1	128	128	119	119	119	119	36.97	36.97	61.34	61.34
sp|P96736|CAPB_BACSU	Firmicutes	Clostridiales	Lachnospiraceae	Lachnoclostridium	[Clostridium] symbiosum	[Clostridium] symbiosum WAL-14673 [no rank]	1	323501788	EGB17672.1	385	385	360	360	387	387	31.78	31.78	50.65	50.65
sp|P96737|CAPC_BACSU	Firmicutes	Clostridiales	Lachnospiraceae	Lachnoclostridium	[Clostridium] symbiosum	[Clostridium] symbiosum WAL-14673 [no rank]	1	323501789	EGB17673.1	128	128	119	119	119	119	36.97	36.97	61.34	61.34
sp|P96736|CAPB_BACSU	Firmicutes	Clostridiales	Oscillospiraceae	Oscillibacter	Oscillibacter valericigenes	Oscillibacter valericigenes [species]	1	503886138	WP_014120132.1	383	383	369	369	369	369	34.42	34.42	48.24	48.24
sp|P96737|CAPC_BACSU	Firmicutes	Clostridiales	Oscillospiraceae	Oscillibacter	Oscillibacter valericigenes	Oscillibacter valericigenes [species]	1	503886137	WP_014120131.1	145	145	136	136	135	135	36.3	36.3	60	60
sp|P96736|CAPB_BACSU	Firmicutes	Clostridiales	Oscillospiraceae	Oscillibacter	Oscillibacter valericigenes	Oscillibacter valericigenes Sjm18-20 [no rank]	2	348597591|350272749	BAL01552.1|YP_004884057.1	383	383	369	369	369	369	34.42	34.42	48.24	48.24
sp|P96737|CAPC_BACSU	Firmicutes	Clostridiales	Oscillospiraceae	Oscillibacter	Oscillibacter valericigenes	Oscillibacter valericigenes Sjm18-20 [no rank]	2	348597590|350272748	BAL01551.1|YP_004884056.1	145	145	136	136	135	135	36.3	36.3	60	60
sp|P96736|CAPB_BACSU	Firmicutes	Clostridiales	Peptococcaceae	Desulfitobacterium	Desulfitobacterium hafniense	Desulfitobacterium hafniense [species]	4	506423389|499781063|517016248|698319978	WP_011461797.1|WP_015943108.1|WP_018214147.1|CDX04655.1	383	383	382	382	383	383	55.09	55.09	72.06	72.58
sp|P96737|CAPC_BACSU	Firmicutes	Clostridiales	Peptococcaceae	Desulfitobacterium	Desulfitobacterium hafniense	Desulfitobacterium hafniense [species]	3	506423390|492317145|698319977	WP_005807915.1|WP_015943109.1|CDX04654.1	140	140	133	141	132	141	51.77	55.3	69.5	71.21
sp|P96736|CAPB_BACSU	Firmicutes	Clostridiales	Peptococcaceae	Desulfitobacterium	Desulfitobacterium hafniense	Desulfitobacterium hafniense DCB-2 [no rank]	2	219537259|219666999	YP_002457434.1|ACL18998.1	383	383	382	382	383	383	55.09	55.09	72.06	72.06
sp|P96737|CAPC_BACSU	Firmicutes	Clostridiales	Peptococcaceae	Desulfitobacterium	Desulfitobacterium hafniense	Desulfitobacterium hafniense DCB-2 [no rank]	2	219537260|219667000	ACL18999.1|YP_002457435.1	140	140	141	141	141	141	52.48	52.48	69.5	69.5
sp|P96736|CAPB_BACSU	Firmicutes	Clostridiales	Peptococcaceae	Desulfitobacterium	Desulfitobacterium hafniense	Desulfitobacterium hafniense DP7 [no rank]	1	361857371	EHL09214.1	383	383	375	375	373	373	56.3	56.3	73.46	73.46
sp|P96737|CAPC_BACSU	Firmicutes	Clostridiales	Peptococcaceae	Desulfitobacterium	Desulfitobacterium hafniense	Desulfitobacterium hafniense DP7 [no rank]	1	361857372	EHL09215.1	140	140	133	133	132	132	55.3	55.3	71.21	71.21
sp|P96736|CAPB_BACSU	Firmicutes	Clostridiales	Peptococcaceae	Desulfitobacterium	Desulfitobacterium hafniense	Desulfitobacterium hafniense Y51 [no rank]	2	89336589|89897141	BAE86184.1|YP_520628.1	383	383	382	382	383	383	55.09	55.09	72.06	72.06
sp|P96737|CAPC_BACSU	Firmicutes	Clostridiales	Peptococcaceae	Desulfitobacterium	Desulfitobacterium hafniense	Desulfitobacterium hafniense Y51 [no rank]	2	89336588|89897140	BAE86183.1|YP_520627.1	140	140	133	133	132	132	55.3	55.3	71.21	71.21
sp|P96736|CAPB_BACSU	Firmicutes	Clostridiales	Peptococcaceae	Desulfitobacterium	Desulfitobacterium sp. PCE1	Desulfitobacterium sp. PCE1 [species]	1	518687856	WP_019849549.1	383	383	382	382	383	383	55.09	55.09	71.28	71.28
sp|P96737|CAPC_BACSU	Firmicutes	Clostridiales	Peptococcaceae	Desulfitobacterium	Desulfitobacterium sp. PCE1	Desulfitobacterium sp. PCE1 [species]	1	703408101	WP_033422406.1	140	140	133	133	132	132	54.55	54.55	71.21	71.21
sp|P96736|CAPB_BACSU	Firmicutes	Clostridiales	Peptococcaceae	Desulfotomaculum	Desulfotomaculum gibsoniae	Desulfotomaculum gibsoniae [species]	1	493569732	WP_006523000.1	386	386	386	386	387	387	55.56	55.56	72.87	72.87
sp|P96737|CAPC_BACSU	Firmicutes	Clostridiales	Peptococcaceae	Desulfotomaculum	Desulfotomaculum gibsoniae	Desulfotomaculum gibsoniae [species]	1	493569733	WP_006523001.1	140	140	140	140	134	134	52.99	52.99	71.64	71.64
sp|P96736|CAPB_BACSU	Firmicutes	Clostridiales	Peptococcaceae	Desulfotomaculum	Desulfotomaculum gibsoniae	Desulfotomaculum gibsoniae DSM 7213 [no rank]	2	488455864|488776018	AGL01758.1|YP_007945434.1	386	386	386	386	387	387	55.56	55.56	72.87	72.87
sp|P96737|CAPC_BACSU	Firmicutes	Clostridiales	Peptococcaceae	Desulfotomaculum	Desulfotomaculum gibsoniae	Desulfotomaculum gibsoniae DSM 7213 [no rank]	2	488455865|488776019	YP_007945435.1|AGL01759.1	140	140	140	140	134	134	52.99	52.99	71.64	71.64
sp|P96736|CAPB_BACSU	Firmicutes	Clostridiales	Peptostreptococcaceae	Intestinibacter	Intestinibacter bartlettii	Intestinibacter bartlettii [species]	4	494497988|494498360|736720987|736722110	WP_007287454.1|WP_007287826.1|WP_034725378.1|WP_034726499.1	383	383	373	394	373	388	52.06	62.5	70.36	77.6
sp|P96737|CAPC_BACSU	Firmicutes	Clostridiales	Peptostreptococcaceae	Intestinibacter	Intestinibacter bartlettii	Intestinibacter bartlettii [species]	3	494497989|567936460|567937582	WP_007287455.1|WP_024037493.1|WP_024038401.1	81	149	81	149	78	149	46.98	58.97	71.14	82.05
sp|P96736|CAPB_BACSU	Firmicutes	Clostridiales	Peptostreptococcaceae	Intestinibacter	Intestinibacter bartlettii	Intestinibacter bartlettii DORA_8_9 [no rank]	2	566232896|566228971	ETI92694.1|ETI95621.1	383	383	365	394	363	377	53.05	64.46	70.82	77.69
sp|P96737|CAPC_BACSU	Firmicutes	Clostridiales	Peptostreptococcaceae	Intestinibacter	Intestinibacter bartlettii	Intestinibacter bartlettii DORA_8_9 [no rank]	2	566232895|566228972	ETI95620.1|ETI92695.1	81	149	81	149	78	149	46.98	58.97	71.81	82.05
sp|P96736|CAPB_BACSU	Firmicutes	Clostridiales	Peptostreptococcaceae	Intestinibacter	Intestinibacter bartlettii	Intestinibacter bartlettii DSM 16795 [no rank]	2	164602193|164601905	EDQ95658.1|EDQ95370.1	383	383	373	394	373	383	52.74	61.39	71.02	75.87
sp|P96737|CAPC_BACSU	Firmicutes	Clostridiales	Peptostreptococcaceae	Intestinibacter	Intestinibacter bartlettii	Intestinibacter bartlettii DSM 16795 [no rank]	1	164602194	EDQ95659.1	149	149	149	149	149	149	48.32	48.32	71.14	71.14
sp|P96736|CAPB_BACSU	Firmicutes	Clostridiales	Peptostreptococcaceae	Terrisporobacter	Terrisporobacter glycolicus	Terrisporobacter glycolicus [species]	1	702957948	WP_033316533.1	383	383	393	393	383	383	52.74	52.74	73.11	73.11
sp|P96737|CAPC_BACSU	Firmicutes	Clostridiales	Peptostreptococcaceae	Terrisporobacter	Terrisporobacter glycolicus	Terrisporobacter glycolicus [species]	1	517419936	WP_018591482.1	149	149	149	149	149	149	54.36	54.36	73.15	73.15
sp|P96736|CAPB_BACSU	Firmicutes	Clostridiales	Peptostreptococcaceae	Terrisporobacter	Terrisporobacter sp. 08-306576	Terrisporobacter sp. 08-306576 [species]	1	746723293	WP_039680671.1	383	383	384	384	384	384	61.2	61.2	78.39	78.39
sp|P96737|CAPC_BACSU	Firmicutes	Clostridiales	Peptostreptococcaceae	Terrisporobacter	Terrisporobacter sp. 08-306576	Terrisporobacter sp. 08-306576 [species]	2	746723209|741037107	KHS56264.1|WP_039680587.1	149	149	149	149	149	149	48.99	48.99	71.14	71.14
sp|P96736|CAPB_BACSU	Firmicutes	Clostridiales	Ruminococcaceae	Anaerotruncus	Anaerotruncus sp. G3(2012)	Anaerotruncus sp. G3(2012) [species]	2	511075061|507802172	WP_016316560.1|EOS59604.1	385	385	375	375	359	359	33.7	33.7	51.53	51.53
sp|P96737|CAPC_BACSU	Firmicutes	Clostridiales	Ruminococcaceae	Anaerotruncus	Anaerotruncus sp. G3(2012)	Anaerotruncus sp. G3(2012) [species]	2	511075062|507802173	WP_016316561.1|EOS59605.1	137	137	128	128	131	131	35.11	35.11	55.73	55.73
sp|P96736|CAPB_BACSU	Firmicutes	Clostridiales	unclassified	unclassified	butyrate-producing bacterium SS3/4	butyrate-producing bacterium SS3/4 [species]	3	479194601|291562846|505366816	YP_007824139.1|CBL41662.1|WP_015553918.1	385	385	369	369	384	384	33.33	33.33	50	50
sp|P96737|CAPC_BACSU	Firmicutes	Clostridiales	unclassified	unclassified	butyrate-producing bacterium SS3/4	butyrate-producing bacterium SS3/4 [species]	3	479194602|505366817|291562847	YP_007824140.1|WP_015553919.1|CBL41663.1	124	124	112	112	115	115	36.52	36.52	65.22	65.22
sp|P96736|CAPB_BACSU	Firmicutes	Halanaerobiales	Halanaerobiaceae	Halanaerobium	Halanaerobium praevalens	Halanaerobium praevalens [species]	1	504365554	WP_014552656.1	388	388	397	397	372	372	31.72	31.72	52.96	52.96
sp|P96737|CAPC_BACSU	Firmicutes	Halanaerobiales	Halanaerobiaceae	Halanaerobium	Halanaerobium praevalens	Halanaerobium praevalens [species]	1	504365553	WP_014552655.1	136	136	131	131	126	126	39.68	39.68	64.29	64.29
sp|P96736|CAPB_BACSU	Firmicutes	Halanaerobiales	Halanaerobiaceae	Halanaerobium	Halanaerobium praevalens	Halanaerobium praevalens DSM 2228 [no rank]	2	309388743|385799379	ADO76623.1|YP_005835783.1	388	388	397	397	372	372	31.72	31.72	52.96	52.96
sp|P96737|CAPC_BACSU	Firmicutes	Halanaerobiales	Halanaerobiaceae	Halanaerobium	Halanaerobium praevalens	Halanaerobium praevalens DSM 2228 [no rank]	2	309388742|385799378	YP_005835782.1|ADO76622.1	136	136	131	131	126	126	39.68	39.68	64.29	64.29
sp|P96736|CAPB_BACSU	Firmicutes	Halanaerobiales	Halanaerobiaceae	Halanaerobium	Halanaerobium saccharolyticum	Halanaerobium saccharolyticum [species]	1	491629377	WP_005486916.1	388	388	397	397	393	393	34.61	34.61	52.42	52.42
sp|P96737|CAPC_BACSU	Firmicutes	Halanaerobiales	Halanaerobiaceae	Halanaerobium	Halanaerobium saccharolyticum	Halanaerobium saccharolyticum [species]	1	491629375	WP_005486914.1	136	136	131	131	126	126	38.89	38.89	62.7	62.7
sp|P96736|CAPB_BACSU	Firmicutes	Halanaerobiales	Halanaerobiaceae	Halanaerobium	Halanaerobium saccharolyticum	Halanaerobium saccharolyticum subsp. saccharolyticum DSM 6643 [no rank]	1	460789870	CCU77547.1	388	388	397	397	393	393	34.61	34.61	52.42	52.42
sp|P96737|CAPC_BACSU	Firmicutes	Halanaerobiales	Halanaerobiaceae	Halanaerobium	Halanaerobium saccharolyticum	Halanaerobium saccharolyticum subsp. saccharolyticum DSM 6643 [no rank]	1	460789869	CCU77546.1	136	136	131	131	126	126	38.89	38.89	62.7	62.7
sp|P96736|CAPB_BACSU	Firmicutes	Lactobacillales	Carnobacteriaceae	Alloiococcus	Alloiococcus otitis	Alloiococcus otitis [species]	1	489874334	WP_003777851.1	390	390	394	394	390	390	45.13	45.13	66.41	66.41
sp|P96737|CAPC_BACSU	Firmicutes	Lactobacillales	Carnobacteriaceae	Alloiococcus	Alloiococcus otitis	Alloiococcus otitis [species]	1	489874336	WP_003777853.1	149	149	148	148	148	148	44.59	44.59	64.19	64.19
sp|P96736|CAPB_BACSU	Firmicutes	Lactobacillales	Carnobacteriaceae	Alloiococcus	Alloiococcus otitis	Alloiococcus otitis ATCC 51267 [no rank]	1	425730798	EKU93630.1	390	390	394	394	390	390	45.13	45.13	66.41	66.41
sp|P96737|CAPC_BACSU	Firmicutes	Lactobacillales	Carnobacteriaceae	Alloiococcus	Alloiococcus otitis	Alloiococcus otitis ATCC 51267 [no rank]	1	425730799	EKU93631.1	149	149	148	148	148	148	44.59	44.59	64.19	64.19
sp|P96736|CAPB_BACSU	Firmicutes	Lactobacillales	Lactobacillaceae	Lactobacillus	Lactobacillus pobuzihii	Lactobacillus pobuzihii [species]	1	516478717	WP_017867161.1	385	385	392	392	388	388	49.74	49.74	69.33	69.33
sp|P96737|CAPC_BACSU	Firmicutes	Lactobacillales	Lactobacillaceae	Lactobacillus	Lactobacillus pobuzihii	Lactobacillus pobuzihii [species]	1	516478718	WP_017867162.1	140	140	140	140	137	137	47.45	47.45	70.8	70.8
sp|P96736|CAPB_BACSU	Fusobacteria	Fusobacteriales	Fusobacteriaceae	Cetobacterium	Cetobacterium somerae	Cetobacterium somerae [species]	1	553305021	WP_023050539.1	384	384	370	370	371	371	33.42	33.42	53.37	53.37
sp|P96737|CAPC_BACSU	Fusobacteria	Fusobacteriales	Fusobacteriaceae	Cetobacterium	Cetobacterium somerae	Cetobacterium somerae [species]	1	553305022	WP_023050540.1	137	137	129	129	130	130	36.15	36.15	60	60
sp|P96736|CAPB_BACSU	Fusobacteria	Fusobacteriales	Fusobacteriaceae	Cetobacterium	Cetobacterium somerae	Cetobacterium somerae ATCC BAA-474 [no rank]	1	551698088	ERT69032.1	384	384	370	370	371	371	33.42	33.42	53.37	53.37
sp|P96737|CAPC_BACSU	Fusobacteria	Fusobacteriales	Fusobacteriaceae	Cetobacterium	Cetobacterium somerae	Cetobacterium somerae ATCC BAA-474 [no rank]	1	551698089	ERT69033.1	137	137	129	129	130	130	36.15	36.15	60	60
sp|P96736|CAPB_BACSU	Fusobacteria	Fusobacteriales	Fusobacteriaceae	Fusobacterium	Fusobacterium nucleatum	Fusobacterium nucleatum [species]	1	492614360	WP_005903746.1	385	385	374	374	386	386	33.68	33.68	53.37	53.37
sp|P96737|CAPC_BACSU	Fusobacteria	Fusobacteriales	Fusobacteriaceae	Fusobacterium	Fusobacterium nucleatum	Fusobacterium nucleatum [species]	3	492614358|552921737|658618386	WP_005903745.1|WP_023041306.1|WP_029759479.1	136	136	135	135	131	131	36.64	38.17	59.54	61.83
sp|P96736|CAPB_BACSU	Fusobacteria	Fusobacteriales	Fusobacteriaceae	Fusobacterium	Fusobacterium nucleatum	Fusobacterium nucleatum CTI-2 [no rank]	1	551111543	ERT42504.1	385	385	374	374	386	386	33.68	33.68	53.37	53.37
sp|P96737|CAPC_BACSU	Fusobacteria	Fusobacteriales	Fusobacteriaceae	Fusobacterium	Fusobacterium nucleatum	Fusobacterium nucleatum CTI-2 [no rank]	1	551111542	ERT42503.1	136	136	135	135	131	131	36.64	36.64	61.83	61.83
sp|P96736|CAPB_BACSU	Fusobacteria	Fusobacteriales	Fusobacteriaceae	Fusobacterium	Fusobacterium nucleatum	Fusobacterium nucleatum subsp. nucleatum ATCC 23726 [no rank]	1	296154029	EFG94836.1	385	385	374	374	386	386	33.68	33.68	53.37	53.37
sp|P96737|CAPC_BACSU	Fusobacteria	Fusobacteriales	Fusobacteriaceae	Fusobacterium	Fusobacterium nucleatum	Fusobacterium nucleatum subsp. nucleatum ATCC 23726 [no rank]	1	296154028	EFG94835.1	136	136	135	135	131	131	36.64	36.64	61.83	61.83
sp|P96736|CAPB_BACSU	Fusobacteria	Fusobacteriales	Fusobacteriaceae	Fusobacterium	Fusobacterium nucleatum	Fusobacterium nucleatum subsp. nucleatum ATCC 25586 [no rank]	2	19714506|19704272	AAL95133.1|NP_603834.1	385	385	374	374	386	386	33.68	33.68	53.37	53.37
sp|P96737|CAPC_BACSU	Fusobacteria	Fusobacteriales	Fusobacteriaceae	Fusobacterium	Fusobacterium nucleatum	Fusobacterium nucleatum subsp. nucleatum ATCC 25586 [no rank]	2	19714505|19704271	NP_603833.1|AAL95132.1	136	136	135	135	131	131	36.64	36.64	61.83	61.83
sp|P96736|CAPB_BACSU	Fusobacteria	Fusobacteriales	Fusobacteriaceae	Fusobacterium	Fusobacterium ulcerans	Fusobacterium ulcerans [species]	2	492824225|511541937	WP_005978180.1|WP_016361813.1	381	381	370	370	375	375	37.87	38.13	56.27	56.27
sp|P96737|CAPC_BACSU	Fusobacteria	Fusobacteriales	Fusobacteriaceae	Fusobacterium	Fusobacterium ulcerans	Fusobacterium ulcerans [species]	1	492824223	WP_005978178.1	136	136	135	135	121	121	34.71	34.71	60.33	60.33
sp|P96736|CAPB_BACSU	Fusobacteria	Fusobacteriales	Fusobacteriaceae	Fusobacterium	Fusobacterium ulcerans	Fusobacterium ulcerans 12-1B [no rank]	1	511337093	EPC09093.1	381	381	370	370	375	375	37.87	37.87	56.27	56.27
sp|P96737|CAPC_BACSU	Fusobacteria	Fusobacteriales	Fusobacteriaceae	Fusobacterium	Fusobacterium ulcerans	Fusobacterium ulcerans 12-1B [no rank]	1	371960806	EHO78451.1	136	136	135	135	121	121	34.71	34.71	60.33	60.33
sp|P96736|CAPB_BACSU	Fusobacteria	Fusobacteriales	Fusobacteriaceae	Fusobacterium	Fusobacterium ulcerans	Fusobacterium ulcerans ATCC 49185 [no rank]	1	313689042	EFS25877.1	381	381	370	370	375	375	38.13	38.13	56.27	56.27
sp|P96737|CAPC_BACSU	Fusobacteria	Fusobacteriales	Fusobacteriaceae	Fusobacterium	Fusobacterium ulcerans	Fusobacterium ulcerans ATCC 49185 [no rank]	1	313689043	EFS25878.1	136	136	135	135	121	121	34.71	34.71	60.33	60.33
sp|P96736|CAPB_BACSU	Fusobacteria	Fusobacteriales	Fusobacteriaceae	Fusobacterium	Fusobacterium varium	Fusobacterium varium [species]	1	492746580	WP_005946738.1	381	381	370	370	371	371	38.81	38.81	56.33	56.33
sp|P96737|CAPC_BACSU	Fusobacteria	Fusobacteriales	Fusobacteriaceae	Fusobacterium	Fusobacterium varium	Fusobacterium varium [species]	1	492746579	WP_005946737.1	136	136	135	135	121	121	34.71	34.71	57.85	57.85
sp|P96736|CAPB_BACSU	Fusobacteria	Fusobacteriales	Fusobacteriaceae	Fusobacterium	Fusobacterium varium	Fusobacterium varium ATCC 27725 [no rank]	1	251836456	EES64993.1	381	381	370	370	371	371	38.81	38.81	56.33	56.33
sp|P96737|CAPC_BACSU	Fusobacteria	Fusobacteriales	Fusobacteriaceae	Fusobacterium	Fusobacterium varium	Fusobacterium varium ATCC 27725 [no rank]	1	251836457	EES64994.1	136	136	135	135	121	121	34.71	34.71	57.85	57.85
sp|P96736|CAPB_BACSU	Planctomycetes	Planctomycetales	Planctomycetaceae	Rhodopirellula	Rhodopirellula baltica	Rhodopirellula baltica [species]	4	499430746|739336907|739368915|739388682	WP_011118210.1|WP_037199244.1|WP_037229935.1|WP_037249256.1	355	355	361	361	345	345	35.94	35.94	55.36	55.65
sp|P96737|CAPC_BACSU	Planctomycetes	Planctomycetales	Planctomycetaceae	Rhodopirellula	Rhodopirellula baltica	Rhodopirellula baltica [species]	1	494546304	WP_007329558.1	129	129	143	143	135	135	31.85	31.85	54.07	54.07
sp|P96736|CAPB_BACSU	Planctomycetes	Planctomycetales	Planctomycetaceae	Rhodopirellula	Rhodopirellula baltica	Rhodopirellula baltica SH 1 [no rank]	2	32471234|32396936	NP_864227.1|CAD71904.1	355	355	361	361	345	345	35.94	35.94	55.65	55.65
sp|P96737|CAPC_BACSU	Planctomycetes	Planctomycetales	Planctomycetaceae	Rhodopirellula	Rhodopirellula baltica	Rhodopirellula baltica SH 1 [no rank]	2	32471233|32396935	NP_864226.1|CAD71903.1	129	129	143	143	135	135	31.85	31.85	54.07	54.07
sp|P96736|CAPB_BACSU	Planctomycetes	Planctomycetales	Planctomycetaceae	Rhodopirellula	Rhodopirellula baltica	Rhodopirellula baltica SH28 [no rank]	1	408498241	EKK02740.1	355	355	343	343	345	345	35.94	35.94	55.65	55.65
sp|P96737|CAPC_BACSU	Planctomycetes	Planctomycetales	Planctomycetaceae	Rhodopirellula	Rhodopirellula baltica	Rhodopirellula baltica SH28 [no rank]	1	408498240	EKK02739.1	129	129	143	143	135	135	31.85	31.85	54.07	54.07
sp|P96736|CAPB_BACSU	Planctomycetes	Planctomycetales	Planctomycetaceae	Rhodopirellula	Rhodopirellula baltica	Rhodopirellula baltica SWK14 [no rank]	1	436435674	ELP29503.1	355	355	343	343	345	345	35.94	35.94	55.65	55.65
sp|P96737|CAPC_BACSU	Planctomycetes	Planctomycetales	Planctomycetaceae	Rhodopirellula	Rhodopirellula baltica	Rhodopirellula baltica SWK14 [no rank]	1	436435673	ELP29502.1	129	129	143	143	135	135	31.85	31.85	54.07	54.07
sp|P96736|CAPB_BACSU	Planctomycetes	Planctomycetales	Planctomycetaceae	Rhodopirellula	Rhodopirellula baltica	Rhodopirellula baltica WH47 [no rank]	1	327537696	EGF24405.1	355	355	343	343	345	345	35.94	35.94	55.36	55.36
sp|P96737|CAPC_BACSU	Planctomycetes	Planctomycetales	Planctomycetaceae	Rhodopirellula	Rhodopirellula baltica	Rhodopirellula baltica WH47 [no rank]	1	327537697	EGF24406.1	129	129	143	143	135	135	31.85	31.85	54.07	54.07
sp|P96736|CAPB_BACSU	Planctomycetes	Planctomycetales	Planctomycetaceae	Rhodopirellula	Rhodopirellula europaea	Rhodopirellula europaea [species]	2	495933857|739391017	WP_008658436.1|WP_037251590.1	355	355	343	361	345	345	35.65	35.94	55.36	55.65
sp|P96737|CAPC_BACSU	Planctomycetes	Planctomycetales	Planctomycetaceae	Rhodopirellula	Rhodopirellula europaea	Rhodopirellula europaea [species]	2	495933858|495942669	WP_008658437.1|WP_008667248.1	129	129	143	143	135	136	31.62	31.85	54.41	54.81
sp|P96736|CAPB_BACSU	Planctomycetes	Planctomycetales	Planctomycetaceae	Rhodopirellula	Rhodopirellula europaea	Rhodopirellula europaea 6C [no rank]	1	448885238	EMB15694.1	355	355	343	343	345	345	35.94	35.94	55.36	55.36
sp|P96737|CAPC_BACSU	Planctomycetes	Planctomycetales	Planctomycetaceae	Rhodopirellula	Rhodopirellula europaea	Rhodopirellula europaea 6C [no rank]	1	448885239	EMB15695.1	129	129	143	143	136	136	31.62	31.62	54.41	54.41
sp|P96736|CAPB_BACSU	Planctomycetes	Planctomycetales	Planctomycetaceae	Rhodopirellula	Rhodopirellula europaea	Rhodopirellula europaea SH398 [no rank]	1	460272380	EMI26456.1	355	355	343	343	345	345	35.65	35.65	55.65	55.65
sp|P96737|CAPC_BACSU	Planctomycetes	Planctomycetales	Planctomycetaceae	Rhodopirellula	Rhodopirellula europaea	Rhodopirellula europaea SH398 [no rank]	1	460272381	EMI26457.1	129	129	143	143	135	135	31.85	31.85	54.81	54.81
sp|P96736|CAPB_BACSU	Planctomycetes	Planctomycetales	Planctomycetaceae	Rhodopirellula	Rhodopirellula maiorica	Rhodopirellula maiorica [species]	2	495980368|495980843	WP_008704947.1|WP_008705422.1	262	376	196	381	198	368	33.84	35.87	52.17	54.04
sp|P96737|CAPC_BACSU	Planctomycetes	Planctomycetales	Planctomycetaceae	Rhodopirellula	Rhodopirellula maiorica	Rhodopirellula maiorica [species]	2	495980367|495975358	WP_008699937.1|WP_008704946.1	124	139	132	145	134	145	29.85	35.17	53.73	59.31
sp|P96736|CAPB_BACSU	Planctomycetes	Planctomycetales	Planctomycetaceae	Rhodopirellula	Rhodopirellula maiorica	Rhodopirellula maiorica SM1 [no rank]	2	460162477|460162219	EMI17058.1|EMI16882.1	262	376	196	381	198	368	33.84	35.87	52.17	54.04
sp|P96737|CAPC_BACSU	Planctomycetes	Planctomycetales	Planctomycetaceae	Rhodopirellula	Rhodopirellula maiorica	Rhodopirellula maiorica SM1 [no rank]	2	460162476|460165050	EMI18835.1|EMI17057.1	124	139	132	145	134	145	29.85	35.17	53.73	59.31
sp|P96736|CAPB_BACSU	Planctomycetes	Planctomycetales	Planctomycetaceae	Rhodopirellula	Rhodopirellula sp. SWK7	Rhodopirellula sp. SWK7 [species]	2	460843063|496395686	WP_009104676.1|EMI40691.1	357	357	363	363	350	350	35.43	35.43	58	58
sp|P96737|CAPC_BACSU	Planctomycetes	Planctomycetales	Planctomycetaceae	Rhodopirellula	Rhodopirellula sp. SWK7	Rhodopirellula sp. SWK7 [species]	2	460843062|496395684	EMI40690.1|WP_009104674.1	129	129	145	145	137	137	29.2	29.2	54.01	54.01
sp|P96736|CAPB_BACSU	Proteobacteria	Alteromonadales	Idiomarinaceae	Idiomarina	Idiomarina baltica	Idiomarina baltica [species]	1	494012079	WP_006954479.1	390	390	414	414	394	394	33.76	33.76	53.81	53.81
sp|P96737|CAPC_BACSU	Proteobacteria	Alteromonadales	Idiomarinaceae	Idiomarina	Idiomarina baltica	Idiomarina baltica [species]	1	494012081	WP_006954481.1	129	129	155	155	126	126	32.54	32.54	53.17	53.17
sp|P96736|CAPB_BACSU	Proteobacteria	Alteromonadales	Idiomarinaceae	Idiomarina	Idiomarina baltica	Idiomarina baltica OS145 [no rank]	1	85694591	EAQ32531.1	390	390	414	414	394	394	33.76	33.76	53.81	53.81
sp|P96737|CAPC_BACSU	Proteobacteria	Alteromonadales	Idiomarinaceae	Idiomarina	Idiomarina baltica	Idiomarina baltica OS145 [no rank]	1	85694592	EAQ32532.1	129	129	155	155	126	126	32.54	32.54	53.17	53.17
sp|P96736|CAPB_BACSU	Proteobacteria	Alteromonadales	Idiomarinaceae	Idiomarina	Idiomarina loihiensis	Idiomarina loihiensis GSL 199 [no rank]	2	507120895|507386830	YP_008035909.1|AGM37275.1	390	390	398	398	395	395	34.18	34.18	53.42	53.42
sp|P96737|CAPC_BACSU	Proteobacteria	Alteromonadales	Idiomarinaceae	Idiomarina	Idiomarina loihiensis	Idiomarina loihiensis GSL 199 [no rank]	2	507120896|507386831	AGM37276.1|YP_008035910.1	129	129	155	155	126	126	32.54	32.54	50	50
sp|P96736|CAPB_BACSU	Proteobacteria	Alteromonadales	Idiomarinaceae	Idiomarina	Idiomarina loihiensis	Idiomarina loihiensis L2TR [no rank]	2	56180510|56461500	YP_156781.1|AAV83232.1	390	390	398	398	395	395	34.18	34.18	53.42	53.42
sp|P96737|CAPC_BACSU	Proteobacteria	Alteromonadales	Idiomarinaceae	Idiomarina	Idiomarina loihiensis	Idiomarina loihiensis L2TR [no rank]	2	56180511|56461501	AAV83233.1|YP_156782.1	129	129	155	155	126	126	32.54	32.54	50	50
sp|P96736|CAPB_BACSU	Proteobacteria	Alteromonadales	Idiomarinaceae	Idiomarina	Idiomarina xiamenensis	Idiomarina xiamenensis [species]	1	495763594	WP_008488173.1	390	390	389	389	378	378	32.54	32.54	52.65	52.65
sp|P96737|CAPC_BACSU	Proteobacteria	Alteromonadales	Idiomarinaceae	Idiomarina	Idiomarina xiamenensis	Idiomarina xiamenensis [species]	1	495763593	WP_008488172.1	124	124	150	150	145	145	31.03	31.03	51.72	51.72
sp|P96736|CAPB_BACSU	Proteobacteria	Alteromonadales	Idiomarinaceae	Idiomarina	Idiomarina xiamenensis	Idiomarina xiamenensis 10-D-4 [no rank]	1	407214597	EKE84441.1	390	390	389	389	378	378	32.54	32.54	52.65	52.65
sp|P96737|CAPC_BACSU	Proteobacteria	Alteromonadales	Idiomarinaceae	Idiomarina	Idiomarina xiamenensis	Idiomarina xiamenensis 10-D-4 [no rank]	1	407214596	EKE84440.1	124	124	150	150	145	145	31.03	31.03	51.72	51.72
sp|P96736|CAPB_BACSU	Proteobacteria	Myxococcales	Kofleriaceae	Haliangium	Haliangium ochraceum	Haliangium ochraceum [species]	1	502587583	WP_012825303.1	322	322	1138	1138	322	322	28.26	28.26	47.2	47.2
sp|P96737|CAPC_BACSU	Proteobacteria	Myxococcales	Kofleriaceae	Haliangium	Haliangium ochraceum	Haliangium ochraceum [species]	1	502587586	WP_012825306.1	125	125	157	157	140	140	28.57	28.57	47.14	47.14
sp|P96736|CAPB_BACSU	Proteobacteria	Myxococcales	Kofleriaceae	Haliangium	Haliangium ochraceum	Haliangium ochraceum DSM 14365 [no rank]	2	262193360|262076707	YP_003264569.1|ACY12676.1	322	322	1138	1138	322	322	28.26	28.26	47.2	47.2
sp|P96737|CAPC_BACSU	Proteobacteria	Myxococcales	Kofleriaceae	Haliangium	Haliangium ochraceum	Haliangium ochraceum DSM 14365 [no rank]	2	262193363|262076710	YP_003264572.1|ACY12679.1	125	125	157	157	140	140	28.57	28.57	47.14	47.14
sp|P96736|CAPB_BACSU	Proteobacteria	Myxococcales	Nannocystaceae	Plesiocystis	Plesiocystis pacifica	Plesiocystis pacifica [species]	1	494032663	WP_006974799.1	322	322	1188	1188	306	306	29.08	29.08	48.37	48.37
sp|P96737|CAPC_BACSU	Proteobacteria	Myxococcales	Nannocystaceae	Plesiocystis	Plesiocystis pacifica	Plesiocystis pacifica [species]	1	494032659	WP_006974795.1	125	125	161	161	140	140	30	30	52.14	52.14
sp|P96736|CAPB_BACSU	Proteobacteria	Myxococcales	Nannocystaceae	Plesiocystis	Plesiocystis pacifica	Plesiocystis pacifica SIR-1 [no rank]	1	149816556	EDM76052.1	322	322	1188	1188	306	306	29.08	29.08	48.37	48.37
sp|P96737|CAPC_BACSU	Proteobacteria	Myxococcales	Nannocystaceae	Plesiocystis	Plesiocystis pacifica	Plesiocystis pacifica SIR-1 [no rank]	1	149816552	EDM76048.1	125	125	161	161	140	140	30	30	52.14	52.14
sp|P96736|CAPB_BACSU	Proteobacteria	Myxococcales	Polyangiaceae	Chondromyces	Chondromyces apiculatus	Chondromyces apiculatus DSM 436 [no rank]	1	599568877	EYF06871.1	335	335	1414	1414	335	335	28.06	28.06	45.67	45.67
sp|P96737|CAPC_BACSU	Proteobacteria	Myxococcales	Polyangiaceae	Chondromyces	Chondromyces apiculatus	Chondromyces apiculatus DSM 436 [no rank]	1	599568767	EYF06761.1	125	125	149	149	137	137	29.2	29.2	48.91	48.91
sp|P96736|CAPB_BACSU	Proteobacteria	Myxococcales	Polyangiaceae	Sorangium	Sorangium cellulosum	Sorangium cellulosum [species]	2	501197037|522827850	WP_012240055.1|WP_020740507.1	335	335	1161	1163	347	347	24.21	24.21	44.09	44.09
sp|P96737|CAPC_BACSU	Proteobacteria	Myxococcales	Polyangiaceae	Sorangium	Sorangium cellulosum	Sorangium cellulosum [species]	2	501197124|522827910	WP_012240142.1|WP_020740567.1	125	125	149	149	133	133	27.82	28.57	48.12	48.87
sp|P96736|CAPB_BACSU	Proteobacteria	Myxococcales	Polyangiaceae	Sorangium	Sorangium cellulosum	Sorangium cellulosum So ce56 [no rank]	2	162455729|161166311	YP_001618096.1|CAN97616.1	335	335	1161	1161	347	347	24.21	24.21	44.09	44.09
sp|P96737|CAPC_BACSU	Proteobacteria	Myxococcales	Polyangiaceae	Sorangium	Sorangium cellulosum	Sorangium cellulosum So ce56 [no rank]	2	162455816|161166398	YP_001618183.1|CAN97703.1	125	125	149	149	133	133	27.82	27.82	48.12	48.12
sp|P96736|CAPB_BACSU	Proteobacteria	Myxococcales	Polyangiaceae	Sorangium	Sorangium cellulosum	Sorangium cellulosum So0157-2 [no rank]	2	521467569|521007712	AGP40715.1|YP_008155005.1	335	335	1163	1163	347	347	24.21	24.21	44.09	44.09
sp|P96737|CAPC_BACSU	Proteobacteria	Myxococcales	Polyangiaceae	Sorangium	Sorangium cellulosum	Sorangium cellulosum So0157-2 [no rank]	2	521467627|521007770	YP_008155065.1|AGP40773.1	125	125	149	149	133	133	28.57	28.57	48.87	48.87
sp|P96736|CAPB_BACSU	Proteobacteria	Thiotrichales	Francisellaceae	Francisella	Francisella guangzhouensis	Francisella guangzhouensis [species]	2	743690135|746056531	AJC49301.1|WP_039125235.1	381	381	390	390	390	390	35.64	35.64	54.62	54.62
sp|P96737|CAPC_BACSU	Proteobacteria	Thiotrichales	Francisellaceae	Francisella	Francisella guangzhouensis	Francisella guangzhouensis [species]	2	743690134|746056529	AJC49300.1|WP_039125233.1	136	136	136	136	134	134	35.82	35.82	60.45	60.45
sp|P96736|CAPB_BACSU	Proteobacteria	Thiotrichales	Francisellaceae	Francisella	Francisella noatunensis	Francisella noatunensis [species]	1	504528430	WP_014715532.1	381	381	390	390	391	391	35.04	35.04	53.71	53.71
sp|P96737|CAPC_BACSU	Proteobacteria	Thiotrichales	Francisellaceae	Francisella	Francisella noatunensis	Francisella noatunensis [species]	1	504528431	WP_014715533.1	131	131	131	131	129	129	35.66	35.66	59.69	59.69
sp|P96736|CAPB_BACSU	Proteobacteria	Thiotrichales	Francisellaceae	Francisella	Francisella noatunensis	Francisella noatunensis subsp. orientalis LADL--07-285A [no rank]	2	565642602|564748746	AHB98586.1|YP_008893426.1	381	381	390	390	391	391	35.04	35.04	53.71	53.71
sp|P96737|CAPC_BACSU	Proteobacteria	Thiotrichales	Francisellaceae	Francisella	Francisella noatunensis	Francisella noatunensis subsp. orientalis LADL--07-285A [no rank]	2	565642601|564748745	YP_008893425.1|AHB98585.1	131	131	131	131	129	129	35.66	35.66	59.69	59.69
sp|P96736|CAPB_BACSU	Proteobacteria	Thiotrichales	Francisellaceae	Francisella	Francisella noatunensis	Francisella noatunensis subsp. orientalis str. Toba 04 [no rank]	2	386871998|387887182	YP_006317481.1|AFJ44005.1	381	381	390	390	391	391	35.04	35.04	53.71	53.71
sp|P96737|CAPC_BACSU	Proteobacteria	Thiotrichales	Francisellaceae	Francisella	Francisella noatunensis	Francisella noatunensis subsp. orientalis str. Toba 04 [no rank]	2	386871999|387887183	AFJ44006.1|YP_006317482.1	131	131	131	131	129	129	35.66	35.66	59.69	59.69
sp|P96736|CAPB_BACSU	Proteobacteria	Thiotrichales	Francisellaceae	Francisella	Francisella philomiragia	Francisella philomiragia [species]	4	673475988|501237804|737754094|737769762	WP_012280822.1|KFJ42523.1|WP_035722684.1|WP_035737789.1	381	381	390	393	391	393	35.55	35.62	54.2	54.45
sp|P96737|CAPC_BACSU	Proteobacteria	Thiotrichales	Francisellaceae	Francisella	Francisella philomiragia	Francisella philomiragia [species]	2	673476041|490414984	WP_004287512.1|KFJ42576.1	131	131	131	131	129	129	34.11	34.11	59.69	59.69
sp|P96736|CAPB_BACSU	Proteobacteria	Thiotrichales	Francisellaceae	Francisella	Francisella philomiragia	Francisella philomiragia subsp. philomiragia ATCC 25015 [no rank]	1	254842838	EET21252.1	381	381	393	393	393	393	35.62	35.62	54.2	54.2
sp|P96737|CAPC_BACSU	Proteobacteria	Thiotrichales	Francisellaceae	Francisella	Francisella philomiragia	Francisella philomiragia subsp. philomiragia ATCC 25015 [no rank]	1	254842839	EET21253.1	131	131	131	131	129	129	34.11	34.11	59.69	59.69
sp|P96736|CAPB_BACSU	Proteobacteria	Thiotrichales	Francisellaceae	Francisella	Francisella philomiragia	Francisella philomiragia subsp. philomiragia ATCC 25017 [no rank]	2	167597713|167627712	ABZ87711.1|YP_001678212.1	381	381	390	390	393	393	35.62	35.62	54.45	54.45
sp|P96737|CAPC_BACSU	Proteobacteria	Thiotrichales	Francisellaceae	Francisella	Francisella philomiragia	Francisella philomiragia subsp. philomiragia ATCC 25017 [no rank]	2	167597714|167627713	ABZ87712.1|YP_001678213.1	131	131	131	131	129	129	34.11	34.11	59.69	59.69
sp|P96736|CAPB_BACSU	Proteobacteria	Thiotrichales	Francisellaceae	Francisella	Francisella sp. FSC1006	Francisella sp. FSC1006 [species]	1	695167632	AIT08955.1	334	334	337	337	337	337	38.28	38.28	56.38	56.38
sp|P96737|CAPC_BACSU	Proteobacteria	Thiotrichales	Francisellaceae	Francisella	Francisella sp. FSC1006	Francisella sp. FSC1006 [species]	1	695167631	AIT08954.1	131	131	131	131	129	129	34.88	34.88	59.69	59.69
sp|P96736|CAPB_BACSU	Proteobacteria	Thiotrichales	Francisellaceae	Francisella	Francisella sp. TX077308	Francisella sp. TX077308 [species]	3	503688810|336446745|337755140	WP_013922886.1|AEI36051.1|YP_004647651.1	381	381	354	354	357	357	36.41	36.41	54.34	54.34
sp|P96737|CAPC_BACSU	Proteobacteria	Thiotrichales	Francisellaceae	Francisella	Francisella sp. TX077308	Francisella sp. TX077308 [species]	3	503688811|336446746|337755141	WP_013922887.1|AEI36052.1|YP_004647652.1	131	131	131	131	129	129	34.88	34.88	60.47	60.47
sp|P96736|CAPB_BACSU	Proteobacteria	Thiotrichales	Francisellaceae	Francisella	Francisella sp. W12-1067	Francisella sp. W12-1067 [species]	2	737750103|658161107	KEI35993.1|WP_035718736.1	381	381	354	390	356	390	35.9	36.8	53.09	53.33
sp|P96737|CAPC_BACSU	Proteobacteria	Thiotrichales	Francisellaceae	Francisella	Francisella sp. W12-1067	Francisella sp. W12-1067 [species]	2	737750105|658161108	WP_035718738.1|KEI35994.1	136	136	136	136	134	134	34.33	34.33	58.21	58.21
sp|P96736|CAPB_BACSU	Proteobacteria	Thiotrichales	Francisellaceae	Francisella	Francisella tularensis	Francisella cf. novicida Fx1 [no rank]	2	385793182|332678507	YP_005826158.1|AEE87636.1	381	381	390	390	390	390	36.15	36.15	54.36	54.36
sp|P96737|CAPC_BACSU	Proteobacteria	Thiotrichales	Francisellaceae	Francisella	Francisella tularensis	Francisella cf. novicida Fx1 [no rank]	2	385793181|332678506	YP_005826157.1|AEE87635.1	131	131	131	131	129	129	34.11	34.11	59.69	59.69
sp|P96736|CAPB_BACSU	Proteobacteria	Thiotrichales	Francisellaceae	Francisella	Francisella tularensis	Francisella cf. tularensis subsp. novicida 3523 [no rank]	2	332184294|387824828	YP_005824299.1|AEE26548.1	381	381	390	390	390	390	36.15	36.15	54.1	54.1
sp|P96737|CAPC_BACSU	Proteobacteria	Thiotrichales	Francisellaceae	Francisella	Francisella tularensis	Francisella cf. tularensis subsp. novicida 3523 [no rank]	2	332184293|387824827	AEE26547.1|YP_005824298.1	131	131	131	131	129	129	34.11	34.11	59.69	59.69
sp|P96736|CAPB_BACSU	Proteobacteria	Thiotrichales	Francisellaceae	Francisella	Francisella tularensis	Francisella tularensis [species]	19	673473943|489106827|673507137|673478804|673472337|489110868|489130120|497717764|673498939|500216357|501397992|504361435|504362878|673495564|504364089|673503154|695814747|695818645|697051686	WP_003016688.1|KFJ40498.1|KFJ71419.1|KFJ45309.1|KFJ38921.1|WP_003020724.1|WP_003039908.1|WP_010031948.1|KFJ65310.1|WP_011886500.1|WP_012429558.1|WP_014548537.1|WP_014549980.1|KFJ61957.1|WP_014551191.1|KFJ69491.1|WP_032728616.1|WP_032732459.1|WP_033144292.1	381	381	390	393	390	390	35.9	36.15	54.1	54.36
sp|P96737|CAPC_BACSU	Proteobacteria	Thiotrichales	Francisellaceae	Francisella	Francisella tularensis	Francisella tularensis [species]	8	673473895|673478752|673495386|673507327|673503214|673472317|673498837|489106826	KFJ40450.1|KFJ45257.1|KFJ61779.1|KFJ71609.1|KFJ69551.1|KFJ38901.1|KFJ65208.1|WP_003016687.1	131	131	131	131	129	129	34.11	34.11	59.69	59.69
sp|P96736|CAPB_BACSU	Proteobacteria	Thiotrichales	Francisellaceae	Francisella	Francisella tularensis	Francisella tularensis subsp. holarctica [subspecies]	1	741034971	KHS55039.1	381	381	390	390	390	390	36.15	36.15	54.36	54.36
sp|P96737|CAPC_BACSU	Proteobacteria	Thiotrichales	Francisellaceae	Francisella	Francisella tularensis	Francisella tularensis subsp. holarctica [subspecies]	1	741034970	KHS55038.1	131	131	131	131	129	129	34.11	34.11	59.69	59.69
sp|P96736|CAPB_BACSU	Proteobacteria	Thiotrichales	Francisellaceae	Francisella	Francisella tularensis	Francisella tularensis subsp. holarctica 257 [no rank]	1	134253826	EBA52920.1	381	381	393	393	390	390	36.15	36.15	54.36	54.36
sp|P96737|CAPC_BACSU	Proteobacteria	Thiotrichales	Francisellaceae	Francisella	Francisella tularensis	Francisella tularensis subsp. holarctica 257 [no rank]	1	134253825	EBA52919.1	131	131	131	131	129	129	34.11	34.11	59.69	59.69
sp|P96736|CAPB_BACSU	Proteobacteria	Thiotrichales	Francisellaceae	Francisella	Francisella tularensis	Francisella tularensis subsp. holarctica F92 [no rank]	2	423051082|421951804	YP_007009516.1|AFX71053.1	381	381	393	393	390	390	36.15	36.15	54.36	54.36
sp|P96737|CAPC_BACSU	Proteobacteria	Thiotrichales	Francisellaceae	Francisella	Francisella tularensis	Francisella tularensis subsp. holarctica F92 [no rank]	2	421951803|423051081	AFX71052.1|YP_007009515.1	131	131	131	131	129	129	34.11	34.11	59.69	59.69
sp|P96736|CAPB_BACSU	Proteobacteria	Thiotrichales	Francisellaceae	Francisella	Francisella tularensis	Francisella tularensis subsp. holarctica FSC022 [no rank]	1	157122522	EDO66657.1	381	381	393	393	390	390	36.15	36.15	54.36	54.36
sp|P96737|CAPC_BACSU	Proteobacteria	Thiotrichales	Francisellaceae	Francisella	Francisella tularensis	Francisella tularensis subsp. holarctica FSC022 [no rank]	1	157122521	EDO66656.1	131	131	131	131	129	129	34.11	34.11	59.69	59.69
sp|P96736|CAPB_BACSU	Proteobacteria	Thiotrichales	Francisellaceae	Francisella	Francisella tularensis	Francisella tularensis subsp. holarctica FSC200 [no rank]	2	422939039|407294190	AFT93096.1|YP_007012186.1	381	381	393	393	390	390	36.15	36.15	54.36	54.36
sp|P96737|CAPC_BACSU	Proteobacteria	Thiotrichales	Francisellaceae	Francisella	Francisella tularensis	Francisella tularensis subsp. holarctica FSC200 [no rank]	2	422939038|407294189	YP_007012185.1|AFT93095.1	131	131	131	131	129	129	34.11	34.11	59.69	59.69
sp|P96736|CAPB_BACSU	Proteobacteria	Thiotrichales	Francisellaceae	Francisella	Francisella tularensis	Francisella tularensis subsp. holarctica FTNF002-00 [no rank]	2	164551740|169656672	ABU61979.2|YP_001428935.2	381	381	393	393	390	390	36.15	36.15	54.36	54.36
sp|P96737|CAPC_BACSU	Proteobacteria	Thiotrichales	Francisellaceae	Francisella	Francisella tularensis	Francisella tularensis subsp. holarctica FTNF002-00 [no rank]	2	156253472|156502869	ABU61978.1|YP_001428934.1	131	131	131	131	129	129	34.11	34.11	59.69	59.69
sp|P96736|CAPB_BACSU	Proteobacteria	Thiotrichales	Francisellaceae	Francisella	Francisella tularensis	Francisella tularensis subsp. holarctica LVS [no rank]	2	89144540|89256709	YP_514071.1|CAJ79855.1	381	381	390	390	390	390	36.15	36.15	54.36	54.36
sp|P96737|CAPC_BACSU	Proteobacteria	Thiotrichales	Francisellaceae	Francisella	Francisella tularensis	Francisella tularensis subsp. holarctica LVS [no rank]	2	89144539|89256708	CAJ79854.1|YP_514070.1	131	131	131	131	129	129	34.11	34.11	59.69	59.69
sp|P96736|CAPB_BACSU	Proteobacteria	Thiotrichales	Francisellaceae	Francisella	Francisella tularensis	Francisella tularensis subsp. holarctica OSU18 [no rank]	2	115130016|115315117	ABI83203.1|YP_763840.1	381	381	393	393	390	390	36.15	36.15	54.36	54.36
sp|P96737|CAPC_BACSU	Proteobacteria	Thiotrichales	Francisellaceae	Francisella	Francisella tularensis	Francisella tularensis subsp. holarctica OSU18 [no rank]	2	115130015|115315116	ABI83202.1|YP_763839.1	131	131	131	131	129	129	34.11	34.11	59.69	59.69
sp|P96736|CAPB_BACSU	Proteobacteria	Thiotrichales	Francisellaceae	Francisella	Francisella tularensis	Francisella tularensis subsp. holarctica PHIT-FT049 [no rank]	1	576909746	AHH46744.1	381	381	390	390	390	390	36.15	36.15	54.36	54.36
sp|P96737|CAPC_BACSU	Proteobacteria	Thiotrichales	Francisellaceae	Francisella	Francisella tularensis	Francisella tularensis subsp. holarctica PHIT-FT049 [no rank]	1	576909745	AHH46743.1	131	131	131	131	129	129	34.11	34.11	59.69	59.69
sp|P96736|CAPB_BACSU	Proteobacteria	Thiotrichales	Francisellaceae	Francisella	Francisella tularensis	Francisella tularensis subsp. mediasiatica FSC147 [no rank]	2	187712645|187931736	YP_001891721.1|ACD30942.1	381	381	393	393	390	390	35.9	35.9	54.36	54.36
sp|P96737|CAPC_BACSU	Proteobacteria	Thiotrichales	Francisellaceae	Francisella	Francisella tularensis	Francisella tularensis subsp. mediasiatica FSC147 [no rank]	2	187712644|187931735	ACD30941.1|YP_001891720.1	131	131	131	131	129	129	34.11	34.11	59.69	59.69
sp|P96736|CAPB_BACSU	Proteobacteria	Thiotrichales	Francisellaceae	Francisella	Francisella tularensis	Francisella tularensis subsp. novicida [subspecies]	1	673500261	KFJ66625.1	381	381	393	393	390	390	35.9	35.9	54.36	54.36
sp|P96737|CAPC_BACSU	Proteobacteria	Thiotrichales	Francisellaceae	Francisella	Francisella tularensis	Francisella tularensis subsp. novicida [subspecies]	1	673500061	KFJ66425.1	131	131	131	131	129	129	34.11	34.11	59.69	59.69
sp|P96736|CAPB_BACSU	Proteobacteria	Thiotrichales	Francisellaceae	Francisella	Francisella tularensis	Francisella tularensis subsp. novicida FTE [no rank]	1	194322127	EDX19609.1	381	381	393	393	390	390	35.9	35.9	54.36	54.36
sp|P96737|CAPC_BACSU	Proteobacteria	Thiotrichales	Francisellaceae	Francisella	Francisella tularensis	Francisella tularensis subsp. novicida FTE [no rank]	1	194322126	EDX19608.1	131	131	131	131	129	129	34.11	34.11	59.69	59.69
sp|P96736|CAPB_BACSU	Proteobacteria	Thiotrichales	Francisellaceae	Francisella	Francisella tularensis	Francisella tularensis subsp. novicida FTG [no rank]	1	208744309	EDZ90609.1	381	381	368	368	369	369	36.59	36.59	54.47	54.47
sp|P96737|CAPC_BACSU	Proteobacteria	Thiotrichales	Francisellaceae	Francisella	Francisella tularensis	Francisella tularensis subsp. novicida FTG [no rank]	1	208744308	EDZ90608.1	131	131	131	131	129	129	34.11	34.11	59.69	59.69
sp|P96736|CAPB_BACSU	Proteobacteria	Thiotrichales	Francisellaceae	Francisella	Francisella tularensis	Francisella tularensis subsp. novicida GA99-3548 [no rank]	1	151572320	EDN37974.1	381	381	393	393	390	390	35.9	35.9	54.36	54.36
sp|P96737|CAPC_BACSU	Proteobacteria	Thiotrichales	Francisellaceae	Francisella	Francisella tularensis	Francisella tularensis subsp. novicida GA99-3548 [no rank]	1	151572319	EDN37973.1	131	131	131	131	129	129	34.11	34.11	59.69	59.69
sp|P96736|CAPB_BACSU	Proteobacteria	Thiotrichales	Francisellaceae	Francisella	Francisella tularensis	Francisella tularensis subsp. novicida GA99-3549 [no rank]	1	151570874	EDN36528.1	381	381	393	393	390	390	35.9	35.9	54.36	54.36
sp|P96737|CAPC_BACSU	Proteobacteria	Thiotrichales	Francisellaceae	Francisella	Francisella tularensis	Francisella tularensis subsp. novicida GA99-3549 [no rank]	1	151570873	EDN36527.1	131	131	131	131	129	129	34.11	34.11	59.69	59.69
sp|P96736|CAPB_BACSU	Proteobacteria	Thiotrichales	Francisellaceae	Francisella	Francisella tularensis	Francisella tularensis subsp. novicida U112 [no rank]	2	118423697|118497791	ABK90087.1|YP_898841.1	381	381	393	393	390	390	35.9	35.9	54.36	54.36
sp|P96737|CAPC_BACSU	Proteobacteria	Thiotrichales	Francisellaceae	Francisella	Francisella tularensis	Francisella tularensis subsp. novicida U112 [no rank]	2	118423696|118497790	ABK90086.1|YP_898840.1	131	131	131	131	129	129	34.11	34.11	59.69	59.69
sp|P96736|CAPB_BACSU	Proteobacteria	Thiotrichales	Francisellaceae	Francisella	Francisella tularensis	Francisella tularensis subsp. tularensis 1378 [no rank]	1	482591052	EOA47143.1	381	381	393	393	390	390	35.9	35.9	54.36	54.36
sp|P96737|CAPC_BACSU	Proteobacteria	Thiotrichales	Francisellaceae	Francisella	Francisella tularensis	Francisella tularensis subsp. tularensis 1378 [no rank]	1	482591053	EOA47144.1	131	131	131	131	129	129	34.11	34.11	59.69	59.69
sp|P96736|CAPB_BACSU	Proteobacteria	Thiotrichales	Francisellaceae	Francisella	Francisella tularensis	Francisella tularensis subsp. tularensis 3571 [no rank]	1	460987329	EMI59813.1	381	381	393	393	390	390	35.9	35.9	54.36	54.36
sp|P96737|CAPC_BACSU	Proteobacteria	Thiotrichales	Francisellaceae	Francisella	Francisella tularensis	Francisella tularensis subsp. tularensis 3571 [no rank]	1	460987330	EMI59814.1	131	131	131	131	129	129	34.11	34.11	59.69	59.69
sp|P96736|CAPB_BACSU	Proteobacteria	Thiotrichales	Francisellaceae	Francisella	Francisella tularensis	Francisella tularensis subsp. tularensis 70001275 [no rank]	1	417435250	EKT90167.1	381	381	393	393	390	390	35.9	35.9	54.36	54.36
sp|P96737|CAPC_BACSU	Proteobacteria	Thiotrichales	Francisellaceae	Francisella	Francisella tularensis	Francisella tularensis subsp. tularensis 70001275 [no rank]	1	417435251	EKT90168.1	131	131	131	131	129	129	34.11	34.11	59.69	59.69
sp|P96736|CAPB_BACSU	Proteobacteria	Thiotrichales	Francisellaceae	Francisella	Francisella tularensis	Francisella tularensis subsp. tularensis 70102010 [no rank]	1	409091710	EKM91701.1	381	381	393	393	390	390	35.9	35.9	54.36	54.36
sp|P96737|CAPC_BACSU	Proteobacteria	Thiotrichales	Francisellaceae	Francisella	Francisella tularensis	Francisella tularensis subsp. tularensis 70102010 [no rank]	1	409091711	EKM91702.1	131	131	131	131	129	129	34.11	34.11	59.69	59.69
sp|P96736|CAPB_BACSU	Proteobacteria	Thiotrichales	Francisellaceae	Francisella	Francisella tularensis	Francisella tularensis subsp. tularensis 79201237 [no rank]	1	482587076	EOA43222.1	381	381	393	393	390	390	35.9	35.9	54.36	54.36
sp|P96737|CAPC_BACSU	Proteobacteria	Thiotrichales	Francisellaceae	Francisella	Francisella tularensis	Francisella tularensis subsp. tularensis 79201237 [no rank]	1	482587077	EOA43223.1	131	131	131	131	129	129	34.11	34.11	59.69	59.69
sp|P96736|CAPB_BACSU	Proteobacteria	Thiotrichales	Francisellaceae	Francisella	Francisella tularensis	Francisella tularensis subsp. tularensis 80700069 [no rank]	1	482588527	EOA44665.1	381	381	393	393	390	390	35.9	35.9	54.36	54.36
sp|P96737|CAPC_BACSU	Proteobacteria	Thiotrichales	Francisellaceae	Francisella	Francisella tularensis	Francisella tularensis subsp. tularensis 80700069 [no rank]	1	482588528	EOA44666.1	131	131	131	131	129	129	34.11	34.11	59.69	59.69
sp|P96736|CAPB_BACSU	Proteobacteria	Thiotrichales	Francisellaceae	Francisella	Francisella tularensis	Francisella tularensis subsp. tularensis 80700075 [no rank]	2	409088158|482586502	EKM88237.1|EOA42649.1	381	381	393	393	390	390	35.9	35.9	54.36	54.36
sp|P96737|CAPC_BACSU	Proteobacteria	Thiotrichales	Francisellaceae	Francisella	Francisella tularensis	Francisella tularensis subsp. tularensis 80700075 [no rank]	2	409088159|482586503	EOA42650.1|EKM88238.1	131	131	131	131	129	129	34.11	34.11	59.69	59.69
sp|P96736|CAPB_BACSU	Proteobacteria	Thiotrichales	Francisellaceae	Francisella	Francisella tularensis	Francisella tularensis subsp. tularensis 80700103 [no rank]	1	409093017	EKM92977.1	381	381	393	393	390	390	35.9	35.9	54.36	54.36
sp|P96737|CAPC_BACSU	Proteobacteria	Thiotrichales	Francisellaceae	Francisella	Francisella tularensis	Francisella tularensis subsp. tularensis 80700103 [no rank]	1	409093018	EKM92978.1	131	131	131	131	129	129	34.11	34.11	59.69	59.69
sp|P96736|CAPB_BACSU	Proteobacteria	Thiotrichales	Francisellaceae	Francisella	Francisella tularensis	Francisella tularensis subsp. tularensis 831 [no rank]	1	409087699	EKM87788.1	381	381	393	393	390	390	35.9	35.9	54.36	54.36
sp|P96737|CAPC_BACSU	Proteobacteria	Thiotrichales	Francisellaceae	Francisella	Francisella tularensis	Francisella tularensis subsp. tularensis 831 [no rank]	1	409087700	EKM87789.1	131	131	131	131	129	129	34.11	34.11	59.69	59.69
sp|P96736|CAPB_BACSU	Proteobacteria	Thiotrichales	Francisellaceae	Francisella	Francisella tularensis	Francisella tularensis subsp. tularensis AS_713 [no rank]	1	409087886	EKM87973.1	381	381	393	393	390	390	35.9	35.9	54.36	54.36
sp|P96737|CAPC_BACSU	Proteobacteria	Thiotrichales	Francisellaceae	Francisella	Francisella tularensis	Francisella tularensis subsp. tularensis AS_713 [no rank]	1	409087887	EKM87974.1	131	131	131	131	129	129	34.11	34.11	59.69	59.69
sp|P96736|CAPB_BACSU	Proteobacteria	Thiotrichales	Francisellaceae	Francisella	Francisella tularensis	Francisella tularensis subsp. tularensis FSC033 [no rank]	1	151568650	EDN34304.1	381	381	393	393	390	390	35.9	35.9	54.36	54.36
sp|P96737|CAPC_BACSU	Proteobacteria	Thiotrichales	Francisellaceae	Francisella	Francisella tularensis	Francisella tularensis subsp. tularensis FSC033 [no rank]	1	151568651	EDN34305.1	131	131	131	131	129	129	34.11	34.11	59.69	59.69
sp|P96736|CAPB_BACSU	Proteobacteria	Thiotrichales	Francisellaceae	Francisella	Francisella tularensis	Francisella tularensis subsp. tularensis FSC198 [no rank]	2	110320720|110670387	CAL08821.1|YP_666944.1	381	381	393	393	390	390	35.9	35.9	54.36	54.36
sp|P96737|CAPC_BACSU	Proteobacteria	Thiotrichales	Francisellaceae	Francisella	Francisella tularensis	Francisella tularensis subsp. tularensis FSC198 [no rank]	2	110320721|110670388	CAL08822.1|YP_666945.1	131	131	131	131	129	129	34.11	34.11	59.69	59.69
sp|P96736|CAPB_BACSU	Proteobacteria	Thiotrichales	Francisellaceae	Francisella	Francisella tularensis	Francisella tularensis subsp. tularensis MA00-2987 [no rank]	1	254840724	EET19160.1	381	381	393	393	390	390	35.9	35.9	54.36	54.36
sp|P96737|CAPC_BACSU	Proteobacteria	Thiotrichales	Francisellaceae	Francisella	Francisella tularensis	Francisella tularensis subsp. tularensis MA00-2987 [no rank]	1	254840725	EET19161.1	131	131	131	131	129	129	34.11	34.11	59.69	59.69
sp|P96736|CAPB_BACSU	Proteobacteria	Thiotrichales	Francisellaceae	Francisella	Francisella tularensis	Francisella tularensis subsp. tularensis NE061598 [no rank]	2	282159101|385794566	YP_005830972.1|ADA78492.1	381	381	390	390	390	390	35.9	35.9	54.36	54.36
sp|P96737|CAPC_BACSU	Proteobacteria	Thiotrichales	Francisellaceae	Francisella	Francisella tularensis	Francisella tularensis subsp. tularensis NE061598 [no rank]	2	282159102|385794567	ADA78493.1|YP_005830973.1	131	131	131	131	129	129	34.11	34.11	59.69	59.69
sp|P96736|CAPB_BACSU	Proteobacteria	Thiotrichales	Francisellaceae	Francisella	Francisella tularensis	Francisella tularensis subsp. tularensis SCHU S4 [no rank]	2	56707916|56604408	YP_169812.1|CAG45438.1	381	381	393	393	390	390	35.9	35.9	54.36	54.36
sp|P96737|CAPC_BACSU	Proteobacteria	Thiotrichales	Francisellaceae	Francisella	Francisella tularensis	Francisella tularensis subsp. tularensis SCHU S4 [no rank]	2	56707917|56604409	YP_169813.1|CAG45439.1	131	131	131	131	129	129	34.11	34.11	59.69	59.69
sp|P96736|CAPB_BACSU	Proteobacteria	Thiotrichales	Francisellaceae	Francisella	Francisella tularensis	Francisella tularensis subsp. tularensis str. SCHU S4 substr. FSC043 [no rank]	1	611139194	EZK38207.1	381	381	393	393	390	390	35.9	35.9	54.36	54.36
sp|P96737|CAPC_BACSU	Proteobacteria	Thiotrichales	Francisellaceae	Francisella	Francisella tularensis	Francisella tularensis subsp. tularensis str. SCHU S4 substr. FSC043 [no rank]	1	611139195	EZK38208.1	131	131	131	131	129	129	34.11	34.11	59.69	59.69
sp|P96736|CAPB_BACSU	Proteobacteria	Thiotrichales	Francisellaceae	Francisella	Francisella tularensis	Francisella tularensis subsp. tularensis str. SCHU S4 substr. FTS-634/635 [no rank]	1	611141205	EZK40216.1	381	381	393	393	390	390	35.9	35.9	54.36	54.36
sp|P96737|CAPC_BACSU	Proteobacteria	Thiotrichales	Francisellaceae	Francisella	Francisella tularensis	Francisella tularensis subsp. tularensis str. SCHU S4 substr. FTS-634/635 [no rank]	1	611141206	EZK40217.1	131	131	131	131	129	129	34.11	34.11	59.69	59.69
sp|P96736|CAPB_BACSU	Proteobacteria	Thiotrichales	Francisellaceae	Francisella	Francisella tularensis	Francisella tularensis subsp. tularensis str. SCHU S4 substr. NR-10492 [no rank]	1	611151694	EZK50617.1	381	381	393	393	390	390	35.9	35.9	54.36	54.36
sp|P96737|CAPC_BACSU	Proteobacteria	Thiotrichales	Francisellaceae	Francisella	Francisella tularensis	Francisella tularensis subsp. tularensis str. SCHU S4 substr. NR-10492 [no rank]	1	611151695	EZK50618.1	131	131	131	131	129	129	34.11	34.11	59.69	59.69
sp|P96736|CAPB_BACSU	Proteobacteria	Thiotrichales	Francisellaceae	Francisella	Francisella tularensis	Francisella tularensis subsp. tularensis str. SCHU S4 substr. NR-28534 [no rank]	1	611149868	EZK48794.1	381	381	393	393	390	390	35.9	35.9	54.36	54.36
sp|P96737|CAPC_BACSU	Proteobacteria	Thiotrichales	Francisellaceae	Francisella	Francisella tularensis	Francisella tularensis subsp. tularensis str. SCHU S4 substr. NR-28534 [no rank]	1	611149869	EZK48795.1	131	131	131	131	129	129	34.11	34.11	59.69	59.69
sp|P96736|CAPB_BACSU	Proteobacteria	Thiotrichales	Francisellaceae	Francisella	Francisella tularensis	Francisella tularensis subsp. tularensis str. SCHU S4 substr. NR-643 [no rank]	1	611144484	EZK43450.1	381	381	393	393	390	390	35.9	35.9	54.36	54.36
sp|P96737|CAPC_BACSU	Proteobacteria	Thiotrichales	Francisellaceae	Francisella	Francisella tularensis	Francisella tularensis subsp. tularensis str. SCHU S4 substr. NR-643 [no rank]	1	611144485	EZK43451.1	131	131	131	131	129	129	34.11	34.11	59.69	59.69
sp|P96736|CAPB_BACSU	Proteobacteria	Thiotrichales	Francisellaceae	Francisella	Francisella tularensis	Francisella tularensis subsp. tularensis str. SCHU S4 substr. SL [no rank]	1	611146127	EZK45090.1	381	381	393	393	390	390	35.9	35.9	54.36	54.36
sp|P96737|CAPC_BACSU	Proteobacteria	Thiotrichales	Francisellaceae	Francisella	Francisella tularensis	Francisella tularensis subsp. tularensis str. SCHU S4 substr. SL [no rank]	1	611146128	EZK45091.1	131	131	131	131	129	129	34.11	34.11	59.69	59.69
sp|P96736|CAPB_BACSU	Proteobacteria	Thiotrichales	Francisellaceae	Francisella	Francisella tularensis	Francisella tularensis subsp. tularensis TI0902 [no rank]	2	377827214|379725765	AFB80462.1|YP_005317951.1	381	381	393	393	390	390	35.9	35.9	54.36	54.36
sp|P96737|CAPC_BACSU	Proteobacteria	Thiotrichales	Francisellaceae	Francisella	Francisella tularensis	Francisella tularensis subsp. tularensis TI0902 [no rank]	2	377827215|379725766	YP_005317952.1|AFB80463.1	131	131	131	131	129	129	34.11	34.11	59.69	59.69
sp|P96736|CAPB_BACSU	Proteobacteria	Thiotrichales	Francisellaceae	Francisella	Francisella tularensis	Francisella tularensis subsp. tularensis TIGB03 [no rank]	2	379717161|377828838	YP_005305497.1|AFB78917.1	381	381	393	393	390	390	35.9	35.9	54.36	54.36
sp|P96737|CAPC_BACSU	Proteobacteria	Thiotrichales	Francisellaceae	Francisella	Francisella tularensis	Francisella tularensis subsp. tularensis TIGB03 [no rank]	2	379717162|377828839	AFB78918.1|YP_005305498.1	131	131	131	131	129	129	34.11	34.11	59.69	59.69
sp|P96736|CAPB_BACSU	Proteobacteria	Thiotrichales	Francisellaceae	Francisella	Francisella tularensis	Francisella tularensis subsp. tularensis WY96-3418 [no rank]	2	134301662|134049439	ABO46510.1|YP_001121630.1	381	381	390	390	390	390	35.9	35.9	54.36	54.36
sp|P96737|CAPC_BACSU	Proteobacteria	Thiotrichales	Francisellaceae	Francisella	Francisella tularensis	Francisella tularensis subsp. tularensis WY96-3418 [no rank]	2	134301663|134049440	YP_001121631.1|ABO46511.1	131	131	131	131	129	129	34.11	34.11	59.69	59.69
sp|P96736|CAPB_BACSU	Spirochaetes	Spirochaetales	Leptospiraceae	Leptospira	Leptospira alexanderi	Leptospira alexanderi [species]	1	537806104	WP_020984341.1	322	322	341	341	340	340	32.65	32.65	51.47	51.47
sp|P96737|CAPC_BACSU	Spirochaetes	Spirochaetales	Leptospiraceae	Leptospira	Leptospira alexanderi	Leptospira alexanderi [species]	1	537805896	WP_020984299.1	136	136	130	130	127	127	40.16	40.16	60.63	60.63
sp|P96736|CAPB_BACSU	Spirochaetes	Spirochaetales	Leptospiraceae	Leptospira	Leptospira alexanderi	Leptospira alexanderi serovar Manhao 3 str. L 60 [no rank]	1	529325754	EQA62403.1	322	322	341	341	340	340	32.65	32.65	51.47	51.47
sp|P96737|CAPC_BACSU	Spirochaetes	Spirochaetales	Leptospiraceae	Leptospira	Leptospira alexanderi	Leptospira alexanderi serovar Manhao 3 str. L 60 [no rank]	1	529325678	EQA62327.1	136	136	130	130	127	127	40.16	40.16	60.63	60.63
sp|P96736|CAPB_BACSU	Spirochaetes	Spirochaetales	Leptospiraceae	Leptospira	Leptospira alstonii	Leptospira alstonii [species]	1	523637955	WP_020774235.1	332	332	352	352	351	351	33.62	33.62	49.29	49.29
sp|P96737|CAPC_BACSU	Spirochaetes	Spirochaetales	Leptospiraceae	Leptospira	Leptospira alstonii	Leptospira alstonii [species]	2	516419399|544626699	WP_017808797.1|WP_021064343.1	136	136	130	135	127	135	34.07	35.43	58.52	59.06
sp|P96736|CAPB_BACSU	Spirochaetes	Spirochaetales	Leptospiraceae	Leptospira	Leptospira alstonii	Leptospira alstonii serovar Pingchang str. 80-412 [no rank]	1	529338298	EQA82193.1	332	332	352	352	351	351	33.62	33.62	49.29	49.29
sp|P96737|CAPC_BACSU	Spirochaetes	Spirochaetales	Leptospiraceae	Leptospira	Leptospira alstonii	Leptospira alstonii serovar Pingchang str. 80-412 [no rank]	1	529338255	EQA82150.1	136	136	130	130	127	127	35.43	35.43	59.06	59.06
sp|P96736|CAPB_BACSU	Spirochaetes	Spirochaetales	Leptospiraceae	Leptospira	Leptospira alstonii	Leptospira alstonii serovar Sichuan str. 79601 [no rank]	1	463328024	EMJ93321.1	332	332	352	352	351	351	33.62	33.62	49.29	49.29
sp|P96737|CAPC_BACSU	Spirochaetes	Spirochaetales	Leptospiraceae	Leptospira	Leptospira alstonii	Leptospira alstonii serovar Sichuan str. 79601 [no rank]	1	463328000	EMJ93297.1	136	136	135	135	135	135	34.07	34.07	58.52	58.52
sp|P96736|CAPB_BACSU	Spirochaetes	Spirochaetales	Leptospiraceae	Leptospira	Leptospira biflexa	Leptospira biflexa [species]	1	501355953	WP_012387519.1	374	374	380	380	380	380	35.53	35.53	55.26	55.26
sp|P96737|CAPC_BACSU	Spirochaetes	Spirochaetales	Leptospiraceae	Leptospira	Leptospira biflexa	Leptospira biflexa [species]	1	501355952	WP_012387518.1	148	148	147	147	142	142	38.03	38.03	60.56	60.56
sp|P96736|CAPB_BACSU	Spirochaetes	Spirochaetales	Leptospiraceae	Leptospira	Leptospira biflexa	Leptospira biflexa serovar Patoc strain 'Patoc 1 (Ames)' [no rank]	2	189910036|167774712	YP_001961591.1|ABZ93013.1	374	374	380	380	380	380	35.53	35.53	55.26	55.26
sp|P96737|CAPC_BACSU	Spirochaetes	Spirochaetales	Leptospiraceae	Leptospira	Leptospira biflexa	Leptospira biflexa serovar Patoc strain 'Patoc 1 (Ames)' [no rank]	2	189910035|167774711	YP_001961590.1|ABZ93012.1	148	148	147	147	142	142	38.03	38.03	60.56	60.56
sp|P96736|CAPB_BACSU	Spirochaetes	Spirochaetales	Leptospiraceae	Leptospira	Leptospira biflexa	Leptospira biflexa serovar Patoc strain 'Patoc 1 (Paris)' [no rank]	2	167778334|183219912	YP_001837908.1|ABZ96632.1	374	374	380	380	380	380	35.53	35.53	55.26	55.26
sp|P96737|CAPC_BACSU	Spirochaetes	Spirochaetales	Leptospiraceae	Leptospira	Leptospira biflexa	Leptospira biflexa serovar Patoc strain 'Patoc 1 (Paris)' [no rank]	2	167778333|183219911	ABZ96631.1|YP_001837907.1	148	148	147	147	142	142	38.03	38.03	60.56	60.56
sp|P96736|CAPB_BACSU	Spirochaetes	Spirochaetales	Leptospiraceae	Leptospira	Leptospira broomii	Leptospira broomii [species]	1	498255864	WP_010570020.1	356	356	362	362	360	360	36.94	36.94	58.06	58.06
sp|P96737|CAPC_BACSU	Spirochaetes	Spirochaetales	Leptospiraceae	Leptospira	Leptospira broomii	Leptospira broomii [species]	1	498255863	WP_010570019.1	138	138	142	142	142	142	39.44	39.44	58.45	58.45
sp|P96736|CAPB_BACSU	Spirochaetes	Spirochaetales	Leptospiraceae	Leptospira	Leptospira broomii	Leptospira broomii serovar Hurstbridge str. 5399 [no rank]	1	529315436	EQA43354.1	356	356	362	362	360	360	36.94	36.94	58.06	58.06
sp|P96737|CAPC_BACSU	Spirochaetes	Spirochaetales	Leptospiraceae	Leptospira	Leptospira broomii	Leptospira broomii serovar Hurstbridge str. 5399 [no rank]	1	529315662	EQA43580.1	138	138	142	142	142	142	39.44	39.44	58.45	58.45
sp|P96736|CAPB_BACSU	Spirochaetes	Spirochaetales	Leptospiraceae	Leptospira	Leptospira fainei	Leptospira fainei [species]	1	514356946	WP_016548659.1	356	356	362	362	361	361	36.01	36.01	56.23	56.23
sp|P96737|CAPC_BACSU	Spirochaetes	Spirochaetales	Leptospiraceae	Leptospira	Leptospira fainei	Leptospira fainei [species]	1	514356845	WP_016548558.1	138	138	142	142	142	142	40.85	40.85	59.15	59.15
sp|P96736|CAPB_BACSU	Spirochaetes	Spirochaetales	Leptospiraceae	Leptospira	Leptospira fainei	Leptospira fainei serovar Hurstbridge str. BUT 6 [no rank]	1	514182053	EPG75574.1	356	356	362	362	361	361	36.01	36.01	56.23	56.23
sp|P96737|CAPC_BACSU	Spirochaetes	Spirochaetales	Leptospiraceae	Leptospira	Leptospira fainei	Leptospira fainei serovar Hurstbridge str. BUT 6 [no rank]	1	514181949	EPG75470.1	138	138	142	142	142	142	40.85	40.85	59.15	59.15
sp|P96736|CAPB_BACSU	Spirochaetes	Spirochaetales	Leptospiraceae	Leptospira	Leptospira inadai	Leptospira inadai [species]	1	537832748	WP_020988339.1	356	356	357	357	359	359	36.77	36.77	55.43	55.43
sp|P96737|CAPC_BACSU	Spirochaetes	Spirochaetales	Leptospiraceae	Leptospira	Leptospira inadai	Leptospira inadai [species]	1	537833543	WP_020988529.1	138	138	142	142	142	142	39.44	39.44	57.75	57.75
sp|P96736|CAPB_BACSU	Spirochaetes	Spirochaetales	Leptospiraceae	Leptospira	Leptospira inadai	Leptospira inadai serovar Lyme str. 10 [no rank]	1	529313828	EQA37558.1	356	356	357	357	359	359	36.77	36.77	55.43	55.43
sp|P96737|CAPC_BACSU	Spirochaetes	Spirochaetales	Leptospiraceae	Leptospira	Leptospira inadai	Leptospira inadai serovar Lyme str. 10 [no rank]	1	529314425	EQA38155.1	138	138	142	142	142	142	39.44	39.44	57.75	57.75
sp|P96736|CAPB_BACSU	Spirochaetes	Spirochaetales	Leptospiraceae	Leptospira	Leptospira interrogans	Leptospira interrogans [species]	29	445929731|445929746|445929747|445929748|445929750|445929751|445929752|445929753|445929754|445929755|445929756|445929757|445932585|446216091|446257998|488002471|488002547|488011756|488033931|488036471|488062295|488065749|488068336|488076616|488106046|488175480|498365046|516463844|523650187	WP_000007586.1|WP_000007601.1|WP_000007602.1|WP_000007603.1|WP_000007605.1|WP_000007606.1|WP_000007607.1|WP_000007608.1|WP_000007609.1|WP_000007610.1|WP_000007611.1|WP_000007612.1|WP_000010440.1|WP_000293946.1|WP_000335853.1|WP_002074255.1|WP_002074324.1|WP_002083155.1|WP_002105328.1|WP_002107868.1|WP_002133692.1|WP_002137146.1|WP_002139733.1|WP_002148013.1|WP_002177443.1|WP_002246688.1|WP_010679…	144	383	107	393	107	402	25.12	41.5	44.44	59.18
sp|P96737|CAPC_BACSU	Spirochaetes	Spirochaetales	Leptospiraceae	Leptospira	Leptospira interrogans	Leptospira interrogans [species]	4	446326934|488083507|488156142|516463845	WP_000404789.1|WP_002154904.1|WP_002227350.1|WP_017852683.1	69	136	81	135	66	128	33.59	39.39	55.91	62.12
sp|P96736|CAPB_BACSU	Spirochaetes	Spirochaetales	Leptospiraceae	Leptospira	Leptospira interrogans	Leptospira interrogans serovar Autumnalis str. LP101 [no rank]	1	464250950	EMN56254.1	383	383	393	393	400	400	31	31	48.5	48.5
sp|P96737|CAPC_BACSU	Spirochaetes	Spirochaetales	Leptospiraceae	Leptospira	Leptospira interrogans	Leptospira interrogans serovar Autumnalis str. LP101 [no rank]	1	464250922	EMN56226.1	136	136	135	135	128	128	34.38	34.38	57.03	57.03
sp|P96736|CAPB_BACSU	Spirochaetes	Spirochaetales	Leptospiraceae	Leptospira	Leptospira interrogans	Leptospira interrogans serovar Bataviae str. HAI135 [no rank]	1	464351069	EMO29976.1	157	157	154	154	147	147	41.5	41.5	59.18	59.18
sp|P96737|CAPC_BACSU	Spirochaetes	Spirochaetales	Leptospiraceae	Leptospira	Leptospira interrogans	Leptospira interrogans serovar Bataviae str. HAI135 [no rank]	1	464345373	EMO25551.1	69	69	81	81	66	66	39.39	39.39	62.12	62.12
sp|P96736|CAPB_BACSU	Spirochaetes	Spirochaetales	Leptospiraceae	Leptospira	Leptospira interrogans	Leptospira interrogans serovar Bataviae str. L1111 [no rank]	1	410760955	EKR27148.1	383	383	393	393	400	400	31	31	48.5	48.5
sp|P96737|CAPC_BACSU	Spirochaetes	Spirochaetales	Leptospiraceae	Leptospira	Leptospira interrogans	Leptospira interrogans serovar Bataviae str. L1111 [no rank]	1	410760920	EKR27113.1	136	136	135	135	127	127	34.65	34.65	55.91	55.91
sp|P96736|CAPB_BACSU	Spirochaetes	Spirochaetales	Leptospiraceae	Leptospira	Leptospira interrogans	Leptospira interrogans serovar Bulgarica str. Mallika [no rank]	1	400350898	EJP03150.1	383	383	393	393	400	400	31	31	48.5	48.5
sp|P96737|CAPC_BACSU	Spirochaetes	Spirochaetales	Leptospiraceae	Leptospira	Leptospira interrogans	Leptospira interrogans serovar Bulgarica str. Mallika [no rank]	1	400350816	EJP03068.1	136	136	135	135	128	128	34.38	34.38	57.03	57.03
sp|P96736|CAPB_BACSU	Spirochaetes	Spirochaetales	Leptospiraceae	Leptospira	Leptospira interrogans	Leptospira interrogans serovar Canicola str. Fiocruz LV133 [no rank]	1	410011830	EKO69941.1	383	383	393	393	400	400	30.75	30.75	48.25	48.25
sp|P96737|CAPC_BACSU	Spirochaetes	Spirochaetales	Leptospiraceae	Leptospira	Leptospira interrogans	Leptospira interrogans serovar Canicola str. Fiocruz LV133 [no rank]	1	410011822	EKO69933.1	136	136	135	135	128	128	34.38	34.38	57.03	57.03
sp|P96736|CAPB_BACSU	Spirochaetes	Spirochaetales	Leptospiraceae	Leptospira	Leptospira interrogans	Leptospira interrogans serovar Djasiman str. LT1649 [no rank]	1	464164566	EMM91948.1	383	383	393	393	400	400	31	31	48.5	48.5
sp|P96737|CAPC_BACSU	Spirochaetes	Spirochaetales	Leptospiraceae	Leptospira	Leptospira interrogans	Leptospira interrogans serovar Djasiman str. LT1649 [no rank]	1	464164574	EMM91956.1	136	136	135	135	128	128	34.38	34.38	57.03	57.03
sp|P96736|CAPB_BACSU	Spirochaetes	Spirochaetales	Leptospiraceae	Leptospira	Leptospira interrogans	Leptospira interrogans serovar Grippotyphosa str. 2006006986 [no rank]	1	410437020	EKP86124.1	383	383	393	393	400	400	30.5	30.5	48	48
sp|P96737|CAPC_BACSU	Spirochaetes	Spirochaetales	Leptospiraceae	Leptospira	Leptospira interrogans	Leptospira interrogans serovar Grippotyphosa str. 2006006986 [no rank]	1	410437085	EKP86189.1	136	136	135	135	128	128	34.38	34.38	57.03	57.03
sp|P96736|CAPB_BACSU	Spirochaetes	Spirochaetales	Leptospiraceae	Leptospira	Leptospira interrogans	Leptospira interrogans serovar Grippotyphosa str. Andaman [no rank]	1	410022649	EKO89424.1	383	383	393	393	400	400	30.5	30.5	48	48
sp|P96737|CAPC_BACSU	Spirochaetes	Spirochaetales	Leptospiraceae	Leptospira	Leptospira interrogans	Leptospira interrogans serovar Grippotyphosa str. Andaman [no rank]	1	410022640	EKO89415.1	136	136	135	135	128	128	34.38	34.38	57.03	57.03
sp|P96736|CAPB_BACSU	Spirochaetes	Spirochaetales	Leptospiraceae	Leptospira	Leptospira interrogans	Leptospira interrogans serovar Grippotyphosa str. UI 08368 [no rank]	1	410770796	EKR46009.1	383	383	393	393	400	400	31	31	48.5	48.5
sp|P96737|CAPC_BACSU	Spirochaetes	Spirochaetales	Leptospiraceae	Leptospira	Leptospira interrogans	Leptospira interrogans serovar Grippotyphosa str. UI 08368 [no rank]	1	410770861	EKR46074.1	136	136	135	135	128	128	34.38	34.38	57.03	57.03
sp|P96736|CAPB_BACSU	Spirochaetes	Spirochaetales	Leptospiraceae	Leptospira	Leptospira interrogans	Leptospira interrogans serovar Grippotyphosa str. UI 08434 [no rank]	1	464264673	EMN66038.1	383	383	393	393	400	400	31	31	48.5	48.5
sp|P96737|CAPC_BACSU	Spirochaetes	Spirochaetales	Leptospiraceae	Leptospira	Leptospira interrogans	Leptospira interrogans serovar Grippotyphosa str. UI 08434 [no rank]	1	464264658	EMN66023.1	136	136	135	135	128	128	34.38	34.38	57.03	57.03
sp|P96736|CAPB_BACSU	Spirochaetes	Spirochaetales	Leptospiraceae	Leptospira	Leptospira interrogans	Leptospira interrogans serovar Grippotyphosa str. UI 12764 [no rank]	1	464284418	EMN81636.1	383	383	393	393	400	400	31	31	48.5	48.5
sp|P96737|CAPC_BACSU	Spirochaetes	Spirochaetales	Leptospiraceae	Leptospira	Leptospira interrogans	Leptospira interrogans serovar Grippotyphosa str. UI 12764 [no rank]	1	464284343	EMN81561.1	136	136	135	135	128	128	34.38	34.38	57.03	57.03
sp|P96736|CAPB_BACSU	Spirochaetes	Spirochaetales	Leptospiraceae	Leptospira	Leptospira interrogans	Leptospira interrogans serovar Grippotyphosa str. UI 12769 [no rank]	1	464287748	EMN83648.1	383	383	393	393	400	400	31	31	48.5	48.5
sp|P96737|CAPC_BACSU	Spirochaetes	Spirochaetales	Leptospiraceae	Leptospira	Leptospira interrogans	Leptospira interrogans serovar Grippotyphosa str. UI 12769 [no rank]	1	464287789	EMN83689.1	136	136	135	135	128	128	34.38	34.38	57.03	57.03
sp|P96736|CAPB_BACSU	Spirochaetes	Spirochaetales	Leptospiraceae	Leptospira	Leptospira interrogans	Leptospira interrogans serovar Hebdomadis str. R499 [no rank]	1	410765880	EKR36574.1	383	383	393	393	400	400	30.75	30.75	48.25	48.25
sp|P96737|CAPC_BACSU	Spirochaetes	Spirochaetales	Leptospiraceae	Leptospira	Leptospira interrogans	Leptospira interrogans serovar Hebdomadis str. R499 [no rank]	1	410765921	EKR36615.1	136	136	135	135	128	128	34.38	34.38	57.03	57.03
sp|P96736|CAPB_BACSU	Spirochaetes	Spirochaetales	Leptospiraceae	Leptospira	Leptospira interrogans	Leptospira interrogans serovar Lai [no rank]	1	689453567	KGE27168.1	383	383	393	393	400	400	31	31	48.5	48.5
sp|P96737|CAPC_BACSU	Spirochaetes	Spirochaetales	Leptospiraceae	Leptospira	Leptospira interrogans	Leptospira interrogans serovar Lai [no rank]	1	689453566	KGE27167.1	136	136	135	135	128	128	34.38	34.38	57.03	57.03
sp|P96736|CAPB_BACSU	Spirochaetes	Spirochaetales	Leptospiraceae	Leptospira	Leptospira interrogans	Leptospira interrogans serovar Lai str. 56601 [no rank]	2	24215247|24196335	NP_712728.1|AAN49746.1	383	383	393	393	400	400	31	31	48.5	48.5
sp|P96737|CAPC_BACSU	Spirochaetes	Spirochaetales	Leptospiraceae	Leptospira	Leptospira interrogans	Leptospira interrogans serovar Lai str. 56601 [no rank]	2	24215246|24196334	NP_712727.1|AAN49745.1	136	136	135	135	128	128	34.38	34.38	57.03	57.03
sp|P96736|CAPB_BACSU	Spirochaetes	Spirochaetales	Leptospiraceae	Leptospira	Leptospira interrogans	Leptospira interrogans serovar Lai str. IPAV [no rank]	2	353458332|386074543	AER02877.1|YP_005988860.1	383	383	393	393	400	400	31	31	48.5	48.5
sp|P96737|CAPC_BACSU	Spirochaetes	Spirochaetales	Leptospiraceae	Leptospira	Leptospira interrogans	Leptospira interrogans serovar Lai str. IPAV [no rank]	2	353458331|386074542	AER02876.1|YP_005988859.1	136	136	135	135	128	128	34.38	34.38	57.03	57.03
sp|P96736|CAPB_BACSU	Spirochaetes	Spirochaetales	Leptospiraceae	Leptospira	Leptospira interrogans	Leptospira interrogans serovar Manilae [no rank]	1	605706499	EYU64476.1	383	383	393	393	400	400	31	31	48.5	48.5
sp|P96737|CAPC_BACSU	Spirochaetes	Spirochaetales	Leptospiraceae	Leptospira	Leptospira interrogans	Leptospira interrogans serovar Manilae [no rank]	1	605706500	EYU64477.1	136	136	135	135	128	128	34.38	34.38	57.03	57.03
sp|P96736|CAPB_BACSU	Spirochaetes	Spirochaetales	Leptospiraceae	Leptospira	Leptospira interrogans	Leptospira interrogans serovar Medanensis str. L0448 [no rank]	1	464224192	EMN35615.1	383	383	393	393	400	400	30.75	30.75	48.25	48.25
sp|P96737|CAPC_BACSU	Spirochaetes	Spirochaetales	Leptospiraceae	Leptospira	Leptospira interrogans	Leptospira interrogans serovar Medanensis str. L0448 [no rank]	1	464224174	EMN35597.1	136	136	135	135	128	128	34.38	34.38	57.03	57.03
sp|P96736|CAPB_BACSU	Spirochaetes	Spirochaetales	Leptospiraceae	Leptospira	Leptospira interrogans	Leptospira interrogans serovar Medanensis str. UT053 [no rank]	1	464302510	EMN94547.1	383	383	393	393	400	400	30.75	30.75	48.25	48.25
sp|P96737|CAPC_BACSU	Spirochaetes	Spirochaetales	Leptospiraceae	Leptospira	Leptospira interrogans	Leptospira interrogans serovar Medanensis str. UT053 [no rank]	1	464302495	EMN94532.1	136	136	135	135	128	128	34.38	34.38	57.03	57.03
sp|P96736|CAPB_BACSU	Spirochaetes	Spirochaetales	Leptospiraceae	Leptospira	Leptospira interrogans	Leptospira interrogans serovar Muenchen str. Brem 129 [no rank]	1	464188343	EMN08647.1	383	383	393	393	400	400	31	31	48.5	48.5
sp|P96737|CAPC_BACSU	Spirochaetes	Spirochaetales	Leptospiraceae	Leptospira	Leptospira interrogans	Leptospira interrogans serovar Muenchen str. Brem 129 [no rank]	1	464188261	EMN08565.1	136	136	135	135	128	128	34.38	34.38	57.03	57.03
sp|P96736|CAPB_BACSU	Spirochaetes	Spirochaetales	Leptospiraceae	Leptospira	Leptospira interrogans	Leptospira interrogans serovar Pomona str. CSL10083 [no rank]	1	461480443	EMI65544.1	383	383	393	393	400	400	30.75	30.75	48.25	48.25
sp|P96737|CAPC_BACSU	Spirochaetes	Spirochaetales	Leptospiraceae	Leptospira	Leptospira interrogans	Leptospira interrogans serovar Pomona str. CSL10083 [no rank]	1	461480479	EMI65580.1	136	136	135	135	128	128	34.38	34.38	57.03	57.03
sp|P96736|CAPB_BACSU	Spirochaetes	Spirochaetales	Leptospiraceae	Leptospira	Leptospira interrogans	Leptospira interrogans serovar Pomona str. CSL4002 [no rank]	1	463287713	EMJ57458.1	383	383	393	393	400	400	30.75	30.75	48.25	48.25
sp|P96737|CAPC_BACSU	Spirochaetes	Spirochaetales	Leptospiraceae	Leptospira	Leptospira interrogans	Leptospira interrogans serovar Pomona str. CSL4002 [no rank]	1	463287662	EMJ57407.1	136	136	135	135	128	128	34.38	34.38	57.03	57.03
sp|P96736|CAPB_BACSU	Spirochaetes	Spirochaetales	Leptospiraceae	Leptospira	Leptospira interrogans	Leptospira interrogans serovar Pomona str. Fox 32256 [no rank]	1	455668751	EMF33941.1	383	383	393	393	400	400	30.75	30.75	48.25	48.25
sp|P96737|CAPC_BACSU	Spirochaetes	Spirochaetales	Leptospiraceae	Leptospira	Leptospira interrogans	Leptospira interrogans serovar Pomona str. Fox 32256 [no rank]	1	455668768	EMF33958.1	136	136	135	135	128	128	34.38	34.38	57.03	57.03
sp|P96736|CAPB_BACSU	Spirochaetes	Spirochaetales	Leptospiraceae	Leptospira	Leptospira interrogans	Leptospira interrogans serovar Pomona str. Kennewicki LC82-25 [no rank]	1	400326139	EJO78408.1	383	383	393	393	400	400	30.75	30.75	48.25	48.25
sp|P96737|CAPC_BACSU	Spirochaetes	Spirochaetales	Leptospiraceae	Leptospira	Leptospira interrogans	Leptospira interrogans serovar Pomona str. Kennewicki LC82-25 [no rank]	1	400326075	EJO78344.1	136	136	135	135	128	128	34.38	34.38	57.03	57.03
sp|P96736|CAPB_BACSU	Spirochaetes	Spirochaetales	Leptospiraceae	Leptospira	Leptospira interrogans	Leptospira interrogans serovar Pomona str. Pomona [no rank]	1	409947364	EKN97363.1	383	383	393	393	400	400	30.75	30.75	48.25	48.25
sp|P96737|CAPC_BACSU	Spirochaetes	Spirochaetales	Leptospiraceae	Leptospira	Leptospira interrogans	Leptospira interrogans serovar Pomona str. Pomona [no rank]	1	409947344	EKN97343.1	136	136	135	135	128	128	34.38	34.38	57.03	57.03
sp|P96736|CAPB_BACSU	Spirochaetes	Spirochaetales	Leptospiraceae	Leptospira	Leptospira interrogans	Leptospira interrogans serovar Pomona str. UT364 [no rank]	1	464308135	EMN98551.1	383	383	393	393	400	400	31	31	48.5	48.5
sp|P96737|CAPC_BACSU	Spirochaetes	Spirochaetales	Leptospiraceae	Leptospira	Leptospira interrogans	Leptospira interrogans serovar Pomona str. UT364 [no rank]	1	464308133	EMN98549.1	136	136	135	135	128	128	34.38	34.38	57.03	57.03
sp|P96736|CAPB_BACSU	Spirochaetes	Spirochaetales	Leptospiraceae	Leptospira	Leptospira interrogans	Leptospira interrogans serovar Pyrogenes str. 2006006960 [no rank]	1	410754014	EKR15671.1	383	383	393	393	400	400	31	31	48.5	48.5
sp|P96737|CAPC_BACSU	Spirochaetes	Spirochaetales	Leptospiraceae	Leptospira	Leptospira interrogans	Leptospira interrogans serovar Pyrogenes str. 2006006960 [no rank]	1	410754036	EKR15693.1	136	136	135	135	128	128	34.38	34.38	57.03	57.03
sp|P96736|CAPB_BACSU	Spirochaetes	Spirochaetales	Leptospiraceae	Leptospira	Leptospira interrogans	Leptospira interrogans serovar Pyrogenes str. R168 [no rank]	1	464258663	EMN61487.1	383	383	393	393	400	400	31	31	48.5	48.5
sp|P96737|CAPC_BACSU	Spirochaetes	Spirochaetales	Leptospiraceae	Leptospira	Leptospira interrogans	Leptospira interrogans serovar Pyrogenes str. R168 [no rank]	1	464258679	EMN61503.1	136	136	135	135	128	128	34.38	34.38	57.03	57.03
sp|P96736|CAPB_BACSU	Spirochaetes	Spirochaetales	Leptospiraceae	Leptospira	Leptospira interrogans	Leptospira interrogans serovar Valbuzzi str. Duyster [no rank]	1	463285415	EMJ55416.1	383	383	390	390	402	402	30.85	30.85	48.76	48.76
sp|P96737|CAPC_BACSU	Spirochaetes	Spirochaetales	Leptospiraceae	Leptospira	Leptospira interrogans	Leptospira interrogans serovar Valbuzzi str. Duyster [no rank]	1	463285444	EMJ55445.1	136	136	135	135	128	128	34.38	34.38	57.03	57.03
sp|P96736|CAPB_BACSU	Spirochaetes	Spirochaetales	Leptospiraceae	Leptospira	Leptospira interrogans	Leptospira interrogans serovar Valbuzzi str. Valbuzzi [no rank]	1	478978323	ENO71931.1	383	383	390	390	402	402	30.85	30.85	48.76	48.76
sp|P96737|CAPC_BACSU	Spirochaetes	Spirochaetales	Leptospiraceae	Leptospira	Leptospira interrogans	Leptospira interrogans serovar Valbuzzi str. Valbuzzi [no rank]	1	478978706	ENO72314.1	136	136	135	135	128	128	34.38	34.38	57.03	57.03
sp|P96736|CAPB_BACSU	Spirochaetes	Spirochaetales	Leptospiraceae	Leptospira	Leptospira interrogans	Leptospira interrogans str. 2002000621 [no rank]	1	410575153	EKQ38175.1	383	383	393	393	400	400	31	31	48.5	48.5
sp|P96737|CAPC_BACSU	Spirochaetes	Spirochaetales	Leptospiraceae	Leptospira	Leptospira interrogans	Leptospira interrogans str. 2002000621 [no rank]	1	410575181	EKQ38203.1	136	136	135	135	128	128	34.38	34.38	57.03	57.03
sp|P96736|CAPB_BACSU	Spirochaetes	Spirochaetales	Leptospiraceae	Leptospira	Leptospira interrogans	Leptospira interrogans str. 2002000623 [no rank]	1	410581459	EKQ49269.1	383	383	393	393	400	400	31	31	48.5	48.5
sp|P96737|CAPC_BACSU	Spirochaetes	Spirochaetales	Leptospiraceae	Leptospira	Leptospira interrogans	Leptospira interrogans str. 2002000623 [no rank]	1	410581469	EKQ49279.1	136	136	135	135	128	128	34.38	34.38	57.03	57.03
sp|P96736|CAPB_BACSU	Spirochaetes	Spirochaetales	Leptospiraceae	Leptospira	Leptospira interrogans	Leptospira interrogans str. 2002000624 [no rank]	1	409941602	EKN87230.1	383	383	393	393	400	400	31	31	48.5	48.5
sp|P96737|CAPC_BACSU	Spirochaetes	Spirochaetales	Leptospiraceae	Leptospira	Leptospira interrogans	Leptospira interrogans str. 2002000624 [no rank]	1	409941522	EKN87150.1	136	136	135	135	128	128	34.38	34.38	57.03	57.03
sp|P96736|CAPB_BACSU	Spirochaetes	Spirochaetales	Leptospiraceae	Leptospira	Leptospira interrogans	Leptospira interrogans str. 2002000631 [no rank]	1	463312023	EMJ78826.1	383	383	393	393	400	400	31	31	48.5	48.5
sp|P96737|CAPC_BACSU	Spirochaetes	Spirochaetales	Leptospiraceae	Leptospira	Leptospira interrogans	Leptospira interrogans str. 2002000631 [no rank]	1	463312022	EMJ78825.1	136	136	135	135	128	128	34.38	34.38	57.03	57.03
sp|P96736|CAPB_BACSU	Spirochaetes	Spirochaetales	Leptospiraceae	Leptospira	Leptospira interrogans	Leptospira interrogans str. 2002000632 [no rank]	1	463307619	EMJ75014.1	383	383	393	393	400	400	31	31	48.5	48.5
sp|P96737|CAPC_BACSU	Spirochaetes	Spirochaetales	Leptospiraceae	Leptospira	Leptospira interrogans	Leptospira interrogans str. 2002000632 [no rank]	1	463307623	EMJ75018.1	136	136	135	135	128	128	34.38	34.38	57.03	57.03
sp|P96736|CAPB_BACSU	Spirochaetes	Spirochaetales	Leptospiraceae	Leptospira	Leptospira interrogans	Leptospira interrogans str. 2003000735 [no rank]	1	463305485	EMJ73133.1	383	383	393	393	400	400	31	31	48.5	48.5
sp|P96737|CAPC_BACSU	Spirochaetes	Spirochaetales	Leptospiraceae	Leptospira	Leptospira interrogans	Leptospira interrogans str. 2003000735 [no rank]	1	463305495	EMJ73143.1	136	136	135	135	128	128	34.38	34.38	57.03	57.03
sp|P96736|CAPB_BACSU	Spirochaetes	Spirochaetales	Leptospiraceae	Leptospira	Leptospira interrogans	Leptospira interrogans str. Brem 329 [no rank]	1	410347935	EKO98786.1	383	383	393	393	400	400	31	31	48.5	48.5
sp|P96737|CAPC_BACSU	Spirochaetes	Spirochaetales	Leptospiraceae	Leptospira	Leptospira interrogans	Leptospira interrogans str. Brem 329 [no rank]	1	410347988	EKO98839.1	136	136	135	135	128	128	34.38	34.38	57.03	57.03
sp|P96736|CAPB_BACSU	Spirochaetes	Spirochaetales	Leptospiraceae	Leptospira	Leptospira interrogans	Leptospira interrogans str. C10069 [no rank]	1	409953261	EKO07762.1	383	383	393	393	400	400	31	31	48.5	48.5
sp|P96737|CAPC_BACSU	Spirochaetes	Spirochaetales	Leptospiraceae	Leptospira	Leptospira interrogans	Leptospira interrogans str. C10069 [no rank]	1	409953169	EKO07670.1	136	136	135	135	128	128	34.38	34.38	57.03	57.03
sp|P96736|CAPB_BACSU	Spirochaetes	Spirochaetales	Leptospiraceae	Leptospira	Leptospira interrogans	Leptospira interrogans str. FPW1039 [no rank]	1	462459288	EMJ38862.1	383	383	393	393	400	400	31	31	48.5	48.5
sp|P96737|CAPC_BACSU	Spirochaetes	Spirochaetales	Leptospiraceae	Leptospira	Leptospira interrogans	Leptospira interrogans str. FPW1039 [no rank]	1	462459269	EMJ38843.1	136	136	135	135	128	128	34.38	34.38	57.03	57.03
sp|P96736|CAPB_BACSU	Spirochaetes	Spirochaetales	Leptospiraceae	Leptospira	Leptospira interrogans	Leptospira interrogans str. FPW2026 [no rank]	1	400357987	EJP14106.1	383	383	393	393	400	400	31	31	48.5	48.5
sp|P96737|CAPC_BACSU	Spirochaetes	Spirochaetales	Leptospiraceae	Leptospira	Leptospira interrogans	Leptospira interrogans str. FPW2026 [no rank]	1	400358028	EJP14147.1	136	136	135	135	128	128	34.38	34.38	57.03	57.03
sp|P96736|CAPB_BACSU	Spirochaetes	Spirochaetales	Leptospiraceae	Leptospira	Leptospira interrogans	Leptospira interrogans str. HAI1536 [no rank]	1	464382940	EMO54534.1	383	383	393	393	400	400	30.25	30.25	49	49
sp|P96737|CAPC_BACSU	Spirochaetes	Spirochaetales	Leptospiraceae	Leptospira	Leptospira interrogans	Leptospira interrogans str. HAI1536 [no rank]	1	464383008	EMO54602.1	136	136	135	135	139	139	38.13	38.13	58.27	58.27
sp|P96736|CAPB_BACSU	Spirochaetes	Spirochaetales	Leptospiraceae	Leptospira	Leptospira interrogans	Leptospira interrogans str. Kito [no rank]	1	463358315	EMK20755.1	383	383	393	393	400	400	30.75	30.75	48.25	48.25
sp|P96737|CAPC_BACSU	Spirochaetes	Spirochaetales	Leptospiraceae	Leptospira	Leptospira interrogans	Leptospira interrogans str. Kito [no rank]	1	463358281	EMK20721.1	136	136	135	135	128	128	34.38	34.38	57.03	57.03
sp|P96736|CAPB_BACSU	Spirochaetes	Spirochaetales	Leptospiraceae	Leptospira	Leptospira interrogans	Leptospira interrogans str. L0996 [no rank]	1	464228688	EMN38502.1	383	383	393	393	400	400	30.75	30.75	48.25	48.25
sp|P96737|CAPC_BACSU	Spirochaetes	Spirochaetales	Leptospiraceae	Leptospira	Leptospira interrogans	Leptospira interrogans str. L0996 [no rank]	1	464228691	EMN38505.1	136	136	135	135	128	128	34.38	34.38	57.03	57.03
sp|P96736|CAPB_BACSU	Spirochaetes	Spirochaetales	Leptospiraceae	Leptospira	Leptospira interrogans	Leptospira interrogans str. UI 08452 [no rank]	1	410791493	EKR85167.1	383	383	393	393	400	400	30.75	30.75	48.25	48.25
sp|P96737|CAPC_BACSU	Spirochaetes	Spirochaetales	Leptospiraceae	Leptospira	Leptospira interrogans	Leptospira interrogans str. UI 08452 [no rank]	1	410791511	EKR85185.1	136	136	135	135	128	128	34.38	34.38	57.03	57.03
sp|P96736|CAPB_BACSU	Spirochaetes	Spirochaetales	Leptospiraceae	Leptospira	Leptospira interrogans	Leptospira interrogans str. UI 09600 [no rank]	1	464277248	EMN75552.1	383	383	393	393	400	400	30.75	30.75	48.25	48.25
sp|P96737|CAPC_BACSU	Spirochaetes	Spirochaetales	Leptospiraceae	Leptospira	Leptospira interrogans	Leptospira interrogans str. UI 09600 [no rank]	1	464277263	EMN75567.1	136	136	135	135	128	128	34.38	34.38	57.03	57.03
sp|P96736|CAPB_BACSU	Spirochaetes	Spirochaetales	Leptospiraceae	Leptospira	Leptospira interrogans	Leptospira interrogans str. UI 12621 [no rank]	1	409961713	EKO25456.1	383	383	393	393	400	400	31	31	48.5	48.5
sp|P96737|CAPC_BACSU	Spirochaetes	Spirochaetales	Leptospiraceae	Leptospira	Leptospira interrogans	Leptospira interrogans str. UI 12621 [no rank]	1	409961734	EKO25477.1	136	136	135	135	128	128	34.38	34.38	57.03	57.03
sp|P96736|CAPB_BACSU	Spirochaetes	Spirochaetales	Leptospiraceae	Leptospira	Leptospira interrogans	Leptospira interrogans str. UI 12758 [no rank]	1	410776856	EKR56831.1	383	383	393	393	400	400	31	31	48.5	48.5
sp|P96737|CAPC_BACSU	Spirochaetes	Spirochaetales	Leptospiraceae	Leptospira	Leptospira interrogans	Leptospira interrogans str. UI 12758 [no rank]	1	410776890	EKR56865.1	136	136	135	135	128	128	34.38	34.38	57.03	57.03
sp|P96736|CAPB_BACSU	Spirochaetes	Spirochaetales	Leptospiraceae	Leptospira	Leptospira interrogans	Leptospira interrogans str. UI 13372 [no rank]	1	464453960	EMO96362.1	383	383	393	393	400	400	31	31	48.5	48.5
sp|P96737|CAPC_BACSU	Spirochaetes	Spirochaetales	Leptospiraceae	Leptospira	Leptospira interrogans	Leptospira interrogans str. UI 13372 [no rank]	1	464453940	EMO96342.1	136	136	135	135	128	128	34.38	34.38	57.03	57.03
sp|P96736|CAPB_BACSU	Spirochaetes	Spirochaetales	Leptospiraceae	Leptospira	Leptospira interrogans	Leptospira interrogans str. UT126 [no rank]	1	463285241	EMJ55251.1	383	383	393	393	400	400	31	31	48.5	48.5
sp|P96737|CAPC_BACSU	Spirochaetes	Spirochaetales	Leptospiraceae	Leptospira	Leptospira interrogans	Leptospira interrogans str. UT126 [no rank]	1	463285231	EMJ55241.1	136	136	135	135	128	128	34.38	34.38	57.03	57.03
sp|P96736|CAPB_BACSU	Spirochaetes	Spirochaetales	Leptospiraceae	Leptospira	Leptospira kirschneri	Leptospira kirschneri [species]	5	490903264|490890567|490906093|514400451|523626028	WP_004752520.1|WP_004765186.1|WP_004768015.1|WP_016560775.1|WP_020764150.1	383	383	393	393	400	401	30.17	30.5	48.88	50.25
sp|P96737|CAPC_BACSU	Spirochaetes	Spirochaetales	Leptospiraceae	Leptospira	Leptospira kirschneri	Leptospira kirschneri [species]	4	490903219|490890158|515123938|523643752	WP_004752111.1|WP_004765141.1|WP_016752850.1|WP_020779755.1	136	136	135	135	127	127	36.22	37.01	59.06	59.84
sp|P96736|CAPB_BACSU	Spirochaetes	Spirochaetales	Leptospiraceae	Leptospira	Leptospira kirschneri	Leptospira kirschneri serovar Bim str. 1051 [no rank]	1	464182746	EMN03899.1	383	383	393	393	400	400	30.5	30.5	49	49
sp|P96737|CAPC_BACSU	Spirochaetes	Spirochaetales	Leptospiraceae	Leptospira	Leptospira kirschneri	Leptospira kirschneri serovar Bim str. 1051 [no rank]	1	464182816	EMN03969.1	136	136	135	135	127	127	37.01	37.01	59.84	59.84
sp|P96736|CAPB_BACSU	Spirochaetes	Spirochaetales	Leptospiraceae	Leptospira	Leptospira kirschneri	Leptospira kirschneri serovar Bim str. PUO 1247 [no rank]	1	463354049	EMK16998.1	383	383	393	393	400	400	30.5	30.5	49	49
sp|P96737|CAPC_BACSU	Spirochaetes	Spirochaetales	Leptospiraceae	Leptospira	Leptospira kirschneri	Leptospira kirschneri serovar Bim str. PUO 1247 [no rank]	1	463354023	EMK16972.1	136	136	135	135	127	127	37.01	37.01	59.84	59.84
sp|P96736|CAPB_BACSU	Spirochaetes	Spirochaetales	Leptospiraceae	Leptospira	Leptospira kirschneri	Leptospira kirschneri serovar Bulgarica str. Nikolaevo [no rank]	1	463358789	EMK21176.1	383	383	393	393	401	401	30.17	30.17	48.88	48.88
sp|P96737|CAPC_BACSU	Spirochaetes	Spirochaetales	Leptospiraceae	Leptospira	Leptospira kirschneri	Leptospira kirschneri serovar Bulgarica str. Nikolaevo [no rank]	1	463358777	EMK21164.1	136	136	135	135	127	127	36.22	36.22	59.06	59.06
sp|P96736|CAPB_BACSU	Spirochaetes	Spirochaetales	Leptospiraceae	Leptospira	Leptospira kirschneri	Leptospira kirschneri serovar Cynopteri str. 3522 CT [no rank]	1	514167834	EPG49558.1	383	383	393	393	400	400	30.5	30.5	50.25	50.25
sp|P96737|CAPC_BACSU	Spirochaetes	Spirochaetales	Leptospiraceae	Leptospira	Leptospira kirschneri	Leptospira kirschneri serovar Cynopteri str. 3522 CT [no rank]	1	514167996	EPG49720.1	136	136	135	135	127	127	37.01	37.01	59.84	59.84
sp|P96736|CAPB_BACSU	Spirochaetes	Spirochaetales	Leptospiraceae	Leptospira	Leptospira kirschneri	Leptospira kirschneri serovar Grippotyphosa str. Moskva [no rank]	1	410737451	EKQ82192.1	383	383	393	393	400	400	30.5	30.5	49	49
sp|P96737|CAPC_BACSU	Spirochaetes	Spirochaetales	Leptospiraceae	Leptospira	Leptospira kirschneri	Leptospira kirschneri serovar Grippotyphosa str. Moskva [no rank]	1	410737372	EKQ82113.1	136	136	135	135	127	127	37.01	37.01	59.84	59.84
sp|P96736|CAPB_BACSU	Spirochaetes	Spirochaetales	Leptospiraceae	Leptospira	Leptospira kirschneri	Leptospira kirschneri serovar Grippotyphosa str. RM52 [no rank]	1	400322926	EJO70782.1	383	383	393	393	400	400	30.5	30.5	49	49
sp|P96737|CAPC_BACSU	Spirochaetes	Spirochaetales	Leptospiraceae	Leptospira	Leptospira kirschneri	Leptospira kirschneri serovar Grippotyphosa str. RM52 [no rank]	1	400322707	EJO70563.1	136	136	135	135	127	127	37.01	37.01	59.84	59.84
sp|P96736|CAPB_BACSU	Spirochaetes	Spirochaetales	Leptospiraceae	Leptospira	Leptospira kirschneri	Leptospira kirschneri serovar Mozdok [no rank]	1	704445763	KGR66939.1	383	383	393	393	400	400	30.5	30.5	49	49
sp|P96737|CAPC_BACSU	Spirochaetes	Spirochaetales	Leptospiraceae	Leptospira	Leptospira kirschneri	Leptospira kirschneri serovar Mozdok [no rank]	1	704445762	KGR66938.1	136	136	135	135	127	127	37.01	37.01	59.84	59.84
sp|P96736|CAPB_BACSU	Spirochaetes	Spirochaetales	Leptospiraceae	Leptospira	Leptospira kirschneri	Leptospira kirschneri serovar Sokoine str. RM1 [no rank]	1	464210139	EMN24889.1	383	383	393	393	400	400	30.5	30.5	49	49
sp|P96737|CAPC_BACSU	Spirochaetes	Spirochaetales	Leptospiraceae	Leptospira	Leptospira kirschneri	Leptospira kirschneri serovar Sokoine str. RM1 [no rank]	1	464209824	EMN24574.1	136	136	135	135	127	127	37.01	37.01	59.84	59.84
sp|P96736|CAPB_BACSU	Spirochaetes	Spirochaetales	Leptospiraceae	Leptospira	Leptospira kirschneri	Leptospira kirschneri serovar Valbuzzi str. 200702274 [no rank]	1	410750037	EKR07020.1	383	383	393	393	400	400	30.5	30.5	49	49
sp|P96737|CAPC_BACSU	Spirochaetes	Spirochaetales	Leptospiraceae	Leptospira	Leptospira kirschneri	Leptospira kirschneri serovar Valbuzzi str. 200702274 [no rank]	1	410750067	EKR07050.1	136	136	135	135	127	127	37.01	37.01	59.84	59.84
sp|P96736|CAPB_BACSU	Spirochaetes	Spirochaetales	Leptospiraceae	Leptospira	Leptospira kirschneri	Leptospira kirschneri str. 200801774 [no rank]	1	464417644	EMO81567.1	383	383	393	393	400	400	30.5	30.5	49	49
sp|P96737|CAPC_BACSU	Spirochaetes	Spirochaetales	Leptospiraceae	Leptospira	Leptospira kirschneri	Leptospira kirschneri str. 200801774 [no rank]	1	464417724	EMO81647.1	136	136	135	135	127	127	37.01	37.01	59.84	59.84
sp|P96736|CAPB_BACSU	Spirochaetes	Spirochaetales	Leptospiraceae	Leptospira	Leptospira kirschneri	Leptospira kirschneri str. 200801925 [no rank]	2	464409226|464409254	EMO74585.1|EMO74613.1	144	383	143	208	135	207	25.12	42.22	46.38	60
sp|P96737|CAPC_BACSU	Spirochaetes	Spirochaetales	Leptospiraceae	Leptospira	Leptospira kirschneri	Leptospira kirschneri str. 200801925 [no rank]	1	464409247	EMO74606.1	136	136	135	135	127	127	37.01	37.01	59.84	59.84
sp|P96736|CAPB_BACSU	Spirochaetes	Spirochaetales	Leptospiraceae	Leptospira	Leptospira kirschneri	Leptospira kirschneri str. 200802841 [no rank]	1	409999551	EKO50242.1	383	383	393	393	400	400	30.5	30.5	49	49
sp|P96737|CAPC_BACSU	Spirochaetes	Spirochaetales	Leptospiraceae	Leptospira	Leptospira kirschneri	Leptospira kirschneri str. 200802841 [no rank]	1	409999574	EKO50265.1	136	136	135	135	127	127	37.01	37.01	59.84	59.84
sp|P96736|CAPB_BACSU	Spirochaetes	Spirochaetales	Leptospiraceae	Leptospira	Leptospira kirschneri	Leptospira kirschneri str. 200803703 [no rank]	1	464400890	EMO68439.1	383	383	393	393	401	401	30.42	30.42	49.13	49.13
sp|P96737|CAPC_BACSU	Spirochaetes	Spirochaetales	Leptospiraceae	Leptospira	Leptospira kirschneri	Leptospira kirschneri str. 200803703 [no rank]	1	464400971	EMO68520.1	136	136	135	135	127	127	37.01	37.01	59.84	59.84
sp|P96736|CAPB_BACSU	Spirochaetes	Spirochaetales	Leptospiraceae	Leptospira	Leptospira kirschneri	Leptospira kirschneri str. 2008720114 [no rank]	1	410357975	EKP05180.1	383	383	393	393	400	400	30.5	30.5	49	49
sp|P96737|CAPC_BACSU	Spirochaetes	Spirochaetales	Leptospiraceae	Leptospira	Leptospira kirschneri	Leptospira kirschneri str. 2008720114 [no rank]	1	410357794	EKP04999.1	136	136	135	135	127	127	37.01	37.01	59.84	59.84
sp|P96736|CAPB_BACSU	Spirochaetes	Spirochaetales	Leptospiraceae	Leptospira	Leptospira kirschneri	Leptospira kirschneri str. H1 [no rank]	1	409957171	EKO16086.1	383	383	393	393	401	401	30.42	30.42	49.13	49.13
sp|P96737|CAPC_BACSU	Spirochaetes	Spirochaetales	Leptospiraceae	Leptospira	Leptospira kirschneri	Leptospira kirschneri str. H1 [no rank]	1	409957110	EKO16025.1	136	136	135	135	127	127	36.22	36.22	59.06	59.06
sp|P96736|CAPB_BACSU	Spirochaetes	Spirochaetales	Leptospiraceae	Leptospira	Leptospira kirschneri	Leptospira kirschneri str. H2 [no rank]	1	410006586	EKO60337.1	383	383	393	393	401	401	30.42	30.42	49.13	49.13
sp|P96737|CAPC_BACSU	Spirochaetes	Spirochaetales	Leptospiraceae	Leptospira	Leptospira kirschneri	Leptospira kirschneri str. H2 [no rank]	1	410006551	EKO60302.1	136	136	135	135	127	127	36.22	36.22	59.06	59.06
sp|P96736|CAPB_BACSU	Spirochaetes	Spirochaetales	Leptospiraceae	Leptospira	Leptospira kirschneri	Leptospira kirschneri str. JB [no rank]	1	463319434	EMJ85318.1	383	383	393	393	400	400	30.5	30.5	49	49
sp|P96737|CAPC_BACSU	Spirochaetes	Spirochaetales	Leptospiraceae	Leptospira	Leptospira kirschneri	Leptospira kirschneri str. JB [no rank]	1	463319467	EMJ85351.1	136	136	135	135	127	127	37.01	37.01	59.84	59.84
sp|P96736|CAPB_BACSU	Spirochaetes	Spirochaetales	Leptospiraceae	Leptospira	Leptospira kirschneri	Leptospira kirschneri str. MMD1493 [no rank]	1	463341617	EMK05770.1	383	383	393	393	400	400	30.5	30.5	49	49
sp|P96737|CAPC_BACSU	Spirochaetes	Spirochaetales	Leptospiraceae	Leptospira	Leptospira kirschneri	Leptospira kirschneri str. MMD1493 [no rank]	1	463341611	EMK05764.1	136	136	135	135	127	127	37.01	37.01	59.84	59.84
sp|P96736|CAPB_BACSU	Spirochaetes	Spirochaetales	Leptospiraceae	Leptospira	Leptospira kmetyi	Leptospira kmetyi [species]	1	537817783	WP_020986126.1	374	374	383	383	373	373	31.37	31.37	50.13	50.13
sp|P96737|CAPC_BACSU	Spirochaetes	Spirochaetales	Leptospiraceae	Leptospira	Leptospira kmetyi	Leptospira kmetyi [species]	1	498260369	WP_010574525.1	136	136	135	135	134	134	35.07	35.07	54.48	54.48
sp|P96736|CAPB_BACSU	Spirochaetes	Spirochaetales	Leptospiraceae	Leptospira	Leptospira kmetyi	Leptospira kmetyi serovar Malaysia str. Bejo-Iso9 [no rank]	1	529321183	EQA53326.1	374	374	383	383	373	373	31.37	31.37	50.13	50.13
sp|P96737|CAPC_BACSU	Spirochaetes	Spirochaetales	Leptospiraceae	Leptospira	Leptospira kmetyi	Leptospira kmetyi serovar Malaysia str. Bejo-Iso9 [no rank]	1	529321535	EQA53678.1	136	136	135	135	134	134	35.07	35.07	54.48	54.48
sp|P96736|CAPB_BACSU	Spirochaetes	Spirochaetales	Leptospiraceae	Leptospira	Leptospira licerasiae	Leptospira licerasiae [species]	1	495866997	WP_008591576.1	361	361	365	365	355	355	37.46	37.46	57.46	57.46
sp|P96737|CAPC_BACSU	Spirochaetes	Spirochaetales	Leptospiraceae	Leptospira	Leptospira licerasiae	Leptospira licerasiae [species]	1	495865883	WP_008590462.1	136	136	137	137	136	136	42.65	42.65	61.76	61.76
sp|P96736|CAPB_BACSU	Spirochaetes	Spirochaetales	Leptospiraceae	Leptospira	Leptospira licerasiae	Leptospira licerasiae serovar Varillal str. VAR 010 [no rank]	1	384114046	EIE00310.1	361	361	365	365	355	355	37.46	37.46	57.46	57.46
sp|P96737|CAPC_BACSU	Spirochaetes	Spirochaetales	Leptospiraceae	Leptospira	Leptospira licerasiae	Leptospira licerasiae serovar Varillal str. VAR 010 [no rank]	1	384114132	EIE00396.1	136	136	137	137	136	136	42.65	42.65	61.76	61.76
sp|P96736|CAPB_BACSU	Spirochaetes	Spirochaetales	Leptospiraceae	Leptospira	Leptospira licerasiae	Leptospira licerasiae str. MMD4847 [no rank]	1	404276223	EJZ43537.1	361	361	365	365	355	355	37.46	37.46	57.46	57.46
sp|P96737|CAPC_BACSU	Spirochaetes	Spirochaetales	Leptospiraceae	Leptospira	Leptospira licerasiae	Leptospira licerasiae str. MMD4847 [no rank]	1	404275617	EJZ42931.1	136	136	137	137	136	136	42.65	42.65	61.76	61.76
sp|P96736|CAPB_BACSU	Spirochaetes	Spirochaetales	Leptospiraceae	Leptospira	Leptospira meyeri	Leptospira meyeri [species]	2	490924597|523640741	WP_004786464.1|WP_020776935.1	374	374	380	380	380	381	34.47	34.91	53.42	53.81
sp|P96737|CAPC_BACSU	Spirochaetes	Spirochaetales	Leptospiraceae	Leptospira	Leptospira meyeri	Leptospira meyeri [species]	1	490925552	WP_004787416.1	148	148	147	147	141	141	39.01	39.01	61.7	61.7
sp|P96736|CAPB_BACSU	Spirochaetes	Spirochaetales	Leptospiraceae	Leptospira	Leptospira meyeri	Leptospira meyeri serovar Hardjo str. Went 5 [no rank]	1	408463807	EKJ87532.1	374	374	380	380	380	380	34.47	34.47	53.42	53.42
sp|P96737|CAPC_BACSU	Spirochaetes	Spirochaetales	Leptospiraceae	Leptospira	Leptospira meyeri	Leptospira meyeri serovar Hardjo str. Went 5 [no rank]	1	408464469	EKJ88194.1	148	148	147	147	141	141	39.01	39.01	61.7	61.7
sp|P96736|CAPB_BACSU	Spirochaetes	Spirochaetales	Leptospiraceae	Leptospira	Leptospira meyeri	Leptospira meyeri serovar Semaranga str. Veldrot Semarang 173 [no rank]	1	463323503	EMJ89225.1	374	374	380	380	381	381	34.91	34.91	53.81	53.81
sp|P96737|CAPC_BACSU	Spirochaetes	Spirochaetales	Leptospiraceae	Leptospira	Leptospira meyeri	Leptospira meyeri serovar Semaranga str. Veldrot Semarang 173 [no rank]	1	463322629	EMJ88351.1	148	148	147	147	141	141	39.01	39.01	61.7	61.7
sp|P96736|CAPB_BACSU	Spirochaetes	Spirochaetales	Leptospiraceae	Leptospira	Leptospira noguchii	Leptospira noguchii [species]	8	490557784|490568058|490571616|490579556|490584030|490588101|490590778|537756740	WP_004422854.1|WP_004433078.1|WP_004436636.1|WP_004444576.1|WP_004449050.1|WP_004453121.1|WP_004455798.1|WP_020980945.1	383	383	393	393	400	401	29.75	30.42	48.5	49.63
sp|P96737|CAPC_BACSU	Spirochaetes	Spirochaetales	Leptospiraceae	Leptospira	Leptospira noguchii	Leptospira noguchii [species]	4	490557852|490571542|490579598|515781767	WP_004422922.1|WP_004436562.1|WP_004444618.1|WP_017214367.1	136	136	135	135	136	139	34.56	38.85	58.09	58.99
sp|P96736|CAPB_BACSU	Spirochaetes	Spirochaetales	Leptospiraceae	Leptospira	Leptospira noguchii	Leptospira noguchii serovar Autumnalis str. ZUN142 [no rank]	1	464367746	EMO41994.1	383	383	393	393	400	400	30.25	30.25	49.25	49.25
sp|P96737|CAPC_BACSU	Spirochaetes	Spirochaetales	Leptospiraceae	Leptospira	Leptospira noguchii	Leptospira noguchii serovar Autumnalis str. ZUN142 [no rank]	1	464367687	EMO41935.1	136	136	135	135	136	136	35.29	35.29	58.09	58.09
sp|P96736|CAPB_BACSU	Spirochaetes	Spirochaetales	Leptospiraceae	Leptospira	Leptospira noguchii	Leptospira noguchii serovar Panama str. CZ214 [no rank]	1	529329614	EQA70737.1	383	383	393	393	401	401	30.42	30.42	49.63	49.63
sp|P96737|CAPC_BACSU	Spirochaetes	Spirochaetales	Leptospiraceae	Leptospira	Leptospira noguchii	Leptospira noguchii serovar Panama str. CZ214 [no rank]	1	529329615	EQA70738.1	136	136	135	135	139	139	38.85	38.85	58.27	58.27
sp|P96736|CAPB_BACSU	Spirochaetes	Spirochaetales	Leptospiraceae	Leptospira	Leptospira noguchii	Leptospira noguchii str. 1993005606 [no rank]	1	512767565	EPE83682.1	383	383	393	393	400	400	30.25	30.25	49	49
sp|P96737|CAPC_BACSU	Spirochaetes	Spirochaetales	Leptospiraceae	Leptospira	Leptospira noguchii	Leptospira noguchii str. 1993005606 [no rank]	1	512767569	EPE83686.1	136	136	135	135	139	139	38.13	38.13	58.27	58.27
sp|P96736|CAPB_BACSU	Spirochaetes	Spirochaetales	Leptospiraceae	Leptospira	Leptospira noguchii	Leptospira noguchii str. 2001034031 [no rank]	1	464433012	EMO90202.1	383	383	393	393	400	400	30.25	30.25	49	49
sp|P96737|CAPC_BACSU	Spirochaetes	Spirochaetales	Leptospiraceae	Leptospira	Leptospira noguchii	Leptospira noguchii str. 2001034031 [no rank]	1	464433033	EMO90223.1	136	136	135	135	139	139	38.85	38.85	58.99	58.99
sp|P96736|CAPB_BACSU	Spirochaetes	Spirochaetales	Leptospiraceae	Leptospira	Leptospira noguchii	Leptospira noguchii str. 2006001870 [no rank]	1	410784235	EKR73223.1	383	383	393	393	400	400	30	30	48.5	48.5
sp|P96737|CAPC_BACSU	Spirochaetes	Spirochaetales	Leptospiraceae	Leptospira	Leptospira noguchii	Leptospira noguchii str. 2006001870 [no rank]	1	410784275	EKR73263.1	136	136	135	135	136	136	34.56	34.56	58.09	58.09
sp|P96736|CAPB_BACSU	Spirochaetes	Spirochaetales	Leptospiraceae	Leptospira	Leptospira noguchii	Leptospira noguchii str. 2007001578 [no rank]	1	464176256	EMM98941.1	383	383	393	393	400	400	30.25	30.25	49	49
sp|P96737|CAPC_BACSU	Spirochaetes	Spirochaetales	Leptospiraceae	Leptospira	Leptospira noguchii	Leptospira noguchii str. 2007001578 [no rank]	1	464176185	EMM98870.1	136	136	135	135	139	139	38.13	38.13	58.27	58.27
sp|P96736|CAPB_BACSU	Spirochaetes	Spirochaetales	Leptospiraceae	Leptospira	Leptospira noguchii	Leptospira noguchii str. Bonito [no rank]	1	461486612	EMI71423.1	383	383	393	393	400	400	30	30	48.75	48.75
sp|P96737|CAPC_BACSU	Spirochaetes	Spirochaetales	Leptospiraceae	Leptospira	Leptospira noguchii	Leptospira noguchii str. Bonito [no rank]	1	461486608	EMI71419.1	136	136	135	135	136	136	34.56	34.56	58.09	58.09
sp|P96736|CAPB_BACSU	Spirochaetes	Spirochaetales	Leptospiraceae	Leptospira	Leptospira noguchii	Leptospira noguchii str. Cascata [no rank]	1	474497052	EMS84927.1	383	383	393	393	400	400	30.25	30.25	48.75	48.75
sp|P96737|CAPC_BACSU	Spirochaetes	Spirochaetales	Leptospiraceae	Leptospira	Leptospira noguchii	Leptospira noguchii str. Cascata [no rank]	1	474497076	EMS84951.1	136	136	135	135	136	136	34.56	34.56	58.09	58.09
sp|P96736|CAPB_BACSU	Spirochaetes	Spirochaetales	Leptospiraceae	Leptospira	Leptospira noguchii	Leptospira noguchii str. Hook [no rank]	1	474498475	EMS86252.1	383	383	393	393	400	400	29.75	29.75	48.5	48.5
sp|P96737|CAPC_BACSU	Spirochaetes	Spirochaetales	Leptospiraceae	Leptospira	Leptospira noguchii	Leptospira noguchii str. Hook [no rank]	1	474498477	EMS86254.1	136	136	135	135	136	136	34.56	34.56	58.09	58.09
sp|P96736|CAPB_BACSU	Spirochaetes	Spirochaetales	Leptospiraceae	Leptospira	Leptospira santarosai	Leptospira santarosai str. CBC613 [no rank]	1	463343123	EMK07124.1	383	383	393	393	401	401	30.42	30.42	49.13	49.13
sp|P96737|CAPC_BACSU	Spirochaetes	Spirochaetales	Leptospiraceae	Leptospira	Leptospira santarosai	Leptospira santarosai str. CBC613 [no rank]	1	463343183	EMK07184.1	136	136	135	135	127	127	36.22	36.22	59.06	59.06
sp|P96736|CAPB_BACSU	Spirochaetes	Spirochaetales	Leptospiraceae	Leptospira	Leptospira sp. B5-022	Leptospira sp. B5-022 [species]	2	523631029|463337300	WP_020768327.1|EMK01918.1	358	358	362	362	336	336	35.71	35.71	57.14	57.14
sp|P96737|CAPC_BACSU	Spirochaetes	Spirochaetales	Leptospiraceae	Leptospira	Leptospira sp. B5-022	Leptospira sp. B5-022 [species]	2	523630752|463337019	WP_020768050.1|EMK01637.1	136	136	137	137	136	136	41.91	41.91	61.76	61.76
sp|P96736|CAPB_BACSU	Spirochaetes	Spirochaetales	Leptospiraceae	Leptospira	Leptospira terpstrae	Leptospira terpstrae [species]	1	489061673	WP_002971704.1	374	374	380	380	381	381	35.96	35.96	55.91	55.91
sp|P96737|CAPC_BACSU	Spirochaetes	Spirochaetales	Leptospiraceae	Leptospira	Leptospira terpstrae	Leptospira terpstrae [species]	1	489061530	WP_002971561.1	148	148	147	147	139	139	38.13	38.13	62.59	62.59
sp|P96736|CAPB_BACSU	Spirochaetes	Spirochaetales	Leptospiraceae	Leptospira	Leptospira terpstrae	Leptospira terpstrae serovar Hualin str. LT 11-33 = ATCC 700639 [no rank]	1	476499205	EMY63374.1	374	374	380	380	381	381	35.96	35.96	55.91	55.91
sp|P96737|CAPC_BACSU	Spirochaetes	Spirochaetales	Leptospiraceae	Leptospira	Leptospira terpstrae	Leptospira terpstrae serovar Hualin str. LT 11-33 = ATCC 700639 [no rank]	1	476499109	EMY63278.1	148	148	147	147	139	139	38.13	38.13	62.59	62.59
sp|P96736|CAPB_BACSU	Spirochaetes	Spirochaetales	Leptospiraceae	Leptospira	Leptospira vanthielii	Leptospira vanthielii serovar Holland str. Waz Holland = ATCC 700522 [no rank]	1	476499695	EMY68054.1	374	374	380	380	361	361	35.46	35.46	54.29	54.29
sp|P96737|CAPC_BACSU	Spirochaetes	Spirochaetales	Leptospiraceae	Leptospira	Leptospira vanthielii	Leptospira vanthielii serovar Holland str. Waz Holland = ATCC 700522 [no rank]	1	476499622	EMY67981.1	148	148	147	147	141	141	39.01	39.01	60.99	60.99
sp|P96736|CAPB_BACSU	Spirochaetes	Spirochaetales	Leptospiraceae	Leptospira	Leptospira weilii	Leptospira weilii [species]	1	489083812	WP_002993726.1	332	332	352	352	351	351	32.76	32.76	49.29	49.29
sp|P96737|CAPC_BACSU	Spirochaetes	Spirochaetales	Leptospiraceae	Leptospira	Leptospira weilii	Leptospira weilii [species]	1	489083810	WP_002993724.1	136	136	135	135	135	135	34.07	34.07	60	60
sp|P96736|CAPB_BACSU	Spirochaetes	Spirochaetales	Leptospiraceae	Leptospira	Leptospira weilii	Leptospira weilii serovar Ranarum str. ICFT [no rank]	1	476507531	EMY79687.1	332	332	352	352	351	351	32.76	32.76	49.29	49.29
sp|P96737|CAPC_BACSU	Spirochaetes	Spirochaetales	Leptospiraceae	Leptospira	Leptospira weilii	Leptospira weilii serovar Ranarum str. ICFT [no rank]	1	476507530	EMY79686.1	136	136	135	135	135	135	34.07	34.07	60	60
sp|P96736|CAPB_BACSU	Spirochaetes	Spirochaetales	Leptospiraceae	Leptospira	Leptospira wolbachii	Leptospira wolbachii serovar Codice str. CDC [no rank]	1	501483698	EOQ97041.1	374	374	380	380	361	361	35.73	35.73	55.12	55.12
sp|P96737|CAPC_BACSU	Spirochaetes	Spirochaetales	Leptospiraceae	Leptospira	Leptospira wolbachii	Leptospira wolbachii serovar Codice str. CDC [no rank]	1	501482228	EOQ95571.1	148	148	147	147	141	141	39.01	39.01	60.99	60.99
sp|P96736|CAPB_BACSU	Spirochaetes	Spirochaetales	Leptospiraceae	Leptospira	Leptospira wolffii	Leptospira wolffii [species]	1	514352599	WP_016544332.1	372	372	369	369	374	374	37.43	37.43	55.35	55.35
sp|P96737|CAPC_BACSU	Spirochaetes	Spirochaetales	Leptospiraceae	Leptospira	Leptospira wolffii	Leptospira wolffii [species]	1	514352660	WP_016544393.1	136	136	136	136	136	136	36.76	36.76	58.09	58.09
sp|P96736|CAPB_BACSU	Spirochaetes	Spirochaetales	Leptospiraceae	Leptospira	Leptospira wolffii	Leptospira wolffii serovar Khorat str. Khorat-H2 [no rank]	1	514176921	EPG66624.1	372	372	369	369	374	374	37.43	37.43	55.35	55.35
sp|P96737|CAPC_BACSU	Spirochaetes	Spirochaetales	Leptospiraceae	Leptospira	Leptospira wolffii	Leptospira wolffii serovar Khorat str. Khorat-H2 [no rank]	1	514176984	EPG66687.1	136	136	136	136	136	136	36.76	36.76	58.09	58.09
sp|P96736|CAPB_BACSU	Spirochaetes	Spirochaetales	Leptospiraceae	Leptospira	Leptospira yanagawae	Leptospira yanagawae [species]	1	505584911	WP_015677487.1	374	374	380	380	360	360	35	35	54.72	54.72
sp|P96737|CAPC_BACSU	Spirochaetes	Spirochaetales	Leptospiraceae	Leptospira	Leptospira yanagawae	Leptospira yanagawae [species]	1	505584314	WP_015676890.1	148	148	147	147	141	141	37.59	37.59	59.57	59.57
sp|P96736|CAPB_BACSU	Spirochaetes	Spirochaetales	Leptospiraceae	Leptospira	Leptospira yanagawae	Leptospira yanagawae serovar Saopaulo str. Sao Paulo = ATCC 700523 [no rank]	1	501480459	EOQ89921.1	374	374	380	380	360	360	35	35	54.72	54.72
sp|P96737|CAPC_BACSU	Spirochaetes	Spirochaetales	Leptospiraceae	Leptospira	Leptospira yanagawae	Leptospira yanagawae serovar Saopaulo str. Sao Paulo = ATCC 700523 [no rank]	1	501479849	EOQ89311.1	148	148	147	147	141	141	37.59	37.59	59.57	59.57
sp|P96736|CAPB_BACSU	Spirochaetes	Spirochaetales	Spirochaetaceae	Treponema	Treponema phagedenis	Treponema phagedenis [species]	2	488787664|639867648	WP_002700071.1|WP_024752499.1	383	383	359	370	389	391	31.2	31.36	52.94	53.21
sp|P96737|CAPC_BACSU	Spirochaetes	Spirochaetales	Spirochaetaceae	Treponema	Treponema phagedenis	Treponema phagedenis [species]	2	488787667|639867644	WP_002700074.1|WP_024752498.1	145	145	111	130	123	128	39.84	39.84	60.16	60.98
sp|P96736|CAPB_BACSU	Spirochaetes	Spirochaetales	Spirochaetaceae	Treponema	Treponema phagedenis	Treponema phagedenis F0421 [no rank]	1	320145398	EFW37089.1	383	383	370	370	389	389	31.36	31.36	53.21	53.21
sp|P96737|CAPC_BACSU	Spirochaetes	Spirochaetales	Spirochaetaceae	Treponema	Treponema phagedenis	Treponema phagedenis F0421 [no rank]	1	320145399	EFW37090.1	145	145	111	111	123	123	39.84	39.84	60.98	60.98
sp|P96736|CAPB_BACSU	Spirochaetes	Spirochaetales	Spirochaetaceae	Treponema	Treponema vincentii	Treponema vincentii [species]	2	493199114|513859899	WP_006188968.1|WP_016519591.1	381	381	368	368	382	382	30.63	30.63	52.09	52.09
sp|P96737|CAPC_BACSU	Spirochaetes	Spirochaetales	Spirochaetaceae	Treponema	Treponema vincentii	Treponema vincentii [species]	2	493199113|513859900	WP_006188967.1|WP_016519592.1	128	142	127	141	123	137	32.85	34.96	57.66	57.72
sp|P96736|CAPB_BACSU	Spirochaetes	Spirochaetales	Spirochaetaceae	Treponema	Treponema vincentii	Treponema vincentii ATCC 35580 [no rank]	1	257445099	EEV20174.1	381	381	368	368	382	382	30.63	30.63	52.09	52.09
sp|P96737|CAPC_BACSU	Spirochaetes	Spirochaetales	Spirochaetaceae	Treponema	Treponema vincentii	Treponema vincentii ATCC 35580 [no rank]	1	257445098	EEV20173.1	128	128	127	127	123	123	34.96	34.96	57.72	57.72
sp|P96736|CAPB_BACSU	Spirochaetes	Spirochaetales	Spirochaetaceae	Treponema	Treponema vincentii	Treponema vincentii F0403 [no rank]	1	513541841	EPF45784.1	381	381	368	368	382	382	30.63	30.63	52.09	52.09
sp|P96737|CAPC_BACSU	Spirochaetes	Spirochaetales	Spirochaetaceae	Treponema	Treponema vincentii	Treponema vincentii F0403 [no rank]	1	513541842	EPF45785.1	142	142	141	141	137	137	32.85	32.85	57.66	57.66
sp|P96736|CAPB_BACSU	Synergistetes	Synergistales	Synergistaceae	Aminobacterium	Aminobacterium colombiense	Aminobacterium colombiense [species]	1	502812657	WP_013047633.1	374	374	328	328	348	348	25	25	43.39	43.39
sp|P96737|CAPC_BACSU	Synergistetes	Synergistales	Synergistaceae	Aminobacterium	Aminobacterium colombiense	Aminobacterium colombiense [species]	1	502812658	WP_013047634.1	136	136	128	128	125	125	28	28	51.2	51.2
sp|P96736|CAPB_BACSU	Synergistetes	Synergistales	Synergistaceae	Aminobacterium	Aminobacterium colombiense	Aminobacterium colombiense DSM 12261 [no rank]	2	294101233|293616213	YP_003553091.1|ADE56367.1	374	374	328	328	348	348	25	25	43.39	43.39
sp|P96737|CAPC_BACSU	Synergistetes	Synergistales	Synergistaceae	Aminobacterium	Aminobacterium colombiense	Aminobacterium colombiense DSM 12261 [no rank]	2	294101234|293616214	YP_003553092.1|ADE56368.1	136	136	128	128	125	125	28	28	51.2	51.2
sp|P96736|CAPB_BACSU	Synergistetes	Synergistales	Synergistaceae	Aminobacterium	Aminobacterium mobile	Aminobacterium mobile [species]	1	736247548	WP_034327099.1	374	374	320	320	353	353	24.08	24.08	43.63	43.63
sp|P96737|CAPC_BACSU	Synergistetes	Synergistales	Synergistaceae	Aminobacterium	Aminobacterium mobile	Aminobacterium mobile [species]	1	736247552	WP_034327101.1	129	129	121	121	118	118	29.66	29.66	56.78	56.78
sp|P96736|CAPB_BACSU	Synergistetes	Synergistales	Synergistaceae	Dethiosulfovibrio	Dethiosulfovibrio peptidovorans	Dethiosulfovibrio peptidovorans [species]	1	491898345	WP_005659520.1	383	383	320	320	357	357	25.49	25.49	40.9	40.9
sp|P96737|CAPC_BACSU	Synergistetes	Synergistales	Synergistaceae	Dethiosulfovibrio	Dethiosulfovibrio peptidovorans	Dethiosulfovibrio peptidovorans [species]	1	491898343	WP_005659519.1	139	139	130	130	125	125	31.2	31.2	52	52
sp|P96736|CAPB_BACSU	Synergistetes	Synergistales	Synergistaceae	Dethiosulfovibrio	Dethiosulfovibrio peptidovorans	Dethiosulfovibrio peptidovorans DSM 11002 [no rank]	1	288569094	EFC90651.1	383	383	320	320	357	357	25.49	25.49	40.9	40.9
sp|P96737|CAPC_BACSU	Synergistetes	Synergistales	Synergistaceae	Dethiosulfovibrio	Dethiosulfovibrio peptidovorans	Dethiosulfovibrio peptidovorans DSM 11002 [no rank]	1	288569093	EFC90650.1	139	139	130	130	125	125	31.2	31.2	52	52
sp|P96736|CAPB_BACSU	Synergistetes	Synergistales	Synergistaceae	Jonquetella	Jonquetella anthropi	Jonquetella anthropi [species]	1	495795740	WP_008520319.1	305	305	259	259	282	282	25.89	25.89	45.39	45.39
sp|P96737|CAPC_BACSU	Synergistetes	Synergistales	Synergistaceae	Jonquetella	Jonquetella anthropi	Jonquetella anthropi [species]	1	495795743	WP_008520322.1	128	128	119	119	117	117	32.48	32.48	50.43	50.43
sp|P96736|CAPB_BACSU	Synergistetes	Synergistales	Synergistaceae	Jonquetella	Jonquetella anthropi	Jonquetella anthropi DSM 22815 [no rank]	1	363985985	EHM12815.1	305	305	259	259	282	282	25.89	25.89	45.39	45.39
sp|P96737|CAPC_BACSU	Synergistetes	Synergistales	Synergistaceae	Jonquetella	Jonquetella anthropi	Jonquetella anthropi DSM 22815 [no rank]	1	363985986	EHM12816.1	128	128	119	119	117	117	32.48	32.48	50.43	50.43
sp|P96736|CAPB_BACSU	Synergistetes	Synergistales	Synergistaceae	Jonquetella	Jonquetella anthropi	Jonquetella anthropi E3_33 E1 [no rank]	1	260630599	EEX48793.1	305	305	259	259	282	282	25.89	25.89	45.39	45.39
sp|P96737|CAPC_BACSU	Synergistetes	Synergistales	Synergistaceae	Jonquetella	Jonquetella anthropi	Jonquetella anthropi E3_33 E1 [no rank]	1	260630600	EEX48794.1	128	128	119	119	117	117	32.48	32.48	50.43	50.43
sp|P96736|CAPB_BACSU	Synergistetes	Synergistales	Synergistaceae	Jonquetella	Jonquetella sp. BV3C21	Jonquetella sp. BV3C21 [species]	2	545669636|544366038	WP_021775904.1|ERL24073.1	305	305	259	259	282	282	25.53	25.53	45.39	45.39
sp|P96737|CAPC_BACSU	Synergistetes	Synergistales	Synergistaceae	Jonquetella	Jonquetella sp. BV3C21	Jonquetella sp. BV3C21 [species]	2	545669612|544365955	WP_021775880.1|ERL23990.1	128	128	119	119	117	117	32.48	32.48	50.43	50.43
sp|P96736|CAPB_BACSU	Synergistetes	Synergistales	Synergistaceae	Pyramidobacter	Pyramidobacter piscolens	Pyramidobacter piscolens [species]	1	496454978	WP_009163823.1	305	305	260	260	277	277	29.6	29.6	46.57	46.57
sp|P96737|CAPC_BACSU	Synergistetes	Synergistales	Synergistaceae	Pyramidobacter	Pyramidobacter piscolens	Pyramidobacter piscolens [species]	1	496454979	WP_009163824.1	131	131	122	122	130	130	30	30	56.92	56.92
sp|P96736|CAPB_BACSU	Synergistetes	Synergistales	Synergistaceae	Pyramidobacter	Pyramidobacter piscolens	Pyramidobacter piscolens W5455 [no rank]	1	282586488	EFB91747.1	305	305	260	260	277	277	29.6	29.6	46.57	46.57
sp|P96737|CAPC_BACSU	Synergistetes	Synergistales	Synergistaceae	Pyramidobacter	Pyramidobacter piscolens	Pyramidobacter piscolens W5455 [no rank]	1	282586489	EFB91748.1	131	131	122	122	130	130	30	30	56.92	56.92
sp|P96736|CAPB_BACSU	Synergistetes	Synergistales	Synergistaceae	Synergistes	Synergistes sp. 3_1_syn1	Synergistes sp. 3_1_syn1 [species]	2	363615788|495985857	WP_008710436.1|EHL67245.1	305	305	264	264	280	280	27.86	27.86	41.43	41.43
sp|P96737|CAPC_BACSU	Synergistetes	Synergistales	Synergistaceae	Synergistes	Synergistes sp. 3_1_syn1	Synergistes sp. 3_1_syn1 [species]	2	363615787|495985855	EHL67244.1|WP_008710434.1	148	148	144	144	149	149	22.15	22.15	48.32	48.32
sp|P96736|CAPB_BACSU	Synergistetes	Synergistales	Synergistaceae	Thermovirga	Thermovirga lienii	Thermovirga lienii [species]	1	503929899	WP_014163893.1	374	374	313	313	354	354	24.29	24.29	39.83	39.83
sp|P96737|CAPC_BACSU	Synergistetes	Synergistales	Synergistaceae	Thermovirga	Thermovirga lienii	Thermovirga lienii [species]	1	503929900	WP_014163894.1	133	133	126	126	125	125	29.6	29.6	49.6	49.6
sp|P96736|CAPB_BACSU	Synergistetes	Synergistales	Synergistaceae	Thermovirga	Thermovirga lienii	Thermovirga lienii DSM 17291 [no rank]	2	355398056|357420590	AER67485.1|YP_004933582.1	374	374	313	313	354	354	24.29	24.29	39.83	39.83
sp|P96737|CAPC_BACSU	Synergistetes	Synergistales	Synergistaceae	Thermovirga	Thermovirga lienii	Thermovirga lienii DSM 17291 [no rank]	2	355398057|357420591	AER67486.1|YP_004933583.1	133	133	126	126	125	125	29.6	29.6	49.6	49.6
sp|P96736|CAPB_BACSU	Thermotogae	Thermotogales	Thermotogaceae	Mesotoga	Mesotoga infera	Mesotoga infera [species]	1	478783418	CCU83977.1	374	374	356	356	362	362	31.77	31.77	48.07	48.07
sp|P96737|CAPC_BACSU	Thermotogae	Thermotogales	Thermotogaceae	Mesotoga	Mesotoga infera	Mesotoga infera [species]	1	478783417	CCU83976.1	128	128	123	123	118	118	38.98	38.98	61.86	61.86
sp|P96736|CAPB_BACSU	Thermotogae	Thermotogales	Thermotogaceae	Mesotoga	Mesotoga prima	Mesotoga prima MesG1.Ag.4.2 [no rank]	2	389845421|387860167	YP_006347501.1|AFK08258.1	374	374	356	356	362	362	31.77	31.77	48.07	48.07
sp|P96737|CAPC_BACSU	Thermotogae	Thermotogales	Thermotogaceae	Mesotoga	Mesotoga prima	Mesotoga prima MesG1.Ag.4.2 [no rank]	2	389845420|387860166	YP_006347500.1|AFK08257.1	128	128	123	123	118	118	38.98	38.98	61.86	61.86
sp|P96736|CAPB_BACSU	Thermotogae	Thermotogales	Thermotogaceae	Thermotoga	Thermotoga lettingae	Thermotoga lettingae [species]	1	500835198	WP_012003212.1	385	385	373	373	394	394	30.2	30.2	49.75	49.75
sp|P96737|CAPC_BACSU	Thermotogae	Thermotogales	Thermotogaceae	Thermotoga	Thermotoga lettingae	Thermotoga lettingae [species]	1	500835196	WP_012003211.1	132	132	126	126	121	121	34.71	34.71	60.33	60.33
sp|P96736|CAPB_BACSU	Thermotogae	Thermotogales	Thermotogaceae	Thermotoga	Thermotoga lettingae	Thermotoga lettingae TMO [no rank]	2	157364028|157314632	ABV33731.1|YP_001470795.1	385	385	373	373	394	394	30.2	30.2	49.75	49.75
sp|P96737|CAPC_BACSU	Thermotogae	Thermotogales	Thermotogaceae	Thermotoga	Thermotoga lettingae	Thermotoga lettingae TMO [no rank]	2	157364027|157314631	YP_001470794.1|ABV33730.1	132	132	126	126	121	121	34.71	34.71	60.33	60.33
sp|P96736|CAPB_BACSU	unclassified	unclassified	unclassified	unclassified	bacterium UASB270	bacterium UASB270 [species]	1	672399867	GAK60023.1	381	381	386	386	377	377	38.2	38.2	57.03	57.03
sp|P96737|CAPC_BACSU	unclassified	unclassified	unclassified	unclassified	bacterium UASB270	bacterium UASB270 [species]	1	672399866	GAK60022.1	136	136	131	131	128	128	39.06	39.06	57.81	57.81
sp|P96736|CAPB_BACSU	unclassified	unclassified	unclassified	unclassified	uncultured bacterium	uncultured bacterium [species]	2	406909844|406971457	EKD50012.1|EKD95537.1	380	386	240	394	241	400	32.75	32.78	47.72	54.75
sp|P96737|CAPC_BACSU	unclassified	unclassified	unclassified	unclassified	uncultured bacterium	uncultured bacterium [species]	1	406909843	EKD50011.1	136	136	135	135	126	126	36.51	36.51	59.52	59.52

## Sheet: PIVOT TABLE BACTERIA
	Number of strains with PgsB & PgsC
Taxonomy	PgsB/CAPB_BACSU	PgsC/CAPC_BACSU
Actinobacteria
Acidimicrobiales
Acidimicrobiaceae
Ilumatobacter
Ilumatobacter coccineus	2	2
Actinomycetales
Corynebacteriaceae
Corynebacterium
Corynebacterium auriscanis	1	1
Corynebacterium kroppenstedtii	2	2
Corynebacterium massiliense	1	1
Corynebacterium nuruki	1	1
Corynebacterium sputi	1	1
Corynebacterium ureicelerivorans	1	1
Intrasporangiaceae
Arsenicicoccus
Arsenicicoccus bolidensis	1	1
Intrasporangium
Intrasporangium oryzae	2	2
Micromonosporaceae
Actinoplanes
Actinoplanes sp. SE50/110	1	1
Micromonospora
Micromonospora chokoriensis	1	1
Salinispora
Salinispora pacifica	1	1
Verrucosispora
Verrucosispora maris	2	2
Verrucosispora sp. MS100047	1	1
Nocardiaceae
Rhodococcus
Rhodococcus rhodnii	2	2
Rhodococcus sp. R04	1	1
Pseudonocardiaceae
Actinokineospora
Actinokineospora inagensis	1	1
Actinokineospora sp. EG49	1	1
Amycolatopsis
Amycolatopsis balhimycina	1	1
Amycolatopsis decaplanina	2	2
Amycolatopsis halophila	1	1
Amycolatopsis japonica	1	1
Amycolatopsis orientalis	1	1
Amycolatopsis sp. MJM2582	1	1
Amycolatopsis vancoresmycina	2	2
Kibdelosporangium
Kibdelosporangium aridum	1	1
Kibdelosporangium sp. MJ126-NF4	1	1
Kutzneria
Kutzneria albida	2	2
Kutzneria sp. 744	1	1
Lechevalieria
Lechevalieria aerocolonigenes	1	1
Saccharothrix
Saccharothrix espanaensis	2	2
Streptomycetaceae
Streptacidiphilus
Streptacidiphilus oryzae	1	1
Streptacidiphilus rugosus	1	1
Streptomyces
Streptomyces acidiscabies	1	1
Streptomyces afghaniensis	1	1
Streptomyces anulatus	1	1
Streptomyces aurantiacus	2	2
Streptomyces auratus	2	2
Streptomyces aureocirculatus	1	1
Streptomyces aureus	1	1
Streptomyces bingchenggensis	2	2
Streptomyces canus	1	1
Streptomyces cellulosae	1	1
Streptomyces chartreusis	1	1
Streptomyces clavuligerus	2	2
Streptomyces collinus	2	2
Streptomyces durhamensis	1	1
Streptomyces filamentosus	2	2
Streptomyces flavidovirens	1	1
Streptomyces ghanaensis	1	1
Streptomyces globisporus	1	1
Streptomyces hygroscopicus	1	1
Streptomyces iranensis	1	1
Streptomyces lavendulae	1	1
Streptomyces lydicus	1	1
Streptomyces mirabilis	1	1
Streptomyces natalensis	1	1
Streptomyces niveus	2	2
Streptomyces peruviensis	1	1
Streptomyces rapamycinicus	1	1
Streptomyces roseochromogenus	2	2
Streptomyces roseoverticillatus	1	1
Streptomyces scopuliridis	1	1
Streptomyces sp. 142MFCol3.1	1	1
Streptomyces sp. CNH287	1	1
Streptomyces sp. CNT372	1	1
Streptomyces sp. FxanaC1	1	1
Streptomyces sp. HCCB10043	1	1
Streptomyces sp. Mg1	1	1
Streptomyces sp. NRRL B-1347	1	1
Streptomyces sp. NRRL F-2664	1	1
Streptomyces sp. NRRL F-5140	1	1
Streptomyces sp. NRRL S-1448	1	1
Streptomyces sp. NRRL S-237	1	1
Streptomyces sp. NRRL S-31	1	1
Streptomyces sp. NRRL S-475	1	1
Streptomyces sp. NRRL S-646	1	1
Streptomyces sp. NRRL S-87	1	1
Streptomyces sp. NRRL S-920	1	1
Streptomyces sp. PRh5	1	1
Streptomyces sp. URHA0041	1	1
Streptomyces sviceus	2	2
Streptomyces varsoviensis	1	1
Streptomyces violaceusniger	2	2
Streptomyces violens	1	1
Streptomyces yerevanensis	1	1
Streptosporangiaceae
Microtetraspora
Microtetraspora glauca	1	1
Tsukamurellaceae
Tsukamurella
Tsukamurella paurometabola	2	2
Aminicenantes
unclassified
unclassified
Candidatus Aminicenans
Candidatus Aminicenans sakinawicola	1	1
Atribacteria
unclassified
unclassified
unclassified
Atribacteria bacterium JGI 0000059-I14	1	1
Atribacteria bacterium SCGC AAA255-G05	1	1
Cloacimonetes
unclassified
unclassified
Candidatus Cloacimonas
Candidatus Cloacimonas acidaminovorans	2	2
Firmicutes
Bacillales
Bacillaceae
Bacillus
Bacillus altitudinis	2	2
Bacillus amyloliquefaciens	22	22
Bacillus anthracis	22	22
Bacillus atrophaeus	4	4
Bacillus aurantiacus	1	1
Bacillus cereus	11	11
Bacillus chagannorensis	1	1
Bacillus firmus	2	2
Bacillus flexus	1	1
Bacillus licheniformis	6	6
Bacillus marmarensis	2	2
Bacillus megaterium	5	5
Bacillus methylotrophicus	1	1
Bacillus mojavensis	1	1
Bacillus pseudofirmus	2	2
Bacillus pumilus	2	2
Bacillus safensis	2	2
Bacillus simplex	1	1
Bacillus sonorensis	2	2
Bacillus sp.	1	1
Bacillus sp. 5B6	1	1
Bacillus sp. 916	1	1
Bacillus sp. A053	1	1
Bacillus sp. BSC154	1	1
Bacillus sp. BT1B_CT2	1	1
Bacillus sp. CBD 118	1	1
Bacillus sp. CBD119	1	1
Bacillus sp. CPSM8	1	1
Bacillus sp. DW5-4	1	1
Bacillus sp. EGD-AK10	1	1
Bacillus sp. FJAT-14515	1	1
Bacillus sp. JS	1	1
Bacillus sp. M 2-6	1	1
Bacillus sp. NSP9.1	1	1
Bacillus sp. Pc3	1	1
Bacillus sp. SJS	1	1
Bacillus sp. WP8	1	1
Bacillus stratosphericus	1	1
Bacillus subtilis	28	28
Bacillus thuringiensis	2	2
Bacillus xiamenensis	1	1
Halobacillus
Halobacillus dabanensis	1	1
Halobacillus halophilus	2	2
Halobacillus karajensis	1	1
Halobacillus kuroshimensis	1	1
Halobacillus sp. BAB-2008	1	1
Halobacillus sp. BBL2006	1	1
Halobacillus trueperi	1	1
Marinococcus
Marinococcus halotolerans	1	1
Oceanobacillus
Oceanobacillus iheyensis	2	2
Oceanobacillus kimchii	1	1
Oceanobacillus oncorhynchi	1	1
Sporolactobacillaceae
unclassified
[Bacillus] selenitireducens	2	2
Staphylococcaceae
Staphylococcus
Staphylococcus agnetis	1	1
Staphylococcus arlettae	1	1
Staphylococcus aureus	1	1
Staphylococcus capitis	5	5
Staphylococcus caprae	2	2
Staphylococcus chromogenes	2	2
Staphylococcus epidermidis	90	90
Staphylococcus equorum	2	2
Staphylococcus haemolyticus	3	3
Staphylococcus hominis	4	4
Staphylococcus hyicus	1	1
Staphylococcus lugdunensis	9	9
Staphylococcus pasteuri	1	1
Staphylococcus pettenkoferi	2	2
Staphylococcus saprophyticus	3	3
Staphylococcus simulans	3	3
Staphylococcus sp. M0480	1	1
Staphylococcus sp. OJ82	1	1
Staphylococcus sp. TE8	1	1
Staphylococcus vitulinus	1	1
Staphylococcus warneri	5	5
Staphylococcus xylosus	1	1
Thermoactinomycetaceae
Laceyella
Laceyella sacchari	1	1
Thermoactinomyces
Thermoactinomyces sp. Gus2-1	1	1
unclassified
unclassified
Geomicrobium sp. JCM 19037	1	1
Geomicrobium sp. JCM 19038	1	1
Geomicrobium sp. JCM 19039	1	1
Geomicrobium sp. JCM 19055	1	1
Clostridiales
Clostridiaceae
Clostridium
Clostridium bartlettii CAG:1329	1	1
Clostridium lundense	1	1
Clostridium sp. 7_3_54FAA	1	1
Clostridium sp. CAG:138	1	1
Clostridium tetanomorphum	2	2
Lachnospiraceae
Lachnoclostridium
[Clostridium] aminophilum	1	1
[Clostridium] symbiosum	4	4
Oscillospiraceae
Oscillibacter
Oscillibacter valericigenes	2	2
Peptococcaceae
Desulfitobacterium
Desulfitobacterium hafniense	4	4
Desulfitobacterium sp. PCE1	1	1
Desulfotomaculum
Desulfotomaculum gibsoniae	2	2
Peptostreptococcaceae
Intestinibacter
Intestinibacter bartlettii	3	3
Terrisporobacter
Terrisporobacter glycolicus	1	1
Terrisporobacter sp. 08-306576	1	1
Ruminococcaceae
Anaerotruncus
Anaerotruncus sp. G3(2012)	1	1
unclassified
unclassified
butyrate-producing bacterium SS3/4	1	1
Halanaerobiales
Halanaerobiaceae
Halanaerobium
Halanaerobium praevalens	2	2
Halanaerobium saccharolyticum	2	2
Lactobacillales
Carnobacteriaceae
Alloiococcus
Alloiococcus otitis	2	2
Lactobacillaceae
Lactobacillus
Lactobacillus pobuzihii	1	1
Fusobacteria
Fusobacteriales
Fusobacteriaceae
Cetobacterium
Cetobacterium somerae	2	2
Fusobacterium
Fusobacterium nucleatum	4	4
Fusobacterium ulcerans	3	3
Fusobacterium varium	2	2
Planctomycetes
Planctomycetales
Planctomycetaceae
Rhodopirellula
Rhodopirellula baltica	5	5
Rhodopirellula europaea	3	3
Rhodopirellula maiorica	2	2
Rhodopirellula sp. SWK7	1	1
Proteobacteria
Alteromonadales
Idiomarinaceae
Idiomarina
Idiomarina baltica	2	2
Idiomarina loihiensis	2	2
Idiomarina xiamenensis	2	2
Myxococcales
Kofleriaceae
Haliangium
Haliangium ochraceum	2	2
Nannocystaceae
Plesiocystis
Plesiocystis pacifica	2	2
Polyangiaceae
Chondromyces
Chondromyces apiculatus	1	1
Sorangium
Sorangium cellulosum	3	3
Thiotrichales
Francisellaceae
Francisella
Francisella guangzhouensis	1	1
Francisella noatunensis	3	3
Francisella philomiragia	3	3
Francisella sp. FSC1006	1	1
Francisella sp. TX077308	1	1
Francisella sp. W12-1067	1	1
Francisella tularensis	43	43
Spirochaetes
Spirochaetales
Leptospiraceae
Leptospira
Leptospira alexanderi	2	2
Leptospira alstonii	3	3
Leptospira biflexa	3	3
Leptospira broomii	2	2
Leptospira fainei	2	2
Leptospira inadai	2	2
Leptospira interrogans	50	50
Leptospira kirschneri	19	19
Leptospira kmetyi	2	2
Leptospira licerasiae	3	3
Leptospira meyeri	3	3
Leptospira noguchii	10	10
Leptospira santarosai	1	1
Leptospira sp. B5-022	1	1
Leptospira terpstrae	2	2
Leptospira vanthielii	1	1
Leptospira weilii	2	2
Leptospira wolbachii	1	1
Leptospira wolffii	2	2
Leptospira yanagawae	2	2
Spirochaetaceae
Treponema
Treponema phagedenis	2	2
Treponema vincentii	3	3
Synergistetes
Synergistales
Synergistaceae
Aminobacterium
Aminobacterium colombiense	2	2
Aminobacterium mobile	1	1
Dethiosulfovibrio
Dethiosulfovibrio peptidovorans	2	2
Jonquetella
Jonquetella anthropi	3	3
Jonquetella sp. BV3C21	1	1
Pyramidobacter
Pyramidobacter piscolens	2	2
Synergistes
Synergistes sp. 3_1_syn1	1	1
Thermovirga
Thermovirga lienii	2	2
Thermotogae
Thermotogales
Thermotogaceae
Mesotoga
Mesotoga infera	1	1
Mesotoga prima	1	1
Thermotoga
Thermotoga lettingae	2	2
unclassified
unclassified
unclassified
unclassified
bacterium UASB270	1	1
uncultured bacterium	1	1
Total number of strains	675	675

## Sheet: UNPAIRED BACT.
Additional PgsB (or PgsC) hits for which no obvious match was found with PgsC (or PgsB) in the same strain or sequencing project
Query	Phylum	Order	Family	Genus	Species	Organism	Counts	GI	Accession #	Query_length_min	Query_length_max	Sbjct_length_min	Sbjct_length_max	Aligned_length_min	Aligned_length_max	Identities %_min	Identities %_max	Positives %_min	Positives %_max
sp|P96736|CAPB_BACSU	Actinobacteria	Actinomycetales	Corynebacteriaceae	Corynebacterium	Corynebacterium bovis	Corynebacterium bovis [species]	1	497952871	WP_010267027.1	373	373	371	371	368	368	35.05	35.05	55.98	55.98
sp|P96736|CAPB_BACSU	Actinobacteria	Actinomycetales	Corynebacteriaceae	Corynebacterium	Corynebacterium glycinophilum	Corynebacterium glycinophilum AJ 3170 [no rank]	1	610395031	AHW65660.1	373	373	387	387	372	372	37.37	37.37	57.26	57.26
sp|P96736|CAPB_BACSU	Actinobacteria	Actinomycetales	Corynebacteriaceae	Corynebacterium	Corynebacterium lipophiloflavum	Corynebacterium lipophiloflavum [species]	1	493894819	WP_006840753.1	300	300	323	323	284	284	37.68	37.68	60.92	60.92
sp|P96736|CAPB_BACSU	Actinobacteria	Actinomycetales	Corynebacteriaceae	Corynebacterium	Corynebacterium lipophiloflavum	Corynebacterium lipophiloflavum DSM 44291 [no rank]	1	227079522	EEI17485.1	300	300	323	323	284	284	37.68	37.68	60.92	60.92
sp|P96736|CAPB_BACSU	Actinobacteria	Actinomycetales	Corynebacteriaceae	Corynebacterium	Corynebacterium mastitidis	Corynebacterium mastitidis [species]	1	516823757	WP_018117393.1	373	373	383	383	371	371	36.39	36.39	55.8	55.8
sp|P96736|CAPB_BACSU	Actinobacteria	Actinomycetales	Corynebacteriaceae	Corynebacterium	Corynebacterium resistens	Corynebacterium resistens [species]	2	503655310|503655311	WP_013889386.1|WP_013889387.1	142	338	89	199	88	199	31.16	44.32	56.28	60.23
sp|P96736|CAPB_BACSU	Actinobacteria	Actinomycetales	Corynebacteriaceae	Corynebacterium	Corynebacterium resistens	Corynebacterium resistens DSM 45100 [no rank]	4	336326602|336102584|336326603|336102585	YP_004606568.1|AEI10404.1|YP_004606569.1|AEI10405.1	142	338	89	199	88	199	31.16	44.32	56.28	60.23
sp|P96736|CAPB_BACSU	Actinobacteria	Actinomycetales	Streptomycetaceae	Streptomyces	Streptomyces afghaniensis	Streptomyces afghaniensis [species]	1	739821198	WP_037672679.1	374	374	378	378	380	380	37.89	37.89	58.42	58.42
sp|P96736|CAPB_BACSU	Actinobacteria	Actinomycetales	Streptomycetaceae	Streptomyces	Streptomyces albus	Streptomyces albus [species]	2	664093491|695864547	WP_030631522.1|WP_032777380.1	374	374	378	378	382	382	37.43	37.96	57.85	58.12
sp|P96736|CAPB_BACSU	Actinobacteria	Actinomycetales	Streptomycetaceae	Streptomyces	Streptomyces baarnensis	Streptomyces baarnensis [species]	1	662128296	WP_030079957.1	374	374	378	378	382	382	37.43	37.43	57.85	57.85
sp|P96736|CAPB_BACSU	Actinobacteria	Actinomycetales	Streptomycetaceae	Streptomyces	Streptomyces decoyicus	Streptomyces decoyicus [species]	1	662123738	WP_030075451.1	383	383	388	388	385	385	38.44	38.44	59.22	59.22
sp|P96736|CAPB_BACSU	Actinobacteria	Actinomycetales	Streptomycetaceae	Streptomyces	Streptomyces exfoliatus	Streptomyces exfoliatus [species]	1	739783534	WP_037635594.1	374	374	378	378	380	380	37.63	37.63	58.42	58.42
sp|P96736|CAPB_BACSU	Actinobacteria	Actinomycetales	Streptomycetaceae	Streptomyces	Streptomyces flavotricini	Streptomyces flavotricini [species]	1	662062360	WP_030028215.1	385	385	389	389	391	391	39.9	39.9	59.59	59.59
sp|P96736|CAPB_BACSU	Actinobacteria	Actinomycetales	Streptomycetaceae	Streptomyces	Streptomyces ghanaensis	Streptomyces ghanaensis [species]	1	491126059	WP_004984496.1	374	374	378	378	380	380	38.42	38.42	58.42	58.42
sp|P96736|CAPB_BACSU	Actinobacteria	Actinomycetales	Streptomycetaceae	Streptomyces	Streptomyces griseoluteus	Streptomyces griseoluteus [species]	1	739778159	WP_037630219.1	374	374	378	378	380	380	37.89	37.89	58.42	58.42
sp|P96736|CAPB_BACSU	Actinobacteria	Actinomycetales	Streptomycetaceae	Streptomyces	Streptomyces mediolani	Streptomyces mediolani [species]	1	664271936	WP_030802156.1	374	374	378	378	382	382	37.43	37.43	57.85	57.85
sp|P96736|CAPB_BACSU	Actinobacteria	Actinomycetales	Streptomycetaceae	Streptomyces	Streptomyces rapamycinicus	Streptomyces rapamycinicus [species]	1	526987651	WP_020866791.1	385	385	389	389	395	395	38.99	38.99	59.75	59.75
sp|P96737|CAPC_BACSU	Actinobacteria	Actinomycetales	Streptomycetaceae	Streptomyces	Streptomyces sp. 150FB	Streptomyces sp. 150FB [species]	1	747170060	KIF77250.1	145	145	146	146	139	139	30.94	30.94	58.27	58.27
sp|P96736|CAPB_BACSU	Actinobacteria	Actinomycetales	Streptomycetaceae	Streptomyces	Streptomyces sp. CNR698	Streptomyces sp. CNR698 [species]	1	654185893	WP_027731849.1	374	374	378	378	380	380	38.68	38.68	58.42	58.42
sp|P96736|CAPB_BACSU	Actinobacteria	Actinomycetales	Streptomycetaceae	Streptomyces	Streptomyces sp. CNS654	Streptomyces sp. CNS654 [species]	1	695855725	WP_032768738.1	374	374	378	378	382	382	37.7	37.7	58.12	58.12
sp|P96736|CAPB_BACSU	Actinobacteria	Actinomycetales	Streptomycetaceae	Streptomyces	Streptomyces sp. CNT302	Streptomyces sp. CNT302 [species]	1	517719126	WP_018889334.1	374	374	378	378	380	380	38.42	38.42	58.16	58.16
sp|P96736|CAPB_BACSU	Actinobacteria	Actinomycetales	Streptomycetaceae	Streptomyces	Streptomyces sp. MspMP-M5	Streptomyces sp. MspMP-M5 [species]	1	648555546	WP_026247297.1	385	385	390	390	391	391	39.13	39.13	58.57	58.57
sp|P96736|CAPB_BACSU	Actinobacteria	Actinomycetales	Streptomycetaceae	Streptomyces	Streptomyces sp. NRRL F-4474	Streptomyces sp. NRRL F-4474 [species]	1	664317289	WP_030846052.1	385	385	389	389	392	392	40.05	40.05	59.69	59.69
sp|P96736|CAPB_BACSU	Actinobacteria	Actinomycetales	Streptomycetaceae	Streptomyces	Streptomyces sp. NRRL S-1813	Streptomyces sp. NRRL S-1813 [species]	1	664472353	WP_030993458.1	383	383	388	388	385	385	38.7	38.7	58.7	58.7
sp|P96736|CAPB_BACSU	Actinobacteria	Actinomycetales	Streptomycetaceae	Streptomyces	Streptomyces sp. NRRL S-241	Streptomyces sp. NRRL S-241 [species]	1	740010784	WP_037860570.1	385	385	389	389	391	391	39.13	39.13	59.34	59.34
sp|P96736|CAPB_BACSU	Actinobacteria	Actinomycetales	Streptomycetaceae	Streptomyces	Streptomyces sp. NRRL S-337	Streptomyces sp. NRRL S-337 [species]	1	664265353	WP_030796436.1	383	383	388	388	388	388	38.4	38.4	59.28	59.28
sp|P96736|CAPB_BACSU	Actinobacteria	Actinomycetales	Streptomycetaceae	Streptomyces	Streptomyces sp. NRRL S-481	Streptomyces sp. NRRL S-481 [species]	1	739984723	WP_037834842.1	374	374	378	378	380	380	38.95	38.95	58.95	58.95
sp|P96737|CAPC_BACSU	Actinobacteria	Actinomycetales	Streptomycetaceae	Streptomyces	Streptomyces sp. RSD-27	Streptomyces sp. RSD-27 [species]	1	746795224	KIF04434.1	145	145	146	146	147	147	32.65	32.65	55.1	55.1
sp|P96736|CAPB_BACSU	Actinobacteria	Actinomycetales	Streptomycetaceae	Streptomyces	Streptomyces viridosporus	Streptomyces viridosporus [species]	1	515246880	WP_016825005.1	374	374	378	378	380	380	38.42	38.42	58.42	58.42
sp|P96736|CAPB_BACSU	Aminicenantes	unclassified	unclassified	unclassified	Aminicenantes bacterium SCGC AAA252-G21	Aminicenantes bacterium SCGC AAA252-G21 [species]	1	519104711	WP_020260586.1	380	380	388	388	384	384	33.59	33.59	53.91	53.91
sp|P96736|CAPB_BACSU	Aminicenantes	unclassified	unclassified	unclassified	Aminicenantes bacterium SCGC AAA252-I14	Aminicenantes bacterium SCGC AAA252-I14 [species]	1	658435449	WP_029661786.1	309	309	316	316	310	310	36.77	36.77	56.13	56.13
sp|P96736|CAPB_BACSU	Aminicenantes	unclassified	unclassified	unclassified	Aminicenantes bacterium SCGC AAA252-L10	Aminicenantes bacterium SCGC AAA252-L10 [species]	1	740483965	WP_038314901.1	247	247	251	251	242	242	36.36	36.36	57.44	57.44
sp|P96736|CAPB_BACSU	Bacteroidetes	Flavobacteriales	Flavobacteriaceae	Empedobacter	Empedobacter falsenii	Empedobacter falsenii [species]	1	740504339	WP_038335182.1	199	199	230	230	192	192	25.52	25.52	44.27	44.27
sp|P96736|CAPB_BACSU	Cloacimonetes	unclassified	unclassified	unclassified	Cloacimonetes bacterium SCGC AAA252-P14	Cloacimonetes bacterium SCGC AAA252-P14 [species]	2	656222085|658545129	WP_029170507.1|WP_029737865.1	248	357	131	246	129	248	30.23	36.69	51.16	60.08
sp|P96736|CAPB_BACSU	Cyanobacteria	Nostocales	Scytonemataceae	Scytonema	Scytonema millei	Scytonema millei [species]	1	748143026	WP_039718229.1	307	307	309	309	288	288	35.42	35.42	56.94	56.94
sp|P96736|CAPB_BACSU	Cyanobacteria	Nostocales	Scytonemataceae	Scytonema	Scytonema millei	Scytonema millei VB511283 [no rank]	1	746955746	KIF13296.1	307	307	309	309	288	288	35.42	35.42	56.94	56.94
sp|P96736|CAPB_BACSU	Cyanobacteria	Oscillatoriales	unclassified	Moorea	Moorea producens	Moorea producens [species]	1	495460904	WP_008185596.1	307	307	313	313	309	309	32.36	32.36	54.37	54.37
sp|P96736|CAPB_BACSU	Cyanobacteria	Oscillatoriales	unclassified	Moorea	Moorea producens	Moorea producens 3L [no rank]	1	332352271	EGJ31840.1	307	307	313	313	309	309	32.36	32.36	54.37	54.37
sp|P96736|CAPB_BACSU	Cyanobacteria	Pleurocapsales	unclassified	Chroococcidiopsis	Chroococcidiopsis thermalis	Chroococcidiopsis thermalis [species]	1	504976115	WP_015163217.1	371	371	367	367	376	376	32.18	32.18	55.05	55.05
sp|P96736|CAPB_BACSU	Cyanobacteria	Pleurocapsales	unclassified	Chroococcidiopsis	Chroococcidiopsis thermalis	Chroococcidiopsis thermalis PCC 7203 [no rank]	2	428205045|428013164	YP_007100671.1|AFY91280.1	371	371	367	367	376	376	32.18	32.18	55.05	55.05
sp|P96736|CAPB_BACSU	Firmicutes	Bacillales	Bacillaceae	Bacillus	Bacillus amyloliquefaciens	Bacillus amyloliquefaciens EBL11 [no rank]	1	597505178	EYB35801.1	393	393	393	393	393	393	93.13	93.13	97.2	97.2
sp|P96737|CAPC_BACSU	Firmicutes	Bacillales	Bacillaceae	Bacillus	Bacillus atrophaeus	Bacillus atrophaeus [species]	1	489420930	WP_003326670.1	149	149	149	149	149	149	97.32	97.32	99.33	99.33
sp|P96736|CAPB_BACSU	Firmicutes	Bacillales	Bacillaceae	Bacillus	Bacillus endophyticus	Bacillus endophyticus [species]	1	518223185	WP_019393393.1	384	384	385	385	385	385	65.45	65.45	80.26	80.26
sp|P96737|CAPC_BACSU	Firmicutes	Bacillales	Bacillaceae	Bacillus	Bacillus pumilus	Bacillus pumilus ATCC 7061 [no rank]	1	194013141	EDW22707.1	148	148	148	148	148	148	90.54	90.54	95.95	95.95
sp|P96736|CAPB_BACSU	Firmicutes	Bacillales	Bacillaceae	Bacillus	Bacillus siamensis	Bacillus siamensis [species]	1	515504478	WP_016937732.1	393	393	393	393	393	393	93.38	93.38	97.2	97.2
sp|P96736|CAPB_BACSU	Firmicutes	Bacillales	Bacillaceae	Bacillus	Bacillus sp. MSP13	Bacillus sp. MSP13 [species]	1	745781580	WP_039075305.1	393	393	393	393	393	393	99.24	99.24	100	100
sp|P96736|CAPB_BACSU	Firmicutes	Bacillales	Bacillaceae	Bacillus	Bacillus thuringiensis	Bacillus thuringiensis [species]	2	446523346|489384090	WP_000600692.1|WP_003290739.1	393	393	342	394	340	394	64.21	65.59	78.43	78.53
sp|P96736|CAPB_BACSU	Firmicutes	Bacillales	Staphylococcaceae	Staphylococcus	Staphylococcus pasteuri	Staphylococcus pasteuri [species]	1	556618048	WP_023374120.1	383	383	381	381	383	383	50.39	50.39	71.54	71.54
sp|P96736|CAPB_BACSU	Firmicutes	Bacillales	Staphylococcaceae	Staphylococcus	Staphylococcus sp. EGD-HP3	Staphylococcus sp. EGD-HP3 [species]	1	537622693	ERF48165.1	387	387	385	385	387	387	50.39	50.39	69.51	69.51
sp|P96736|CAPB_BACSU	Firmicutes	Bacillales	Staphylococcaceae	Staphylococcus	Staphylococcus warneri	Staphylococcus warneri [species]	2	488397576|505177584	WP_002466961.1|WP_015364686.1	383	383	312	381	314	383	49.68	50.39	71.34	71.54
sp|P96737|CAPC_BACSU	Firmicutes	Bacillales	Staphylococcaceae	Staphylococcus	Staphylococcus sp. AL1	Staphylococcus sp. AL1 [species]	1	518299821	WP_019470029.1	149	149	149	149	149	149	59.06	59.06	81.21	81.21
sp|P96737|CAPC_BACSU	Firmicutes	Bacillales	Staphylococcaceae	Staphylococcus	Staphylococcus sp. EGD-HP3	Staphylococcus sp. EGD-HP3 [species]	2	537622692|545089973	ERF48164.1|WP_021459592.1	149	149	149	149	149	149	59.06	59.06	79.87	79.87
sp|P96736|CAPB_BACSU	Firmicutes	Bacillales	Bacillaceae	Bacillus	Bacillus sp. RP1137	Bacillus sp. RP1137 [species]	2	657210536|657210600	WP_029324922.1|WP_029324986.1	387	387	387	388	385	387	63.05	69.35	78.55	81.3
sp|P96736|CAPB_BACSU	Firmicutes	Bacillales	Bacillaceae	Bacillus	Bacillus sp. SB49	Bacillus sp. SB49 [species]	1	651582934	WP_026578124.1	390	390	390	390	390	390	69.74	69.74	87.18	87.18
sp|P96736|CAPB_BACSU	Firmicutes	Bacillales	Bacillaceae	Bacillus	Bacillus vallismortis	Bacillus vallismortis [species]	1	498014669	WP_010328825.1	393	393	393	393	393	393	99.24	99.24	100	100
sp|P96736|CAPB_BACSU	Firmicutes	Clostridiales	Clostridiaceae	Clostridium	Clostridium novyi	Clostridium novyi [species]	1	746158952	WP_039219455.1	368	368	237	237	237	237	68.78	68.78	82.28	82.28
sp|P96736|CAPB_BACSU	Firmicutes	Clostridiales	Clostridiaceae	Clostridium	Clostridium novyi	Clostridium novyi B str. ATCC 27606 [no rank]	1	658104040	KEI16015.1	368	368	237	237	237	237	68.78	68.78	82.28	82.28
sp|P96736|CAPB_BACSU	Firmicutes	Clostridiales	Peptococcaceae	Desulfotomaculum	Desulfotomaculum ruminis	Desulfotomaculum ruminis [species]	1	503607985	WP_013842061.1	143	143	143	143	133	133	63.16	63.16	81.2	81.2
sp|P96736|CAPB_BACSU	Firmicutes	Clostridiales	Peptococcaceae	Desulfotomaculum	Desulfotomaculum ruminis	Desulfotomaculum ruminis DSM 2154 [no rank]	2	334340605|334091959	YP_004545585.1|AEG60299.1	143	143	143	143	133	133	63.16	63.16	81.2	81.2
sp|P96736|CAPB_BACSU	Firmicutes	Clostridiales	Ruminococcaceae	Ruminiclostridium	[Clostridium] papyrosolvens	[Clostridium] papyrosolvens [species]	1	490755138	WP_004617441.1	325	325	383	383	349	349	23.78	23.78	38.68	38.68
sp|P96736|CAPB_BACSU	Firmicutes	Clostridiales	Ruminococcaceae	Ruminiclostridium	[Clostridium] papyrosolvens	[Clostridium] papyrosolvens DSM 2782 [no rank]	1	325988387	EGD49212.1	325	325	383	383	349	349	23.78	23.78	38.68	38.68
sp|P96736|CAPB_BACSU	Firmicutes	Clostridiales	unclassified	unclassified	Clostridiales bacterium VE202-16	Clostridiales bacterium VE202-16 [species]	1	736541979	WP_034556175.1	271	271	257	257	273	273	35.53	35.53	55.68	55.68
sp|P96737|CAPC_BACSU	Firmicutes	unclassified	unclassified	unclassified	Firmicutes bacterium JGI 0000112-L22	Firmicutes bacterium JGI 0000112-L22 [species]	2	658642583|658642589	WP_029765402.1|WP_029765404.1	79	149	75	79	75	79	57.33	68.35	80	84.81
sp|P96737|CAPC_BACSU	Marinimicrobia	unclassified	unclassified	unclassified	Marinimicrobia bacterium SCGC AB-629-J13	Marinimicrobia bacterium SCGC AB-629-J13 [species]	1	516703142	WP_018053317.1	134	134	128	128	127	127	36.22	36.22	57.48	57.48
sp|P96736|CAPB_BACSU	Planctomycetes	Planctomycetales	Planctomycetaceae	Rhodopirellula	Rhodopirellula sallentina	Rhodopirellula sallentina [species]	1	495949076	WP_008673655.1	357	357	363	363	350	350	36	36	58.29	58.29
sp|P96736|CAPB_BACSU	Planctomycetes	Planctomycetales	Planctomycetaceae	Rhodopirellula	Rhodopirellula sallentina	Rhodopirellula sallentina SM41 [no rank]	1	460935161	EMI58260.1	357	357	363	363	350	350	36	36	58.29	58.29
sp|P96736|CAPB_BACSU	Proteobacteria	Alteromonadales	Alteromonadaceae	Marinobacter	Marinobacter similis	Marinobacter similis [species]	1	582026995	AHI30331.1	322	322	387	387	336	336	29.76	29.76	48.21	48.21
sp|P96736|CAPB_BACSU	Proteobacteria	Alteromonadales	Idiomarinaceae	Idiomarina	Idiomarina loihiensis	Idiomarina loihiensis [species]	1	499554843	WP_011235626.1	390	390	398	398	395	395	34.18	34.18	53.42	53.42
sp|P96736|CAPB_BACSU	Proteobacteria	Alteromonadales	Idiomarinaceae	Idiomarina	Idiomarina sp. 28-8	Idiomarina sp. 28-8 [species]	1	736821161	WP_034822798.1	390	390	393	393	395	395	34.18	34.18	53.42	53.42
sp|P96737|CAPC_BACSU	Proteobacteria	Alteromonadales	Pseudoalteromonadaceae	Algicola	Algicola sagamiensis	Algicola sagamiensis [species]	1	517522243	WP_018692451.1	138	138	143	143	144	144	37.5	37.5	61.81	61.81
sp|P96736|CAPB_BACSU	Proteobacteria	Alteromonadales	Pseudoalteromonadaceae	Pseudoalteromonas	Pseudoalteromonas citrea	Pseudoalteromonas citrea [species]	1	498047409	WP_010361565.1	339	339	1048	1048	337	337	27.89	27.89	46.59	46.59
sp|P96736|CAPB_BACSU	Proteobacteria	Alteromonadales	Pseudoalteromonadaceae	Pseudoalteromonas	Pseudoalteromonas citrea	Pseudoalteromonas citrea NCIMB 1889 [no rank]	1	540254554	ERG17324.1	339	339	1048	1048	337	337	27.89	27.89	46.59	46.59
sp|P96736|CAPB_BACSU	Proteobacteria	Alteromonadales	Pseudoalteromonadaceae	Pseudoalteromonas	Pseudoalteromonas elyakovii	Pseudoalteromonas elyakovii [species]	2	743332219|746452492	KID38612.1|WP_039492159.1	332	332	1040	1040	325	325	28.62	28.62	49.23	49.23
sp|P96736|CAPB_BACSU	Proteobacteria	Alteromonadales	Pseudoalteromonadaceae	Pseudoalteromonas	Pseudoalteromonas flavipulchra	Pseudoalteromonas flavipulchra [species]	1	498293689	WP_010607845.1	332	332	1040	1040	325	325	28.62	28.62	49.23	49.23
sp|P96736|CAPB_BACSU	Proteobacteria	Alteromonadales	Pseudoalteromonadaceae	Pseudoalteromonas	Pseudoalteromonas haloplanktis	Pseudoalteromonas haloplanktis [species]	1	656270427	WP_029216146.1	332	332	1040	1040	327	327	26.91	26.91	46.18	46.18
sp|P96736|CAPB_BACSU	Proteobacteria	Alteromonadales	Pseudoalteromonadaceae	Pseudoalteromonas	Pseudoalteromonas lipolytica	Pseudoalteromonas lipolytica [species]	1	739096184	WP_036966990.1	332	332	1041	1041	319	319	28.21	28.21	46.08	46.08
sp|P96736|CAPB_BACSU	Proteobacteria	Alteromonadales	Pseudoalteromonadaceae	Pseudoalteromonas	Pseudoalteromonas lipolytica	Pseudoalteromonas lipolytica SCSIO 04301 [no rank]	1	584422185	EWH07766.1	332	332	1041	1041	319	319	28.21	28.21	46.08	46.08
sp|P96736|CAPB_BACSU	Proteobacteria	Alteromonadales	Pseudoalteromonadaceae	Pseudoalteromonas	Pseudoalteromonas luteoviolacea	Pseudoalteromonas luteoviolacea [species]	4	491633293|557377085|743395308|746583392	WP_005490828.1|WP_023397643.1|KID54653.1|WP_039611553.1	335	392	1045	1105	326	405	25.93	26.38	45.43	47.85
sp|P96736|CAPB_BACSU	Proteobacteria	Alteromonadales	Pseudoalteromonadaceae	Pseudoalteromonas	Pseudoalteromonas luteoviolacea	Pseudoalteromonas luteoviolacea 2ta16 [no rank]	1	556909066	ESP94917.1	335	335	1045	1045	353	353	26.35	26.35	46.46	46.46
sp|P96736|CAPB_BACSU	Proteobacteria	Alteromonadales	Pseudoalteromonadaceae	Pseudoalteromonas	Pseudoalteromonas luteoviolacea	Pseudoalteromonas luteoviolacea B = ATCC 29581 [no rank]	1	441749963	CCQ09376.1	392	392	1105	1105	405	405	25.93	25.93	45.43	45.43
sp|P96736|CAPB_BACSU	Proteobacteria	Alteromonadales	Pseudoalteromonadaceae	Pseudoalteromonas	Pseudoalteromonas piscicida	Pseudoalteromonas piscicida [species]	1	498056594	WP_010370750.1	332	332	1040	1040	325	325	28.62	28.62	49.23	49.23
sp|P96736|CAPB_BACSU	Proteobacteria	Alteromonadales	Pseudoalteromonadaceae	Pseudoalteromonas	Pseudoalteromonas piscicida	Pseudoalteromonas piscicida JCM 20779 [no rank]	1	540279074	ERG37122.1	332	332	1040	1040	325	325	28.62	28.62	49.23	49.23
sp|P96736|CAPB_BACSU	Proteobacteria	Alteromonadales	Pseudoalteromonadaceae	Pseudoalteromonas	Pseudoalteromonas rubra	Pseudoalteromonas rubra [species]	1	498070930	WP_010385086.1	326	326	1043	1043	321	321	26.48	26.48	46.73	46.73
sp|P96736|CAPB_BACSU	Proteobacteria	Alteromonadales	Pseudoalteromonadaceae	Pseudoalteromonas	Pseudoalteromonas rubra	Pseudoalteromonas rubra ATCC 29570 [no rank]	1	540284709	ERG43450.1	326	326	1043	1043	321	321	26.48	26.48	46.73	46.73
sp|P96736|CAPB_BACSU	Proteobacteria	Alteromonadales	Pseudoalteromonadaceae	Pseudoalteromonas	Pseudoalteromonas sp. NJ631	Pseudoalteromonas sp. NJ631 [species]	1	515785368	WP_017217809.1	332	332	1040	1040	325	325	28.92	28.92	49.54	49.54
sp|P96736|CAPB_BACSU	Proteobacteria	Desulfobacterales	Desulfobacteraceae	Desulfobacula	Desulfobacula toluolica	Desulfobacula toluolica [species]	1	504772363	WP_014959465.1	322	322	1065	1065	301	301	30.9	30.9	51.83	51.83
sp|P96736|CAPB_BACSU	Proteobacteria	Desulfobacterales	Desulfobacteraceae	Desulfobacula	Desulfobacula toluolica	Desulfobacula toluolica Tol2 [no rank]	2	405108788|408421575	CCK82285.1|YP_006762989.1	322	322	1065	1065	301	301	30.9	30.9	51.83	51.83
sp|P96736|CAPB_BACSU	Proteobacteria	Methylococcales	Methylococcaceae	Methylovulum	Methylovulum miyakonense	Methylovulum miyakonense [species]	1	518706415	WP_019867512.1	335	335	1051	1051	321	321	29.28	29.28	47.04	47.04
sp|P96736|CAPB_BACSU	Proteobacteria	Myxococcales	Myxococcaceae	Corallococcus	Corallococcus coralloides	Corallococcus coralloides [species]	1	504211990	WP_014399092.1	330	330	1064	1064	330	330	27.58	27.58	48.18	48.18
sp|P96736|CAPB_BACSU	Proteobacteria	Myxococcales	Myxococcaceae	Corallococcus	Corallococcus coralloides	Corallococcus coralloides DSM 2259 [no rank]	2	383458268|380732255	YP_005372257.1|AFE08257.1	330	330	1064	1064	330	330	27.58	27.58	48.18	48.18
sp|P96736|CAPB_BACSU	Proteobacteria	Myxococcales	unclassified	Enhygromyxa	Enhygromyxa salina	Enhygromyxa salina [species]	1	747215282	KIG14861.1	322	322	1166	1166	321	321	29.6	29.6	47.66	47.66
sp|P96736|CAPB_BACSU	Proteobacteria	Thiotrichales	Thiotrichaceae	Thiomargarita	Candidatus Thiomargarita nelsonii	Candidatus Thiomargarita nelsonii [species]	2	723285227|723290650	KHD06167.1|KHD10265.1	336	336	639	1028	325	325	28.31	28.31	46.46	46.46
sp|P96736|CAPB_BACSU	Proteobacteria	unclassified	Competibacteraceae	Candidatus Competibacter	Candidatus Competibacter denitrificans	Candidatus Competibacter denitrificans Run_A_D11 [no rank]	1	590104051	CDI02576.1	335	335	1103	1103	323	323	26.63	26.63	43.65	43.65
sp|P96736|CAPB_BACSU	Proteobacteria	unclassified	unclassified	unclassified	delta proteobacterium PSCGC 5296	delta proteobacterium PSCGC 5296 [species]	1	654515043	WP_027984017.1	322	322	1045	1045	339	339	28.61	28.61	46.61	46.61
sp|P96736|CAPB_BACSU	Spirochaetes	Spirochaetales	Leptospiraceae	Leptospira	Leptospira interrogans	Leptospira interrogans serovar Australis str. 200703203 [no rank]	1	476394933	EMY24423.1	321	321	338	338	339	339	33.04	33.04	51.92	51.92
sp|P96736|CAPB_BACSU	Spirochaetes	Spirochaetales	Leptospiraceae	Leptospira	Leptospira interrogans	Leptospira interrogans serovar Bataviae str. UI 08561 [no rank]	1	464273153	EMN72798.1	383	383	393	393	400	400	30.25	30.25	47.75	47.75
sp|P96736|CAPB_BACSU	Spirochaetes	Spirochaetales	Leptospiraceae	Leptospira	Leptospira interrogans	Leptospira interrogans serovar Canicola str. LT1962 [no rank]	1	456825080	EMF73476.1	383	383	393	393	400	400	31	31	48.5	48.5
sp|P96736|CAPB_BACSU	Spirochaetes	Spirochaetales	Leptospiraceae	Leptospira	Leptospira interrogans	Leptospira interrogans serovar Copenhageni str. Fiocruz L1-130 [no rank]	2	45657303|45600541	YP_001389.1|AAS70026.1	383	383	393	393	400	400	31	31	48.5	48.5
sp|P96736|CAPB_BACSU	Spirochaetes	Spirochaetales	Leptospiraceae	Leptospira	Leptospira interrogans	Leptospira interrogans serovar Copenhageni str. HAI0188 [no rank]	1	464337315	EMO19621.1	383	383	393	393	400	400	31	31	48.5	48.5
sp|P96736|CAPB_BACSU	Spirochaetes	Spirochaetales	Leptospiraceae	Leptospira	Leptospira interrogans	Leptospira interrogans serovar Copenhageni str. LT2050 [no rank]	1	456987147	EMG22531.1	157	157	143	143	147	147	40.82	40.82	58.5	58.5
sp|P96736|CAPB_BACSU	Spirochaetes	Spirochaetales	Leptospiraceae	Leptospira	Leptospira interrogans	Leptospira interrogans serovar Copenhageni str. M20 [no rank]	1	476493151	EMY53479.1	383	383	393	393	400	400	31	31	48.5	48.5
sp|P96736|CAPB_BACSU	Spirochaetes	Spirochaetales	Leptospiraceae	Leptospira	Leptospira interrogans	Leptospira interrogans serovar Grippotyphosa str. LT2186 [no rank]	2	456972049|456969065	EMG12525.1|EMG10152.1	144	383	130	205	133	207	25.12	39.1	44.44	58.65
sp|P96736|CAPB_BACSU	Spirochaetes	Spirochaetales	Leptospiraceae	Leptospira	Leptospira interrogans	Leptospira interrogans serovar Icterohaemorrhagiae str. Verdun HP [no rank]	1	464320086	EMO06800.1	157	157	155	155	156	156	39.74	39.74	58.33	58.33
sp|P96736|CAPB_BACSU	Spirochaetes	Spirochaetales	Leptospiraceae	Leptospira	Leptospira interrogans	Leptospira interrogans serovar Icterohaemorrhagiae str. Verdun LP [no rank]	1	410368020	EKP23400.1	383	383	393	393	400	400	31	31	48.5	48.5
sp|P96736|CAPB_BACSU	Spirochaetes	Spirochaetales	Leptospiraceae	Leptospira	Leptospira interrogans	Leptospira interrogans serovar Lora str. TE 1992 [no rank]	1	455789359	EMF41288.1	383	383	380	380	391	391	30.18	30.18	48.08	48.08
sp|P96736|CAPB_BACSU	Spirochaetes	Spirochaetales	Leptospiraceae	Leptospira	Leptospira interrogans	Leptospira interrogans serovar Pyrogenes str. 200701872 [no rank]	1	464477675	EMP05875.1	282	282	286	286	290	290	35.17	35.17	53.1	53.1
sp|P96736|CAPB_BACSU	Spirochaetes	Spirochaetales	Leptospiraceae	Leptospira	Leptospira interrogans	Leptospira interrogans serovar Pyrogenes str. L0374 [no rank]	1	464217733	EMN30715.1	276	276	293	293	294	294	35.37	35.37	53.06	53.06
sp|P96736|CAPB_BACSU	Spirochaetes	Spirochaetales	Leptospiraceae	Leptospira	Leptospira interrogans	Leptospira interrogans serovar Zanoni str. LT2156 [no rank]	2	464171980|464172083	EMM96374.1|EMM96477.1	157	282	107	142	106	146	31.13	40.41	52.83	58.9
sp|P96736|CAPB_BACSU	Spirochaetes	Spirochaetales	Leptospiraceae	Leptospira	Leptospira interrogans	Leptospira interrogans str. 2002000626 [no rank]	1	476383357	EMY03078.1	383	383	393	393	400	400	31	31	48.5	48.5
sp|P96736|CAPB_BACSU	Spirochaetes	Spirochaetales	Leptospiraceae	Leptospira	Leptospira interrogans	Leptospira interrogans str. 2006001854 [no rank]	2	464152345|464152430	EMM84520.1|EMM84605.1	157	383	107	201	107	207	25.12	40.19	46.38	55.14
sp|P96736|CAPB_BACSU	Spirochaetes	Spirochaetales	Leptospiraceae	Leptospira	Leptospira interrogans	Leptospira interrogans str. HAI1594 [no rank]	1	410433572	EKP77914.1	383	383	393	393	400	400	31	31	48.5	48.5
sp|P96736|CAPB_BACSU	Spirochaetes	Spirochaetales	Leptospiraceae	Leptospira	Leptospira interrogans	Leptospira interrogans str. L1207 [no rank]	2	464241482|464241707	EMN48485.1|EMN48710.1	157	383	142	201	146	207	24.64	40.41	44.93	58.9
sp|P96736|CAPB_BACSU	Spirochaetes	Spirochaetales	Leptospiraceae	Leptospira	Leptospira interrogans	Leptospira interrogans str. MMD3731 [no rank]	1	464362457	EMO38061.1	383	383	393	393	400	400	31	31	48.5	48.5
sp|P96736|CAPB_BACSU	Spirochaetes	Spirochaetales	Leptospiraceae	Leptospira	Leptospira santarosai	Leptospira santarosai [species]	1	523628460	WP_020766022.1	383	383	393	393	401	401	30.42	30.42	49.13	49.13
sp|P96736|CAPB_BACSU	Spirochaetes	Spirochaetales	Leptospiraceae	Leptospira	Leptospira vanthielii	Leptospira vanthielii [species]	1	489081084	WP_002991018.1	374	374	380	380	361	361	35.46	35.46	54.29	54.29
sp|P96736|CAPB_BACSU	Spirochaetes	Spirochaetales	Leptospiraceae	Leptospira	Leptospira wolbachii	Leptospira wolbachii [species]	1	505589830	WP_015682359.1	374	374	380	380	361	361	35.73	35.73	55.12	55.12
sp|P96737|CAPC_BACSU	Synergistetes	Synergistales	Synergistaceae	Aminiphilus	Aminiphilus circumscriptus	Aminiphilus circumscriptus [species]	1	736133979	WP_034265491.1	129	129	115	115	126	126	32.54	32.54	52.38	52.38
sp|P96736|CAPB_BACSU	Synergistetes	Synergistales	Synergistaceae	Aminomonas	Aminomonas paucivorans	Aminomonas paucivorans [species]	1	493345251	WP_006302042.1	313	313	271	271	285	285	27.37	27.37	42.11	42.11
sp|P96736|CAPB_BACSU	Synergistetes	Synergistales	Synergistaceae	Aminomonas	Aminomonas paucivorans	Aminomonas paucivorans DSM 12260 [no rank]	1	310784396	EFQ24794.1	313	313	271	271	285	285	27.37	27.37	42.11	42.11
sp|P96736|CAPB_BACSU	Synergistetes	Synergistales	Synergistaceae	Anaerobaculum	Anaerobaculum hydrogeniformans	Anaerobaculum hydrogeniformans [species]	1	496493479	WP_009202029.1	374	374	290	290	274	274	22.63	22.63	40.51	40.51
sp|P96736|CAPB_BACSU	Synergistetes	Synergistales	Synergistaceae	Anaerobaculum	Anaerobaculum hydrogeniformans	Anaerobaculum hydrogeniformans ATCC BAA-1850 [no rank]	1	289502567	EFD23731.1	374	374	290	290	274	274	22.63	22.63	40.51	40.51
sp|P96736|CAPB_BACSU	Synergistetes	Synergistales	Synergistaceae	Anaerobaculum	Anaerobaculum mobile	Anaerobaculum mobile [species]	1	504620116	WP_014807218.1	389	389	325	325	375	375	24.8	24.8	42.93	42.93
sp|P96736|CAPB_BACSU	Synergistetes	Synergistales	Synergistaceae	Anaerobaculum	Anaerobaculum mobile	Anaerobaculum mobile DSM 13181 [no rank]	2	390620844|392407708	AFM21991.1|YP_006444316.1	389	389	325	325	375	375	24.8	24.8	42.93	42.93
sp|P96736|CAPB_BACSU	Synergistetes	Synergistales	Synergistaceae	Thermanaerovibrio	Thermanaerovibrio velox	Thermanaerovibrio velox [species]	1	493632527	WP_006584401.1	383	383	326	326	360	360	23.89	23.89	40.56	40.56
sp|P96736|CAPB_BACSU	Synergistetes	Synergistales	Synergistaceae	Thermanaerovibrio	Thermanaerovibrio velox	Thermanaerovibrio velox DSM 12556 [no rank]	1	363984700	EHM10907.1	383	383	326	326	360	360	23.89	23.89	40.56	40.56

## Sheet: ARCHAEA
Query	Phylum	Order	Family	Genus	Species	Organism	Counts	GI	Accession #	Query_length_min	Query_length_max	Sbjct_length_min	Sbjct_length_max	Aligned_length_min	Aligned_length_max	Identities %_min	Identities %_max	Positives %_min	Positives %_max
sp|P96736|CAPB_BACSU	Euryarchaeota	Halobacteriales	Halobacteriaceae	Haloarcula	Haloarcula argentinensis	Haloarcula argentinensis [species]	1	491677653	WP_005533795.1	305	305	300	300	301	301	24.92	24.92	42.86	42.86
sp|P96736|CAPB_BACSU	Euryarchaeota	Halobacteriales	Halobacteriaceae	Haloarcula	Haloarcula argentinensis	Haloarcula argentinensis DSM 12282 [no rank]	1	445774156	EMA25178.1	305	305	300	300	301	301	24.92	24.92	42.86	42.86
sp|P96736|CAPB_BACSU	Euryarchaeota	Halobacteriales	Halobacteriaceae	Haloarcula	Haloarcula californiae	Haloarcula californiae [species]	1	494348262	WP_007189946.1	306	306	439	439	300	300	24.33	24.33	41.67	41.67
sp|P96736|CAPB_BACSU	Euryarchaeota	Halobacteriales	Halobacteriaceae	Haloarcula	Haloarcula californiae	Haloarcula californiae ATCC 33799 [no rank]	1	445762910	EMA14121.1	306	306	439	439	300	300	24.33	24.33	41.67	41.67
sp|P96736|CAPB_BACSU	Euryarchaeota	Halobacteriales	Halobacteriaceae	Haloarcula	Haloarcula hispanica	Haloarcula hispanica [species]	1	503796708	WP_014030702.1	305	305	300	300	294	294	24.15	24.15	41.84	41.84
sp|P96736|CAPB_BACSU	Euryarchaeota	Halobacteriales	Halobacteriaceae	Haloarcula	Haloarcula hispanica	Haloarcula hispanica ATCC 33960 [no rank]	2	343784850|344209633	AEM58826.1|YP_004785810.1	305	305	300	300	294	294	24.15	24.15	41.84	41.84
sp|P96736|CAPB_BACSU	Euryarchaeota	Halobacteriales	Halobacteriaceae	Haloarcula	Haloarcula hispanica	Haloarcula hispanica N601 [no rank]	2	564287909|564124638	YP_008874123.1|AHB67958.1	305	305	300	300	294	294	24.15	24.15	41.84	41.84
sp|P96736|CAPB_BACSU	Euryarchaeota	Halobacteriales	Halobacteriaceae	Haloferax	Haloferax alexandrinus	Haloferax alexandrinus [species]	1	493648619	WP_006600190.1	314	314	332	332	316	316	25.63	25.63	39.24	39.24
sp|P96736|CAPB_BACSU	Euryarchaeota	Halobacteriales	Halobacteriaceae	Haloferax	Haloferax alexandrinus	Haloferax alexandrinus JCM 10717 [no rank]	1	445742964	ELZ94452.1	314	314	332	332	316	316	25.63	25.63	39.24	39.24
sp|P96736|CAPB_BACSU	Euryarchaeota	Halobacteriales	Halobacteriaceae	Haloferax	Haloferax gibbonsii	Haloferax gibbonsii [species]	1	491119232	WP_004977675.1	314	314	332	332	316	316	26.9	26.9	40.19	40.19
sp|P96736|CAPB_BACSU	Euryarchaeota	Halobacteriales	Halobacteriaceae	Haloferax	Haloferax gibbonsii	Haloferax gibbonsii ATCC 33959 [no rank]	1	445724601	ELZ76232.1	314	314	332	332	316	316	26.9	26.9	40.19	40.19
sp|P96736|CAPB_BACSU	Euryarchaeota	Halobacteriales	Halobacteriaceae	Haloferax	Haloferax lucentense	Haloferax lucentense [species]	1	490163474	WP_004062128.1	314	314	332	332	308	308	25.65	25.65	40.58	40.58
sp|P96736|CAPB_BACSU	Euryarchaeota	Halobacteriales	Halobacteriaceae	Haloferax	Haloferax lucentense	Haloferax lucentense DSM 14919 [no rank]	1	445725023	ELZ76648.1	314	314	332	332	308	308	25.65	25.65	40.58	40.58
sp|P96736|CAPB_BACSU	Euryarchaeota	Halobacteriales	Halobacteriaceae	Haloferax	Haloferax prahovense	Haloferax prahovense [species]	1	495369251	WP_008093964.1	168	168	314	314	162	162	26.54	26.54	41.98	41.98
sp|P96736|CAPB_BACSU	Euryarchaeota	Halobacteriales	Halobacteriaceae	Haloferax	Haloferax prahovense	Haloferax prahovense DSM 18310 [no rank]	1	445717621	ELZ69335.1	168	168	314	314	162	162	26.54	26.54	41.98	41.98
sp|P96736|CAPB_BACSU	Euryarchaeota	Halobacteriales	Halobacteriaceae	Haloferax	Haloferax sp. ATCC BAA-645	Haloferax sp. ATCC BAA-645 [species]	2	445709683|495854108	ELZ61508.1|WP_008578687.1	168	168	312	312	153	153	28.76	28.76	48.37	48.37
sp|P96736|CAPB_BACSU	Euryarchaeota	Halobacteriales	Halobacteriaceae	Haloferax	Haloferax sp. BAB2207	Haloferax sp. BAB2207 [species]	2	432198056|495882047	ELK54381.1|WP_008606626.1	314	314	332	332	308	308	25.97	25.97	40.58	40.58
sp|P96736|CAPB_BACSU	Euryarchaeota	Halobacteriales	Halobacteriaceae	Haloferax	Haloferax volcanii	Haloferax volcanii [species]	2	490141037|502800013	WP_004041385.1|WP_013034989.1	314	314	332	442	316	316	25.95	25.95	39.24	39.24
sp|P96736|CAPB_BACSU	Euryarchaeota	Halobacteriales	Halobacteriaceae	Haloferax	Haloferax volcanii	Haloferax volcanii DS2 [no rank]	3	445581816|291369352|292494090	ELY36166.1|ADE01582.1|YP_003533233.1	314	314	332	442	316	316	25.95	25.95	39.24	39.24
sp|P96736|CAPB_BACSU	Euryarchaeota	Halobacteriales	Halobacteriaceae	Halogranum	Halogranum salarium	Halogranum salarium [species]	1	497419029	WP_009733227.1	342	342	331	331	336	336	25.89	25.89	41.96	41.96
sp|P96736|CAPB_BACSU	Euryarchaeota	Halobacteriales	Halobacteriaceae	Halogranum	Halogranum salarium	Halogranum salarium B-1 [no rank]	1	399237489	EJN58421.1	342	342	331	331	336	336	25.89	25.89	41.96	41.96
sp|P96736|CAPB_BACSU	Euryarchaeota	Halobacteriales	Halobacteriaceae	Haloquadratum	Haloquadratum sp. J07HQX50	Haloquadratum sp. J07HQX50 [species]	4	544618672|541190604|541189172|544620109	WP_021057009.1|ERG98990.1|ERG97560.1|WP_021058445.1	192	319	198	319	174	327	25.38	30.46	40.37	50
sp|P96736|CAPB_BACSU	Euryarchaeota	Halobacteriales	Halobacteriaceae	Haloquadratum	Haloquadratum walsbyi	Haloquadratum walsbyi [species]	4	499889645|504367919|544611411|544611495	WP_011570379.1|WP_014555021.1|WP_021049762.1|WP_021049846.1	192	319	198	320	179	327	24.19	25.38	40	47.49
sp|P96736|CAPB_BACSU	Euryarchaeota	Halobacteriales	Halobacteriaceae	Haloquadratum	Haloquadratum walsbyi	Haloquadratum walsbyi C23 [no rank]	2	385802471|339727963	YP_005838871.1|CCC39080.1	319	319	320	320	310	310	24.84	24.84	40.65	40.65
sp|P96736|CAPB_BACSU	Euryarchaeota	Halobacteriales	Halobacteriaceae	Haloquadratum	Haloquadratum walsbyi	Haloquadratum walsbyi DSM 16790 [no rank]	2	109624805|110667058	CAJ51212.1|YP_656869.1	319	319	320	320	310	310	24.19	24.19	40	40
sp|P96736|CAPB_BACSU	Euryarchaeota	Halobacteriales	Halobacteriaceae	Haloquadratum	Haloquadratum walsbyi	Haloquadratum walsbyi J07HQW1 [no rank]	2	541181728|541181812	ERG90238.1|ERG90322.1	192	319	198	319	179	327	25.14	25.38	40.67	47.49
sp|P96736|CAPB_BACSU	Euryarchaeota	Halobacteriales	Halobacteriaceae	Halorubrum	Halorubrum aidingense	Halorubrum aidingense [species]	1	495276719	WP_008001474.1	305	305	311	311	297	297	25.25	25.25	42.42	42.42
sp|P96736|CAPB_BACSU	Euryarchaeota	Halobacteriales	Halobacteriaceae	Halorubrum	Halorubrum aidingense	Halorubrum aidingense JCM 13560 [no rank]	1	445816419	EMA66316.1	305	305	311	311	297	297	25.25	25.25	42.42	42.42
sp|P96736|CAPB_BACSU	Euryarchaeota	Halobacteriales	Halobacteriaceae	Halorubrum	Halorubrum lacusprofundi	Halorubrum lacusprofundi [species]	2	501864921|506391816	WP_012660348.1|WP_015911535.1	168	344	310	348	155	363	24.79	29.03	41.05	49.03
sp|P96736|CAPB_BACSU	Euryarchaeota	Halobacteriales	Halobacteriaceae	Halorubrum	Halorubrum lacusprofundi	Halorubrum lacusprofundi ATCC 49239 [no rank]	4	222481524|222454900|222454323|222475952	YP_002567760.1|ACM59163.1|ACM58587.1|YP_002564473.1	168	344	310	348	155	363	24.79	29.03	41.05	49.03
sp|P96736|CAPB_BACSU	Euryarchaeota	Halobacteriales	Halobacteriaceae	Halorubrum	Halorubrum litoreum	Halorubrum litoreum [species]	1	495643610	WP_008368189.1	314	314	285	285	314	314	26.11	26.11	39.17	39.17
sp|P96736|CAPB_BACSU	Euryarchaeota	Halobacteriales	Halobacteriaceae	Halorubrum	Halorubrum litoreum	Halorubrum litoreum JCM 13561 [no rank]	1	445807423	EMA57508.1	314	314	285	285	314	314	26.11	26.11	39.17	39.17
sp|P96736|CAPB_BACSU	Euryarchaeota	Halobacteriales	Halobacteriaceae	Halorubrum	Halorubrum saccharovorum	Halorubrum saccharovorum [species]	1	490151961	WP_004050644.1	171	171	175	175	153	153	31.37	31.37	47.71	47.71
sp|P96736|CAPB_BACSU	Euryarchaeota	Halobacteriales	Halobacteriaceae	Halorubrum	Halorubrum saccharovorum	Halorubrum saccharovorum DSM 1137 [no rank]	1	445683897	ELZ36287.1	171	171	175	175	153	153	31.37	31.37	47.71	47.71
sp|P96736|CAPB_BACSU	Euryarchaeota	Halobacteriales	Halobacteriaceae	Halorubrum	Halorubrum sp. T3	Halorubrum sp. T3 [species]	1	648264971	WP_026046120.1	306	306	435	435	304	304	24.01	24.01	39.47	39.47
sp|P96736|CAPB_BACSU	Euryarchaeota	Halobacteriales	Halobacteriaceae	Halostagnicola	Halostagnicola larsenii	Halostagnicola larsenii XH-48 [no rank]	2	573481669|573482124	AHG00080.1|AHG00535.1	168	189	172	203	147	170	24.71	27.89	44.22	47.06
sp|P96736|CAPB_BACSU	Euryarchaeota	Halobacteriales	Halobacteriaceae	Halostagnicola	Halostagnicola sp. A56	Halostagnicola sp. A56 [species]	1	635284259	KDE60600.1	168	168	172	172	147	147	28.57	28.57	46.94	46.94
sp|P96736|CAPB_BACSU	Euryarchaeota	Halobacteriales	Halobacteriaceae	Natrialba	Natrialba aegyptia	Natrialba aegyptia [species]	2	493714134|493717379	WP_006663711.1|WP_006666912.1	189	342	205	346	171	350	22	26.9	40	45.61
sp|P96736|CAPB_BACSU	Euryarchaeota	Halobacteriales	Halobacteriaceae	Natrialba	Natrialba aegyptia	Natrialba aegyptia DSM 13077 [no rank]	2	445657599|445649219	ELZ10424.1|ELZ02161.1	189	342	205	346	171	350	22	26.9	40	45.61
sp|P96736|CAPB_BACSU	Euryarchaeota	Halobacteriales	Halobacteriaceae	Natrialba	Natrialba asiatica	Natrialba asiatica [species]	1	493047973	WP_006109121.1	189	189	205	205	171	171	25.73	25.73	45.61	45.61
sp|P96736|CAPB_BACSU	Euryarchaeota	Halobacteriales	Halobacteriaceae	Natrialba	Natrialba asiatica	Natrialba asiatica DSM 12278 [no rank]	1	445648315	ELZ01274.1	189	189	205	205	171	171	25.73	25.73	45.61	45.61
sp|P96736|CAPB_BACSU	Euryarchaeota	Halobacteriales	Halobacteriaceae	Natrialba	Natrialba taiwanensis	Natrialba taiwanensis [species]	2	493879388|493881178	WP_006825687.1|WP_006827447.1	189	189	196	205	171	184	25.54	26.9	45.61	46.2
sp|P96736|CAPB_BACSU	Euryarchaeota	Halobacteriales	Halobacteriaceae	Natrialba	Natrialba taiwanensis	Natrialba taiwanensis DSM 12281 [no rank]	2	445639123|445632270	ELY92241.1|ELY85482.1	189	189	196	205	171	184	25.54	26.9	45.61	46.2
sp|P96736|CAPB_BACSU	Euryarchaeota	Halobacteriales	Halobacteriaceae	Natronorubrum	Natronorubrum bangense	Natronorubrum bangense [species]	1	492957233	WP_006065318.1	168	168	163	163	148	148	27.7	27.7	45.95	45.95
sp|P96736|CAPB_BACSU	Euryarchaeota	Halobacteriales	Halobacteriaceae	Natronorubrum	Natronorubrum bangense	Natronorubrum bangense JCM 10635 [no rank]	1	445596188	ELY50281.1	168	168	163	163	148	148	27.7	27.7	45.95	45.95
sp|P96736|CAPB_BACSU	Euryarchaeota	Halobacteriales	unclassified	unclassified	halophilic archaeon J07HX64	halophilic archaeon J07HX64 [species]	2	544605040|541202073	WP_021043405.1|ERH10138.1	309	309	282	282	311	311	24.76	24.76	40.19	40.19
sp|P96736|CAPB_BACSU	Euryarchaeota	Methanosarcinales	Methanosarcinaceae	Methanococcoides	Methanococcoides methylutens	Methanococcoides methylutens [species]	1	695944397	KGK98355.1	189	189	328	328	179	179	25.7	25.7	46.37	46.37
sp|P96736|CAPB_BACSU	Korarchaeota	unclassified	unclassified	Candidatus Korarchaeum	Candidatus Korarchaeum cryptofilum	Candidatus Korarchaeum cryptofilum [species]	1	501265728	WP_012308746.1	306	306	251	251	282	282	25.89	25.89	46.45	46.45
sp|P96736|CAPB_BACSU	Korarchaeota	unclassified	unclassified	Candidatus Korarchaeum	Candidatus Korarchaeum cryptofilum	Candidatus Korarchaeum cryptofilum OPF8 [no rank]	2	170289716|170173796	YP_001736532.1|ACB06849.1	306	306	251	251	282	282	25.89	25.89	46.45	46.45

## Sheet: PIVOT TABLE ARCHAEA
	Number of strains with PgsB
Taxonomy	sp|P96736|CAPB_BACSU
Euryarchaeota
Halobacteriales
Halobacteriaceae
Haloarcula
Haloarcula argentinensis	2
Haloarcula californiae	2
Haloarcula hispanica	3
Haloferax
Haloferax alexandrinus	2
Haloferax gibbonsii	2
Haloferax lucentense	2
Haloferax prahovense	2
Haloferax sp. ATCC BAA-645	1
Haloferax sp. BAB2207	1
Haloferax volcanii	2
Halogranum
Halogranum salarium	2
Haloquadratum
Haloquadratum sp. J07HQX50	1
Haloquadratum walsbyi	4
Halorubrum
Halorubrum aidingense	2
Halorubrum lacusprofundi	2
Halorubrum litoreum	2
Halorubrum saccharovorum	2
Halorubrum sp. T3	1
Halostagnicola
Halostagnicola larsenii	1
Halostagnicola sp. A56	1
Natrialba
Natrialba aegyptia	2
Natrialba asiatica	2
Natrialba taiwanensis	2
Natronorubrum
Natronorubrum bangense	2
unclassified
unclassified
halophilic archaeon J07HX64	1
Methanosarcinales
Methanosarcinaceae
Methanococcoides
Methanococcoides methylutens	1
Korarchaeota
unclassified
unclassified
Candidatus Korarchaeum
Candidatus Korarchaeum cryptofilum	2
Total number of strains	49

## Sheet: EUKARYOTA
Query	Superkingdom	Kingdom	Phylum	Order	Family	Genus	Species	Organism	Counts	GI	Accession #	Query_length_min	Query_length_max	Sbjct_length_min	Sbjct_length_max	Aligned_length_min	Aligned_length_max	Identities %_min	Identities %_max	Positives %_min	Positives %_max
sp|P96736|CAPB_BACSU	Eukaryota	Fungi	Ascomycota	Glomerellales	Glomerellaceae	Colletotrichum	Colletotrichum gloeosporioides	Colletotrichum gloeosporioides Cg-14 [no rank]	1	530468999	EQB50246.1	61	61	51	51	51	51	88.24	88.24	96.08	96.08
